# Supplementary material for: Assessing the Binding of Venoms from Aquatic Elapids to the Nicotinic Acetylcholine Receptor Orthosteric Site of Different Prey Models
Source: Int J Mol Sci. 2020 Oct 6;21(19):7377. doi: 10.3390/ijms21197377 (PMC7583753; doi:10.3390/ijms21197377)
Supplement: Supplementary file 1 [file ijms-21-07377-s001.zip]

Archive with 4 entries (4 files):
- Supplementary file 2.xlsx
- __MACOSX/._Supplementary file 2.xlsx
- Supplementary file 1.xlsx
- __MACOSX/._Supplementary file 1.xlsx
