# Supplementary material for: Assessing the Binding of Venoms from Aquatic Elapids to the Nicotinic Acetylcholine Receptor Orthosteric Site of Different Prey Models
Source: Int J Mol Sci. 2020 Oct 6;21(19):7377. doi: 10.3390/ijms21197377 (PMC7583753; doi:10.3390/ijms21197377)
Supplement: Supplementary file 1 [file ijms-21-07377-s001.zip › Supplementary file 2.xlsx]

## Sheet: A. laevis (elapidae)
N	Unused	Total	%Cov	%Cov(50)	%Cov(95)	Accessions	Names	Used	Annotation	Contrib	Conf	Sequence	Modifications	ProteinModifications	Cleavages	dMass	Obs MW	Obs m/z	Theor MW	Theor m/z	Theor z	Sc	Spectrum	Acq Time	Intensity (Peptide)	PrecursorIntensityAcquisition	Apex Time (Peptide)	Elution Peak Width (Peptide)	MS2Counts
1	10.01	10.01	62.96	46.91	46.91	tr|H8PG65|H8PG65_9SAUR	Short-chain neurotoxin isoform 8 OS=Parasuta nigriceps OX=687874 PE=2 SV=1			2	99	GCGCPKVKPGIK	Carbamyl@N-term; Carbamidomethyl(C)@2; Carbamidomethyl(C)@4		missed K-V@6	-0.0391132	1342.65	672.33	1342.68	672.35	2	15	1.1.1.777.13	7.91902	4403.97	4138.88	7.91	0.12	1740.82
1	10.01	10.01	62.96	46.91	46.91	tr|H8PG65|H8PG65_9SAUR	Short-chain neurotoxin isoform 8 OS=Parasuta nigriceps OX=687874 PE=2 SV=1			2	99	GCGCPKVKPGIKLECCK	Carbamyl@N-term; Carbamidomethyl(C)@2; Carbamidomethyl(C)@4; Carbamidomethyl(C)@15; Carbamidomethyl(C)@16		missed K-V@6; missed K-L@12	-0.037253	2032.93	678.651	2032.97	678.663	3	17	1.1.1.812.10	8.95565	6814.04	3992.62	8.86	0.15	1797.97
1	10.01	10.01	62.96	46.91	46.91	tr|H8PG65|H8PG65_9SAUR	Short-chain neurotoxin isoform 8 OS=Parasuta nigriceps OX=687874 PE=2 SV=1			2	99	IERGCGCPKVKPGIK	Carbamyl@N-term; Carbamidomethyl(C)@5; Carbamidomethyl(C)@7		cleaved I-I@N-term; missed R-G@3; missed K-V@9	-0.0380738	1740.87	581.299	1740.91	581.312	3	17	1.1.1.794.6	8.41812	2737.63	2266.15	8.44	0.09	1328.12
1	10.01	10.01	62.96	46.91	46.91	tr|H8PG65|H8PG65_9SAUR	Short-chain neurotoxin isoform 8 OS=Parasuta nigriceps OX=687874 PE=2 SV=1			2	99	IERGCGCPKVKPGIKLECCK	Carbamidomethyl@N-term; Carbamidomethyl(C)@5; Carbamidomethyl(C)@7; Carbamidomethyl(C)@18; Carbamidomethyl(C)@19		cleaved I-I@N-term; missed R-G@3; missed K-V@9; missed K-L@15	-0.0375204	2445.17	612.301	2445.21	612.31	4	17	1.1.1.791.8	8.33	2631.38	2551.23	8.35	0.09	1906.73
1	10.01	10.01	62.96	46.91	46.91	tr|H8PG65|H8PG65_9SAUR	Short-chain neurotoxin isoform 8 OS=Parasuta nigriceps OX=687874 PE=2 SV=1			2	99	VTCCNQQSSQPK	Carbamidomethyl@N-term; Carbamidomethyl(C)@3; Carbamidomethyl(C)@4		cleaved T-V@N-term	-0.00145979	1492.64	747.327	1492.64	747.327	2	16	1.1.1.773.14	7.79927	1174.53	828.47	7.85	0.15	431.989
1	10.01	10.01	62.96	46.91	46.91	tr|H8PG65|H8PG65_9SAUR	Short-chain neurotoxin isoform 8 OS=Parasuta nigriceps OX=687874 PE=2 SV=1			0.00833099	99	GCGCPKVKPGIKLECCKTDECNN	Carbamidomethyl@N-term; Carbamidomethyl(C)@2; Carbamidomethyl(C)@4; Carbamidomethyl(C)@15; Carbamidomethyl(C)@16; Carbamidomethyl(C)@21; Amidated@C-term		missed K-V@6; missed K-L@12; missed K-T@17	-0.0300832	2779.2	927.408	2779.23	927.418	3	13	1.1.1.790.19	8.30947	4906.72	4069.29	8.29	0.09	1623.33
1	10.01	10.01	62.96	46.91	46.91	tr|H8PG65|H8PG65_9SAUR	Short-chain neurotoxin isoform 8 OS=Parasuta nigriceps OX=687874 PE=2 SV=1			0	99	GCGCPKVKPGIK	Carbamyl@N-term; Carbamidomethyl(C)@2; Carbamidomethyl(C)@4		missed K-V@6	-0.0391132	1342.65	672.33	1342.68	672.35	2	12	1.1.1.774.13	7.8288	4403.97	1726.44	7.91	0.12	657.149
1	10.01	10.01	62.96	46.91	46.91	tr|H8PG65|H8PG65_9SAUR	Short-chain neurotoxin isoform 8 OS=Parasuta nigriceps OX=687874 PE=2 SV=1			0	99	GCGCPKVKPGIK	Carbamyl@N-term; Carbamidomethyl(C)@2; Carbamidomethyl(C)@4		missed K-V@6	-0.0391132	1342.65	672.33	1342.68	672.35	2	15	1.1.1.775.12	7.85807	4403.97	3049.04	7.91	0.12	1266.32
1	10.01	10.01	62.96	46.91	46.91	tr|H8PG65|H8PG65_9SAUR	Short-chain neurotoxin isoform 8 OS=Parasuta nigriceps OX=687874 PE=2 SV=1			0	99	GCGCPKVKPGIK	Carbamyl@N-term; Carbamidomethyl(C)@2; Carbamidomethyl(C)@4		missed K-V@6	-0.0391132	1342.65	672.33	1342.68	672.35	2	12	1.1.1.780.10	8.0082	4403.97	1485.57	7.91	0.12	636.284
1	10.01	10.01	62.96	46.91	46.91	tr|H8PG65|H8PG65_9SAUR	Short-chain neurotoxin isoform 8 OS=Parasuta nigriceps OX=687874 PE=2 SV=1			0	96.96	GCGCPKVKPGIK	Carbamidomethyl(C)@2; Carbamidomethyl(C)@4		missed K-V@6	-0.0409728	1299.64	434.22	1299.68	434.234	3	7	1.1.1.761.2	7.42375	401.19	396.71	7.42	0.09	286.986
1	10.01	10.01	62.96	46.91	46.91	tr|H8PG65|H8PG65_9SAUR	Short-chain neurotoxin isoform 8 OS=Parasuta nigriceps OX=687874 PE=2 SV=1			0	96.53	GCGCPKVKPGIK	Carbamidomethyl@N-term; Carbamidomethyl(C)@2; Carbamidomethyl(C)@4		missed K-V@6	-0.0435766	1356.66	453.226	1356.7	453.241	3	9	1.1.1.762.4	7.45585	3277.89	2873.01	7.42	0.09	1050.13
1	10.01	10.01	62.96	46.91	46.91	tr|H8PG65|H8PG65_9SAUR	Short-chain neurotoxin isoform 8 OS=Parasuta nigriceps OX=687874 PE=2 SV=1			0	94.32	GCGCPKVKPGIK	Carbamidomethyl(C)@2; Carbamidomethyl(C)@4		missed K-V@6	-0.0409728	1299.64	434.22	1299.68	434.234	3	7	1.1.1.760.3	7.39418	401.19	320.02	7.42	0.09	296.293
1	10.01	10.01	62.96	46.91	46.91	tr|H8PG65|H8PG65_9SAUR	Short-chain neurotoxin isoform 8 OS=Parasuta nigriceps OX=687874 PE=2 SV=1			0	94.06	GCGCPKVKPGIK	Carbamyl@N-term; Carbamidomethyl(C)@2; Carbamidomethyl(C)@4		missed K-V@6	-0.0377704	1342.65	672.331	1342.68	672.35	2	8	1.1.1.786.12	8.18485	638.92	555.17	8.23	0.21	423.383
1	10.01	10.01	62.96	46.91	46.91	tr|H8PG65|H8PG65_9SAUR	Short-chain neurotoxin isoform 8 OS=Parasuta nigriceps OX=687874 PE=2 SV=1			0	82.2	GCGCPKVKPGIK	Carbamyl@N-term; Carbamidomethyl(C)@2; Carbamidomethyl(C)@4; Carbamidomethyl(K)@8		missed K-V@6	-0.0382381	1399.67	700.841	1399.71	700.86	2	9	1.1.1.777.17	7.92235	623.02	582.49	7.9	0.15	373.848
1	10.01	10.01	62.96	46.91	46.91	tr|H8PG65|H8PG65_9SAUR	Short-chain neurotoxin isoform 8 OS=Parasuta nigriceps OX=687874 PE=2 SV=1			0	82.2	GCGCPKVKPGIK	Carbamyl@N-term; Carbamidomethyl(C)@2; Carbamidomethyl(C)@4; Carbamidomethyl(K)@12		missed K-V@6	-0.0382381	1399.67	700.841	1399.71	700.86	2	9	1.1.1.777.17	7.92235	623.02	582.49	7.9	0.15	373.848
1	10.01	10.01	62.96	46.91	46.91	tr|H8PG65|H8PG65_9SAUR	Short-chain neurotoxin isoform 8 OS=Parasuta nigriceps OX=687874 PE=2 SV=1			0	51.81	GCGCPKVKPGIK	Carbamyl@N-term; Carbamidomethyl(C)@2; Carbamidomethyl(C)@4		missed K-V@6	-0.0391132	1342.65	672.33	1342.68	672.35	2	8	1.1.1.783.13	8.09875	4403.97	678.4	7.91	0.12	420.381
1	10.01	10.01	62.96	46.91	46.91	tr|H8PG65|H8PG65_9SAUR	Short-chain neurotoxin isoform 8 OS=Parasuta nigriceps OX=687874 PE=2 SV=1			0	39.68	GCGCPKVKPGIK	Carbamidomethyl@N-term; Carbamidomethyl(C)@2; Carbamidomethyl(C)@4		missed K-V@6	-0.0435766	1356.66	453.226	1356.7	453.241	3	7	1.1.1.759.3	7.36383	3277.89	1213.14	7.42	0.09	417.029
1	10.01	10.01	62.96	46.91	46.91	tr|H8PG65|H8PG65_9SAUR	Short-chain neurotoxin isoform 8 OS=Parasuta nigriceps OX=687874 PE=2 SV=1			0	31.29	GCGCPKVKPGIK	Carbamidomethyl@N-term; Carbamidomethyl(C)@2; Carbamidomethyl(C)@4		missed K-V@6	-0.0435766	1356.66	453.226	1356.7	453.241	3	8	1.1.1.760.5	7.39587	3277.89	2501.61	7.42	0.09	1233.11
1	10.01	10.01	62.96	46.91	46.91	tr|H8PG65|H8PG65_9SAUR	Short-chain neurotoxin isoform 8 OS=Parasuta nigriceps OX=687874 PE=2 SV=1			0	26.42	GCGCPKVKPGIK	Carbamyl@N-term; Carbamidomethyl(C)@2; Carbamidomethyl(C)@4		missed K-V@6	-0.0377704	1342.65	672.331	1342.68	672.35	2	7	1.1.1.788.9	8.24127	638.92	627.32	8.23	0.21	518.05
1	10.01	10.01	62.96	46.91	46.91	tr|H8PG65|H8PG65_9SAUR	Short-chain neurotoxin isoform 8 OS=Parasuta nigriceps OX=687874 PE=2 SV=1			0	21.05	GCGCPKVKPGIK	Carbamidomethyl(C)@2; Carbamidomethyl(C)@4; Carbamidomethyl(K)@6		missed K-V@6	-0.0435766	1356.66	453.226	1356.7	453.241	3	7	1.1.1.759.3	7.36383	3277.89	1213.14	7.42	0.09	417.029
1	10.01	10.01	62.96	46.91	46.91	tr|H8PG65|H8PG65_9SAUR	Short-chain neurotoxin isoform 8 OS=Parasuta nigriceps OX=687874 PE=2 SV=1			0	96.97	GCGCPKVKPGIKL	Carbamidomethyl@N-term; Carbamidomethyl(C)@2; Carbamidomethyl(C)@4		cleaved L-E@C-term; missed K-V@6; missed K-L@12	-0.0407876	1469.74	490.922	1469.78	490.936	3	9	1.1.1.844.2	9.9078	681.88	680.1	9.9	0.18	216.586
1	10.01	10.01	62.96	46.91	46.91	tr|H8PG65|H8PG65_9SAUR	Short-chain neurotoxin isoform 8 OS=Parasuta nigriceps OX=687874 PE=2 SV=1			0	99	GCGCPKVKPGIKLECCK	Carbamidomethyl@N-term; Carbamidomethyl(C)@2; Carbamidomethyl(C)@4; Carbamidomethyl(C)@15; Carbamidomethyl(C)@16		missed K-V@6; missed K-L@12	-0.0383767	2046.95	683.322	2046.98	683.335	3	14	1.1.1.793.12	8.39295	4431.71	2662.68	8.35	0.09	1014.55
1	10.01	10.01	62.96	46.91	46.91	tr|H8PG65|H8PG65_9SAUR	Short-chain neurotoxin isoform 8 OS=Parasuta nigriceps OX=687874 PE=2 SV=1			0	99	GCGCPKVKPGIKLECCK	Carbamyl@N-term; Carbamidomethyl(C)@2; Carbamidomethyl(C)@4; Carbamidomethyl(C)@15; Carbamidomethyl(C)@16		missed K-V@6; missed K-L@12	-0.037253	2032.93	678.651	2032.97	678.663	3	18	1.1.1.809.9	8.8646	6814.04	6789.83	8.86	0.15	3230.42
1	10.01	10.01	62.96	46.91	46.91	tr|H8PG65|H8PG65_9SAUR	Short-chain neurotoxin isoform 8 OS=Parasuta nigriceps OX=687874 PE=2 SV=1			0	99	GCGCPKVKPGIKLECCK	Carbamyl@N-term; Carbamidomethyl(C)@2; Carbamidomethyl(C)@4; Carbamidomethyl(C)@15; Carbamidomethyl(C)@16		missed K-V@6; missed K-L@12	-0.037253	2032.93	678.651	2032.97	678.663	3	14	1.1.1.807.10	8.80532	6814.04	4728.36	8.86	0.15	2138.24
1	10.01	10.01	62.96	46.91	46.91	tr|H8PG65|H8PG65_9SAUR	Short-chain neurotoxin isoform 8 OS=Parasuta nigriceps OX=687874 PE=2 SV=1			0	99	GCGCPKVKPGIKLECCK	Carbamidomethyl(C)@2; Carbamidomethyl(C)@4; Carbamidomethyl(K)@6; Carbamidomethyl(C)@15; Carbamidomethyl(C)@16		missed K-V@6; missed K-L@12	-0.0375355	2046.95	512.744	2046.98	512.753	4	12	1.1.1.794.4	8.41645	12213.7	4377.96	8.35	0.09	1380.16
1	10.01	10.01	62.96	46.91	46.91	tr|H8PG65|H8PG65_9SAUR	Short-chain neurotoxin isoform 8 OS=Parasuta nigriceps OX=687874 PE=2 SV=1			0	99	GCGCPKVKPGIKLECCK	Carbamyl@N-term; Carbamidomethyl(C)@2; Carbamidomethyl(C)@4; Carbamidomethyl(C)@15; Carbamidomethyl(C)@16		missed K-V@6; missed K-L@12	-0.037253	2032.93	678.651	2032.97	678.663	3	13	1.1.1.806.7	8.77285	6814.04	2780.05	8.86	0.15	1349.34
1	10.01	10.01	62.96	46.91	46.91	tr|H8PG65|H8PG65_9SAUR	Short-chain neurotoxin isoform 8 OS=Parasuta nigriceps OX=687874 PE=2 SV=1			0	99	GCGCPKVKPGIKLECCK	Carbamidomethyl@N-term; Carbamidomethyl(C)@2; Carbamidomethyl(C)@4; Carbamidomethyl(C)@15; Carbamidomethyl(C)@16		missed K-V@6; missed K-L@12	-0.0375355	2046.95	512.744	2046.98	512.753	4	15	1.1.1.792.4	8.35633	12213.7	11582.2	8.35	0.09	5237.35
1	10.01	10.01	62.96	46.91	46.91	tr|H8PG65|H8PG65_9SAUR	Short-chain neurotoxin isoform 8 OS=Parasuta nigriceps OX=687874 PE=2 SV=1			0	99	GCGCPKVKPGIKLECCK	Carbamidomethyl@N-term; Carbamidomethyl(C)@2; Carbamidomethyl(C)@4; Carbamidomethyl(C)@15; Carbamidomethyl(C)@16		missed K-V@6; missed K-L@12	-0.0375355	2046.95	512.744	2046.98	512.753	4	15	1.1.1.791.5	8.32748	12213.7	11254.6	8.35	0.09	6026.59
1	10.01	10.01	62.96	46.91	46.91	tr|H8PG65|H8PG65_9SAUR	Short-chain neurotoxin isoform 8 OS=Parasuta nigriceps OX=687874 PE=2 SV=1			0	99	GCGCPKVKPGIKLECCK	Carbamyl@N-term; Carbamidomethyl(C)@2; Carbamidomethyl(C)@4; Carbamidomethyl(C)@15; Carbamidomethyl(C)@16		missed K-V@6; missed K-L@12	-0.037253	2032.93	678.651	2032.97	678.663	3	11	1.1.1.815.12	9.04777	6814.04	1392.65	8.86	0.15	616.558
1	10.01	10.01	62.96	46.91	46.91	tr|H8PG65|H8PG65_9SAUR	Short-chain neurotoxin isoform 8 OS=Parasuta nigriceps OX=687874 PE=2 SV=1			0	97.76	GCGCPKVKPGIKLECCK	Carbamidomethyl@N-term; Carbamidomethyl(C)@2; Carbamidomethyl(C)@4; Carbamidomethyl(C)@15; Carbamidomethyl(C)@16		missed K-V@6; missed K-L@12	-0.0375355	2046.95	512.744	2046.98	512.753	4	9	1.1.1.797.4	8.5054	12213.7	767.94	8.35	0.09	378.401
1	10.01	10.01	62.96	46.91	46.91	tr|H8PG65|H8PG65_9SAUR	Short-chain neurotoxin isoform 8 OS=Parasuta nigriceps OX=687874 PE=2 SV=1			0	97.4	GCGCPKVKPGIKLECCK	Carbamyl@N-term; Carbamidomethyl(C)@2; Carbamidomethyl(C)@4; Carbamidomethyl(C)@15; Carbamidomethyl(C)@16		missed K-V@6; missed K-L@12	-0.037253	2032.93	678.651	2032.97	678.663	3	10	1.1.1.818.13	9.13932	6814.04	582.26	8.86	0.15	315.423
1	10.01	10.01	62.96	46.91	46.91	tr|H8PG65|H8PG65_9SAUR	Short-chain neurotoxin isoform 8 OS=Parasuta nigriceps OX=687874 PE=2 SV=1			0	96.95	GCGCPKVKPGIKLECCK	Carbamidomethyl(C)@2; Carbamidomethyl(C)@4; Carbamidomethyl(C)@15; Carbamidomethyl(C)@16		missed K-V@6; missed K-L@12	-0.0419507	1989.92	498.487	1989.96	498.498	4	8	1.1.1.791.4	8.32665	1219.83	1176.03	8.35	0.09	758.521
1	10.01	10.01	62.96	46.91	46.91	tr|H8PG65|H8PG65_9SAUR	Short-chain neurotoxin isoform 8 OS=Parasuta nigriceps OX=687874 PE=2 SV=1			0	80.19	GCGCPKVKPGIKLECCK	Carbamidomethyl@N-term; Carbamidomethyl(C)@2; Carbamidomethyl(C)@4; Carbamidomethyl(K)@6; Carbamidomethyl(C)@15; Carbamidomethyl(C)@16		missed K-V@6; missed K-L@12	-0.0375016	2103.97	702.33	2104	702.342	3	10	1.1.1.809.12	8.8671	3463.53	2711.78	8.82	0.12	1426.79
1	10.01	10.01	62.96	46.91	46.91	tr|H8PG65|H8PG65_9SAUR	Short-chain neurotoxin isoform 8 OS=Parasuta nigriceps OX=687874 PE=2 SV=1			0	69.95	GCGCPKVKPGIKLECCK	Carbamyl@N-term; Carbamidomethyl(C)@2; Carbamidomethyl(C)@4; Carbamidomethyl(C)@15; Carbamidomethyl(C)@16		missed K-V@6; missed K-L@12	-0.0379854	2032.93	678.651	2032.97	678.663	3	9	1.1.1.840.11	9.7979	479.97	473.2	9.73	0.62	371.041
1	10.01	10.01	62.96	46.91	46.91	tr|H8PG65|H8PG65_9SAUR	Short-chain neurotoxin isoform 8 OS=Parasuta nigriceps OX=687874 PE=2 SV=1			0	68.59	GCGCPKVKPGIKLECCK	Carbamidomethyl@N-term; Carbamidomethyl(C)@2; Carbamidomethyl(C)@4; Carbamidomethyl(K)@6; Carbamidomethyl(C)@15; Carbamidomethyl(C)@16		missed K-V@6; missed K-L@12	-0.0375016	2103.97	702.33	2104	702.342	3	11	1.1.1.806.9	8.77452	3463.53	2876.6	8.82	0.12	1736.56
1	10.01	10.01	62.96	46.91	46.91	tr|H8PG65|H8PG65_9SAUR	Short-chain neurotoxin isoform 8 OS=Parasuta nigriceps OX=687874 PE=2 SV=1			0	61.76	GCGCPKVKPGIKLECCK	Carbamidomethyl@N-term; Carbamidomethyl(C)@2; Carbamidomethyl(C)@4; Carbamidomethyl(K)@6; Carbamidomethyl(C)@15; Carbamidomethyl(C)@16		missed K-V@6; missed K-L@12	-0.0389797	2103.97	526.999	2104	527.009	4	11	1.1.1.810.5	8.89133	5727.39	3735.45	8.82	0.12	1814.87
1	10.01	10.01	62.96	46.91	46.91	tr|H8PG65|H8PG65_9SAUR	Short-chain neurotoxin isoform 8 OS=Parasuta nigriceps OX=687874 PE=2 SV=1			0	54.57	GCGCPKVKPGIKLECCK	Carbamidomethyl@N-term; Carbamidomethyl(C)@2; Carbamidomethyl(C)@4; Carbamidomethyl(K)@6; Carbamidomethyl(C)@15; Carbamidomethyl(C)@16		missed K-V@6; missed K-L@12	-0.0389797	2103.97	526.999	2104	527.009	4	10	1.1.1.804.5	8.71155	5727.39	1594.08	8.82	0.12	843.731
1	10.01	10.01	62.96	46.91	46.91	tr|H8PG65|H8PG65_9SAUR	Short-chain neurotoxin isoform 8 OS=Parasuta nigriceps OX=687874 PE=2 SV=1			0	51.86	GCGCPKVKPGIKLECCK	Carbamidomethyl(C)@2; Carbamidomethyl(C)@4; Carbamidomethyl(K)@6; Carbamidomethyl(C)@15; Carbamidomethyl(C)@16		missed K-V@6; missed K-L@12	-0.0375355	2046.95	512.744	2046.98	512.753	4	9	1.1.1.797.4	8.5054	12213.7	767.94	8.35	0.09	378.401
1	10.01	10.01	62.96	46.91	46.91	tr|H8PG65|H8PG65_9SAUR	Short-chain neurotoxin isoform 8 OS=Parasuta nigriceps OX=687874 PE=2 SV=1			0	49.5	GCGCPKVKPGIKLECCK	Carbamidomethyl(C)@2; Carbamidomethyl(C)@4; Carbamyl(K)@6; Carbamidomethyl(C)@15; Carbamidomethyl(C)@16		missed K-V@6; missed K-L@12	-0.037253	2032.93	678.651	2032.97	678.663	3	11	1.1.1.815.12	9.04777	6814.04	1392.65	8.86	0.15	616.558
1	10.01	10.01	62.96	46.91	46.91	tr|H8PG65|H8PG65_9SAUR	Short-chain neurotoxin isoform 8 OS=Parasuta nigriceps OX=687874 PE=2 SV=1			0	45.9	GCGCPKVKPGIKLECCK	Carbamidomethyl@N-term; Carbamidomethyl(C)@2; Carbamidomethyl(C)@4; Carbamidomethyl(K)@6; Carbamidomethyl(C)@15; Carbamidomethyl(C)@16		missed K-V@6; missed K-L@12	-0.0375016	2103.97	702.33	2104	702.342	3	10	1.1.1.811.17	8.93138	3463.53	1267.38	8.82	0.12	654.547
1	10.01	10.01	62.96	46.91	46.91	tr|H8PG65|H8PG65_9SAUR	Short-chain neurotoxin isoform 8 OS=Parasuta nigriceps OX=687874 PE=2 SV=1			0	33.87	GCGCPKVKPGIKLECCK	Carbamidomethyl@N-term; Carbamidomethyl(C)@2; Carbamidomethyl(C)@4; Carbamidomethyl(K)@6; Carbamidomethyl(C)@15; Carbamidomethyl(C)@16		missed K-V@6; missed K-L@12	-0.0389797	2103.97	526.999	2104	527.009	4	10	1.1.1.805.2	8.7388	5727.39	2989.03	8.82	0.12	1424.74
1	10.01	10.01	62.96	46.91	46.91	tr|H8PG65|H8PG65_9SAUR	Short-chain neurotoxin isoform 8 OS=Parasuta nigriceps OX=687874 PE=2 SV=1			0	31.8	GCGCPKVKPGIKLECCK	Carbamidomethyl@N-term; Carbamidomethyl(C)@2; Carbamidomethyl(C)@4; Carbamidomethyl(K)@6; Carbamidomethyl(C)@15; Carbamidomethyl(C)@16		missed K-V@6; missed K-L@12	-0.0375016	2103.97	702.33	2104	702.342	3	9	1.1.1.812.14	8.95898	3463.53	861.13	8.82	0.12	535.963
1	10.01	10.01	62.96	46.91	46.91	tr|H8PG65|H8PG65_9SAUR	Short-chain neurotoxin isoform 8 OS=Parasuta nigriceps OX=687874 PE=2 SV=1			0	28.44	GCGCPKVKPGIKLECCK	Carbamidomethyl@N-term; Carbamidomethyl(C)@2; Carbamidomethyl(C)@4; Carbamidomethyl(K)@8; Carbamidomethyl(C)@15; Carbamidomethyl(C)@16		missed K-V@6; missed K-L@12	-0.0367824	2103.97	526.999	2104	527.009	4	9	1.1.1.790.2	8.29527	1986.16	1345.91	8.35	0.09	749.214
1	10.01	10.01	62.96	46.91	46.91	tr|H8PG65|H8PG65_9SAUR	Short-chain neurotoxin isoform 8 OS=Parasuta nigriceps OX=687874 PE=2 SV=1			0	23.07	GCGCPKVKPGIKLECCK	Carbamidomethyl@N-term; Carbamidomethyl(C)@2; Carbamidomethyl(C)@4; Carbamidomethyl(C)@15; Carbamidomethyl(C)@16		missed K-V@6; missed K-L@12	-0.0375355	2046.95	512.744	2046.98	512.753	4	12	1.1.1.794.4	8.41645	12213.7	4377.96	8.35	0.09	1380.16
1	10.01	10.01	62.96	46.91	46.91	tr|H8PG65|H8PG65_9SAUR	Short-chain neurotoxin isoform 8 OS=Parasuta nigriceps OX=687874 PE=2 SV=1			0	17.96	GCGCPKVKPGIKLECCK	Carbamidomethyl(C)@2; Carbamidomethyl(C)@4; Carbamidomethyl(K)@6; Carbamidomethyl(K)@8; Carbamidomethyl(C)@15; Carbamidomethyl(C)@16		missed K-V@6; missed K-L@12	-0.0389797	2103.97	526.999	2104	527.009	4	10	1.1.1.805.2	8.7388	5727.39	2989.03	8.82	0.12	1424.74
1	10.01	10.01	62.96	46.91	46.91	tr|H8PG65|H8PG65_9SAUR	Short-chain neurotoxin isoform 8 OS=Parasuta nigriceps OX=687874 PE=2 SV=1			0	15.09	GCGCPKVKPGIKLECCK	Carbamidomethyl(C)@2; Carbamidomethyl(C)@4; Carbamidomethyl(K)@6; Carbamidomethyl(K)@8; Carbamidomethyl(C)@15; Carbamidomethyl(C)@16		missed K-V@6; missed K-L@12	-0.0367824	2103.97	526.999	2104	527.009	4	9	1.1.1.790.2	8.29527	1986.16	1345.91	8.35	0.09	749.214
1	10.01	10.01	62.96	46.91	46.91	tr|H8PG65|H8PG65_9SAUR	Short-chain neurotoxin isoform 8 OS=Parasuta nigriceps OX=687874 PE=2 SV=1			0	49.28	GCGCPKVKPGIKLECCKTDECNN	Carbamidomethyl@N-term; Carbamidomethyl(C)@2; Carbamidomethyl(C)@4; Carbamidomethyl(C)@15; Carbamidomethyl(C)@16; Carbamidomethyl(C)@21; Amidated@C-term		missed K-V@6; missed K-L@12; missed K-T@17	-0.0300832	2779.2	927.408	2779.23	927.418	3	12	1.1.1.789.21	8.2812	4906.72	4833.45	8.29	0.09	2386.97
1	10.01	10.01	62.96	46.91	46.91	tr|H8PG65|H8PG65_9SAUR	Short-chain neurotoxin isoform 8 OS=Parasuta nigriceps OX=687874 PE=2 SV=1			0	99	IERGCGCPKVKPGIK	Carbamyl@N-term; Carbamidomethyl(C)@5; Carbamidomethyl(C)@7		cleaved I-I@N-term; missed R-G@3; missed K-V@9	-0.0380738	1740.87	581.299	1740.91	581.312	3	13	1.1.1.796.6	8.47825	2737.63	2302.21	8.44	0.09	996.639
1	10.01	10.01	62.96	46.91	46.91	tr|H8PG65|H8PG65_9SAUR	Short-chain neurotoxin isoform 8 OS=Parasuta nigriceps OX=687874 PE=2 SV=1			0	99	IERGCGCPKVKPGIK	Carbamyl@N-term; Carbamidomethyl(C)@5; Carbamidomethyl(C)@7		cleaved I-I@N-term; missed R-G@3; missed K-V@9	-0.0380738	1740.87	581.299	1740.91	581.312	3	13	1.1.1.793.6	8.38795	2737.63	1280.35	8.44	0.09	665.004
1	10.01	10.01	62.96	46.91	46.91	tr|H8PG65|H8PG65_9SAUR	Short-chain neurotoxin isoform 8 OS=Parasuta nigriceps OX=687874 PE=2 SV=1			0	99	IERGCGCPKVKPGIK	Carbamidomethyl@N-term; Carbamidomethyl(C)@5; Carbamidomethyl(C)@7		cleaved I-I@N-term; missed R-G@3; missed K-V@9	-0.0435921	1754.88	585.969	1754.93	585.983	3	11	1.1.1.764.10	7.52435	735.49	649.61	7.51	0.09	396.795
1	10.01	10.01	62.96	46.91	46.91	tr|H8PG65|H8PG65_9SAUR	Short-chain neurotoxin isoform 8 OS=Parasuta nigriceps OX=687874 PE=2 SV=1			0	99	IERGCGCPKVKPGIK	Carbamidomethyl(C)@5; Carbamidomethyl(C)@7		cleaved I-I@N-term; missed R-G@3; missed K-V@9	-0.0409882	1697.87	566.963	1697.91	566.976	3	9	1.1.1.761.13	7.43293	367.15	310.22	7.42	0.09	335.321
1	10.01	10.01	62.96	46.91	46.91	tr|H8PG65|H8PG65_9SAUR	Short-chain neurotoxin isoform 8 OS=Parasuta nigriceps OX=687874 PE=2 SV=1			0	93.14	IERGCGCPKVKPGIK	Carbamidomethyl@N-term; Carbamidomethyl(C)@5; Carbamidomethyl(C)@7		cleaved I-I@N-term; missed R-G@3; missed K-V@9	-0.0458637	1754.88	439.728	1754.93	439.739	4	10	1.1.1.762.3	7.45502	1431.99	877.79	7.51	0.09	761.518
1	10.01	10.01	62.96	46.91	46.91	tr|H8PG65|H8PG65_9SAUR	Short-chain neurotoxin isoform 8 OS=Parasuta nigriceps OX=687874 PE=2 SV=1			0	99	IERGCGCPKVKPGIKLECCK	Carbamidomethyl(C)@5; Carbamidomethyl(C)@7; Carbamidomethyl(C)@18; Carbamidomethyl(C)@19		cleaved I-I@N-term; missed R-G@3; missed K-V@9; missed K-L@15	-0.0372969	2388.15	598.045	2388.19	598.055	4	14	1.1.1.788.6	8.23877	1212.99	1207.35	8.26	0.09	881.458
1	10.01	10.01	62.96	46.91	46.91	tr|H8PG65|H8PG65_9SAUR	Short-chain neurotoxin isoform 8 OS=Parasuta nigriceps OX=687874 PE=2 SV=1			0	99	IERGCGCPKVKPGIKLECCK	Carbamyl@N-term; Carbamidomethyl(C)@5; Carbamidomethyl(C)@7; Carbamidomethyl(C)@18; Carbamidomethyl(C)@19		cleaved I-I@N-term; missed R-G@3; missed K-V@9; missed K-L@15	-0.0360305	2431.16	608.797	2431.2	608.806	4	12	1.1.1.842.12	9.85712	1039.99	981.19	9.87	0.21	591.602
1	10.01	10.01	62.96	46.91	46.91	tr|H8PG65|H8PG65_9SAUR	Short-chain neurotoxin isoform 8 OS=Parasuta nigriceps OX=687874 PE=2 SV=1			0	99	IERGCGCPKVKPGIKLECCK	Carbamidomethyl@N-term; Carbamidomethyl(C)@5; Carbamidomethyl(C)@7; Carbamidomethyl(C)@18; Carbamidomethyl(C)@19		cleaved I-I@N-term; missed R-G@3; missed K-V@9; missed K-L@15	-0.0375204	2445.17	612.301	2445.21	612.31	4	13	1.1.1.793.7	8.38878	2631.38	1552.27	8.35	0.09	847.033
1	10.01	10.01	62.96	46.91	46.91	tr|H8PG65|H8PG65_9SAUR	Short-chain neurotoxin isoform 8 OS=Parasuta nigriceps OX=687874 PE=2 SV=1			0	92.52	IERGCGCPKVKPGIKLECCK	Carbamidomethyl@N-term; Carbamidomethyl(C)@5; Carbamidomethyl(C)@7; Carbamidomethyl(C)@18; Carbamidomethyl(C)@19		cleaved I-I@N-term; missed R-G@3; missed K-V@9; missed K-L@15	-0.0375204	2445.17	612.301	2445.21	612.31	4	10	1.1.1.790.6	8.29862	2631.38	1796.25	8.35	0.09	967.819
1	10.01	10.01	62.96	46.91	46.91	tr|H8PG65|H8PG65_9SAUR	Short-chain neurotoxin isoform 8 OS=Parasuta nigriceps OX=687874 PE=2 SV=1			0	84.81	IERGCGCPKVKPGIKLECCK	Carbamidomethyl(C)@5; Carbamidomethyl(C)@7; Carbamidomethyl(C)@18; Carbamidomethyl(C)@19		cleaved I-I@N-term; missed R-G@3; missed K-V@9; missed K-L@15	-0.0436884	2388.15	478.637	2388.19	478.645	5	9	1.1.1.787.2	8.20578	1189.7	799.3	8.23	0.09	458.258
1	10.01	10.01	62.96	46.91	46.91	tr|H8PG65|H8PG65_9SAUR	Short-chain neurotoxin isoform 8 OS=Parasuta nigriceps OX=687874 PE=2 SV=1			0	63.14	IERGCGCPKVKPGIKLECCK	Carbamidomethyl@N-term; Carbamidomethyl(C)@5; Carbamidomethyl(C)@7; Carbamidomethyl(C)@18; Carbamidomethyl(C)@19		cleaved I-I@N-term; missed R-G@3; missed K-V@9; missed K-L@15	-0.0401582	2445.17	490.041	2445.21	490.05	5	10	1.1.1.792.2	8.35467	2652.72	2548.74	8.35	0.09	1314.87
1	10.01	10.01	62.96	46.91	46.91	tr|H8PG65|H8PG65_9SAUR	Short-chain neurotoxin isoform 8 OS=Parasuta nigriceps OX=687874 PE=2 SV=1			0	99	VTCCNQQSSQPK	Carbamidomethyl@N-term; Carbamidomethyl(C)@3; Carbamidomethyl(C)@4		cleaved T-V@N-term	-0.00145979	1492.64	747.327	1492.64	747.327	2	14	1.1.1.775.15	7.86057	1174.53	1142.84	7.85	0.15	499.032
1	10.01	10.01	62.96	46.91	46.91	tr|H8PG65|H8PG65_9SAUR	Short-chain neurotoxin isoform 8 OS=Parasuta nigriceps OX=687874 PE=2 SV=1			0	99	VTCCNQQSSQPK	Carbamidomethyl@N-term; Carbamidomethyl(C)@3; Carbamidomethyl(C)@4		cleaved T-V@N-term	-0.00145979	1492.64	747.327	1492.64	747.327	2	11	1.1.1.776.14	7.88987	1174.53	1009.08	7.85	0.15	434.041
1	10.01	10.01	62.96	46.91	46.91	tr|H8PG65|H8PG65_9SAUR	Short-chain neurotoxin isoform 8 OS=Parasuta nigriceps OX=687874 PE=2 SV=1			0	95.47	VTCCNQQSSQPK	Carbamidomethyl@N-term; Carbamidomethyl(C)@3; Carbamidomethyl(C)@4		cleaved T-V@N-term	-0.00145979	1492.64	747.327	1492.64	747.327	2	9	1.1.1.772.14	7.76892	1174.53	493.4	7.85	0.15	248.059
2	4.01	4.01	36.55	7.983	7.983	sp|Q3SB04|CRVP_NOTSC	Cysteine-rich venom protein pseudechetoxin-like OS=Notechis scutatus scutatus OX=70142 PE=2 SV=1			2	99	CSSTKYLYVCQYCPAGNIR	Carbamidomethyl(C)@1; Carbamidomethyl(S)@2; Carbamidomethyl(C)@10; Carbamidomethyl(C)@13		missed K-Y@5	0.00814956	2396.08	799.7	2396.07	799.698	3	17	1.1.1.980.11	13.9477	314.28	285.04	13.9	0.21	165.08
2	4.01	4.01	36.55	7.983	7.983	sp|Q3SB04|CRVP_NOTSC	Cysteine-rich venom protein pseudechetoxin-like OS=Notechis scutatus scutatus OX=70142 PE=2 SV=1			2	99	YLYVCQYCPAGNIR	Carbamidomethyl@N-term; Carbamidomethyl(C)@5; Carbamidomethyl(C)@8			-0.00175733	1832.83	611.951	1832.83	611.952	3	12	1.1.1.1008.5	14.7815	563.78	460.38	14.71	0.24	252.34
2	4.01	4.01	36.55	7.983	7.983	sp|Q3SB04|CRVP_NOTSC	Cysteine-rich venom protein pseudechetoxin-like OS=Notechis scutatus scutatus OX=70142 PE=2 SV=1			0	96.76	CSSTKYLYVCQYCPAGNIR	Carbamidomethyl(C)@1; Carbamidomethyl(T)@4; Carbamidomethyl(C)@10; Carbamidomethyl(C)@13		missed K-Y@5	0.00814956	2396.08	799.7	2396.07	799.698	3	9	1.1.1.979.7	13.9127	314.28	310.93	13.9	0.21	153.722
2	4.01	4.01	36.55	7.983	7.983	sp|Q3SB04|CRVP_NOTSC	Cysteine-rich venom protein pseudechetoxin-like OS=Notechis scutatus scutatus OX=70142 PE=2 SV=1			0	96.76	CSSTKYLYVCQYCPAGNIR	Carbamidomethyl(C)@1; Carbamidomethyl(S)@2; Carbamidomethyl(C)@10; Carbamidomethyl(C)@13		missed K-Y@5	0.00814956	2396.08	799.7	2396.07	799.698	3	9	1.1.1.979.7	13.9127	314.28	310.93	13.9	0.21	153.722
2	4.01	4.01	36.55	7.983	7.983	sp|Q3SB04|CRVP_NOTSC	Cysteine-rich venom protein pseudechetoxin-like OS=Notechis scutatus scutatus OX=70142 PE=2 SV=1			0	96.76	CSSTKYLYVCQYCPAGNIR	Carbamidomethyl(C)@1; Carbamidomethyl(S)@3; Carbamidomethyl(C)@10; Carbamidomethyl(C)@13		missed K-Y@5	0.00814956	2396.08	799.7	2396.07	799.698	3	9	1.1.1.979.7	13.9127	314.28	310.93	13.9	0.21	153.722
2	4.01	4.01	36.55	7.983	7.983	sp|Q3SB04|CRVP_NOTSC	Cysteine-rich venom protein pseudechetoxin-like OS=Notechis scutatus scutatus OX=70142 PE=2 SV=1			0	25.42	CSSTKYLYVCQYCPAGNIR	Carbamidomethyl(C)@1; Carbamidomethyl(K)@5; Carbamidomethyl(C)@10; Carbamidomethyl(C)@13		missed K-Y@5	0.00814956	2396.08	799.7	2396.07	799.698	3	8	1.1.1.979.7	13.9127	314.28	310.93	13.9	0.21	153.722
2	4.01	4.01	36.55	7.983	7.983	sp|Q3SB04|CRVP_NOTSC	Cysteine-rich venom protein pseudechetoxin-like OS=Notechis scutatus scutatus OX=70142 PE=2 SV=1			0	17.17	CSSTKYLYVCQYCPAGNIR	Carbamidomethyl(C)@1; Carbamidomethyl(K)@5; Carbamidomethyl(C)@10; Carbamidomethyl(C)@13		missed K-Y@5	0.00814956	2396.08	799.7	2396.07	799.698	3	16	1.1.1.980.11	13.9477	314.28	285.04	13.9	0.21	165.08
2	4.01	4.01	36.55	7.983	7.983	sp|Q3SB04|CRVP_NOTSC	Cysteine-rich venom protein pseudechetoxin-like OS=Notechis scutatus scutatus OX=70142 PE=2 SV=1			0	99	YLYVCQYCPAGNIR	Carbamidomethyl@N-term; Carbamidomethyl(C)@5; Carbamidomethyl(C)@8			-0.00175733	1832.83	611.951	1832.83	611.952	3	11	1.1.1.1002.5	14.6029	563.78	309.3	14.71	0.24	186.493
2	4.01	4.01	36.55	7.983	7.983	sp|Q3SB04|CRVP_NOTSC	Cysteine-rich venom protein pseudechetoxin-like OS=Notechis scutatus scutatus OX=70142 PE=2 SV=1			0	99	YLYVCQYCPAGNIR	Carbamidomethyl@N-term; Carbamidomethyl(C)@5; Carbamidomethyl(C)@8			0.00808263	1832.84	917.428	1832.83	917.424	2	17	1.1.1.1003.10	14.6431	403.75	292.82	14.71	0.21	183.574
2	4.01	4.01	36.55	7.983	7.983	sp|Q3SB04|CRVP_NOTSC	Cysteine-rich venom protein pseudechetoxin-like OS=Notechis scutatus scutatus OX=70142 PE=2 SV=1			0	99	YLYVCQYCPAGNIR	Carbamidomethyl@N-term; Carbamidomethyl(C)@5; Carbamidomethyl(C)@8			0.00808263	1832.84	917.428	1832.83	917.424	2	15	1.1.1.1004.8	14.6706	403.75	355.38	14.71	0.21	174.118
2	4.01	4.01	36.55	7.983	7.983	sp|Q3SB04|CRVP_NOTSC	Cysteine-rich venom protein pseudechetoxin-like OS=Notechis scutatus scutatus OX=70142 PE=2 SV=1			0	99	YLYVCQYCPAGNIR	Carbamidomethyl@N-term; Carbamidomethyl(C)@5; Carbamidomethyl(C)@8			-0.00175733	1832.83	611.951	1832.83	611.952	3	11	1.1.1.1005.5	14.693	563.78	556.07	14.71	0.24	281.213
2	4.01	4.01	36.55	7.983	7.983	sp|Q3SB04|CRVP_NOTSC	Cysteine-rich venom protein pseudechetoxin-like OS=Notechis scutatus scutatus OX=70142 PE=2 SV=1			0	99	YLYVCQYCPAGNIR	Carbamidomethyl@N-term; Carbamidomethyl(C)@5; Carbamidomethyl(C)@8			0.00808263	1832.84	917.428	1832.83	917.424	2	14	1.1.1.1006.12	14.7315	403.75	394.6	14.71	0.21	173.186
2	4.01	4.01	36.55	7.983	7.983	sp|Q3SB04|CRVP_NOTSC	Cysteine-rich venom protein pseudechetoxin-like OS=Notechis scutatus scutatus OX=70142 PE=2 SV=1			0	99	YLYVCQYCPAGNIR	Carbamidomethyl@N-term; Carbamidomethyl(C)@5; Carbamidomethyl(C)@8			0.00808263	1832.84	917.428	1832.83	917.424	2	19	1.1.1.1007.6	14.7581	403.75	363.17	14.71	0.21	170.265
2	4.01	4.01	36.55	7.983	7.983	sp|Q3SB04|CRVP_NOTSC	Cysteine-rich venom protein pseudechetoxin-like OS=Notechis scutatus scutatus OX=70142 PE=2 SV=1			0	99	YLYVCQYCPAGNIR	Carbamidomethyl@N-term; Carbamidomethyl(C)@5; Carbamidomethyl(C)@8			0.00808263	1832.84	917.428	1832.83	917.424	2	12	1.1.1.1009.10	14.8215	403.75	245.6	14.71	0.21	115.145
2	4.01	4.01	36.55	7.983	7.983	sp|Q3SB04|CRVP_NOTSC	Cysteine-rich venom protein pseudechetoxin-like OS=Notechis scutatus scutatus OX=70142 PE=2 SV=1			0	99	YLYVCQYCPAGNIR	Carbamidomethyl@N-term; Carbamidomethyl(C)@5; Carbamidomethyl(C)@8			0.00808263	1832.84	917.428	1832.83	917.424	2	10	1.1.1.1010.8	14.8532	403.75	182.83	14.71	0.21	99.8651
2	4.01	4.01	36.55	7.983	7.983	sp|Q3SB04|CRVP_NOTSC	Cysteine-rich venom protein pseudechetoxin-like OS=Notechis scutatus scutatus OX=70142 PE=2 SV=1			0	99	YLYVCQYCPAGNIR	Carbamidomethyl(C)@5; Carbamidomethyl(C)@8			-0.000618309	1775.81	592.944	1775.81	592.945	3	9	1.1.1.986.2	14.1178	282.29	249.54	14.08	0.27	222.589
2	4.01	4.01	36.55	7.983	7.983	sp|Q3SB04|CRVP_NOTSC	Cysteine-rich venom protein pseudechetoxin-like OS=Notechis scutatus scutatus OX=70142 PE=2 SV=1			0	98.47	YLYVCQYCPAGNIR	Carbamidomethyl@N-term; Carbamidomethyl(C)@5; Carbamidomethyl(C)@8			-0.00175733	1832.83	611.951	1832.83	611.952	3	8	1.1.1.1011.4	14.8715	563.78	244.36	14.71	0.24	149.917
2	4.01	4.01	36.55	7.983	7.983	sp|Q3SB04|CRVP_NOTSC	Cysteine-rich venom protein pseudechetoxin-like OS=Notechis scutatus scutatus OX=70142 PE=2 SV=1			0	83.13	YLYVCQYCPAGNIR	Carbamidomethyl(C)@5; Deamidated(Q)@6; Carbamidomethyl(C)@8			0.0278306	1776.82	889.419	1776.8	889.405	2	9	1.1.1.985.7	14.0987	119.06	104.36	14.08	0.21	215.097
3	2.01	2.01	87.27	16.36	16.36	tr|A0A2H6NBS2|A0A2H6NBS2_MICLE	Uncharacterized protein (Fragment) OS=Micrurus lemniscatus carvalhoi OX=129465 PE=4 SV=1			2	99	DGKEGDDDESGGSGDDGR			missed K-E@3	0.0595837	1766.71	884.36	1766.65	884.33	2	14	1.1.1.993.7	14.3364	2782.32	1848.32	14.44	0.24	3023.24
3	2.01	2.01	87.27	16.36	16.36	tr|A0A2H6NBS2|A0A2H6NBS2_MICLE	Uncharacterized protein (Fragment) OS=Micrurus lemniscatus carvalhoi OX=129465 PE=4 SV=1			0	99	DGKEGDDDESGGSGDDGR			missed K-E@3	0.0595837	1766.71	884.36	1766.65	884.33	2	14	1.1.1.996.9	14.4296	2782.32	2767.1	14.44	0.24	4938.55
3	2.01	2.01	87.27	16.36	16.36	tr|A0A2H6NBS2|A0A2H6NBS2_MICLE	Uncharacterized protein (Fragment) OS=Micrurus lemniscatus carvalhoi OX=129465 PE=4 SV=1			0	98.89	DGKEGDDDESGGSGDDGR			missed K-E@3	0.0595837	1766.71	884.36	1766.65	884.33	2	13	1.1.1.994.10	14.3683	2782.32	2312.57	14.44	0.24	4039.23
3	2.01	2.01	87.27	16.36	16.36	tr|A0A2H6NBS2|A0A2H6NBS2_MICLE	Uncharacterized protein (Fragment) OS=Micrurus lemniscatus carvalhoi OX=129465 PE=4 SV=1			0	98.66	DGKEGDDDESGGSGDDGR			missed K-E@3	0.0595837	1766.71	884.36	1766.65	884.33	2	13	1.1.1.997.8	14.4556	2782.32	2695.7	14.44	0.24	4544.39
3	2.01	2.01	87.27	16.36	16.36	tr|A0A2H6NBS2|A0A2H6NBS2_MICLE	Uncharacterized protein (Fragment) OS=Micrurus lemniscatus carvalhoi OX=129465 PE=4 SV=1			0	96.79	DGKEGDDDESGGSGDDGR			missed K-E@3	0.0595837	1766.71	884.36	1766.65	884.33	2	12	1.1.1.999.11	14.5209	2782.32	2040.86	14.44	0.24	3014.8
3	2.01	2.01	87.27	16.36	16.36	tr|A0A2H6NBS2|A0A2H6NBS2_MICLE	Uncharacterized protein (Fragment) OS=Micrurus lemniscatus carvalhoi OX=129465 PE=4 SV=1			0	86.08	DGKEGDDDESGGSGDDGR			missed K-E@3	0.0595837	1766.71	884.36	1766.65	884.33	2	10	1.1.1.991.10	14.2778	2782.32	937.2	14.44	0.24	1422.72
3	2.01	2.01	87.27	16.36	16.36	tr|A0A2H6NBS2|A0A2H6NBS2_MICLE	Uncharacterized protein (Fragment) OS=Micrurus lemniscatus carvalhoi OX=129465 PE=4 SV=1			0	75.76	DGKEGDDDESGGSGDDGR			missed K-E@3	0.0595837	1766.71	884.36	1766.65	884.33	2	9	1.1.1.1002.8	14.6079	2782.32	927.67	14.44	0.24	1506.93
3	2.01	2.01	87.27	16.36	16.36	tr|A0A2H6NBS2|A0A2H6NBS2_MICLE	Uncharacterized protein (Fragment) OS=Micrurus lemniscatus carvalhoi OX=129465 PE=4 SV=1			0	74.04	DGKEGDDDESGGSGDDGR			missed K-E@3	0.0595837	1766.71	884.36	1766.65	884.33	2	9	1.1.1.1014.5	14.9696	2782.32	196.59	14.44	0.24	317.257
3	2.01	2.01	87.27	16.36	16.36	tr|A0A2H6NBS2|A0A2H6NBS2_MICLE	Uncharacterized protein (Fragment) OS=Micrurus lemniscatus carvalhoi OX=129465 PE=4 SV=1			0	73.53	DGKEGDDDESGGSGDDGR			missed K-E@3	0.0595837	1766.71	884.36	1766.65	884.33	2	9	1.1.1.990.5	14.2445	2782.32	548.1	14.44	0.24	876.716
3	2.01	2.01	87.27	16.36	16.36	tr|A0A2H6NBS2|A0A2H6NBS2_MICLE	Uncharacterized protein (Fragment) OS=Micrurus lemniscatus carvalhoi OX=129465 PE=4 SV=1			0	43.67	DGKEGDDDESGGSGDDGR			missed K-E@3	0.0595837	1766.71	884.36	1766.65	884.33	2	8	1.1.1.1011.8	14.8807	2782.32	231.65	14.44	0.24	385.647
3	2.01	2.01	87.27	16.36	16.36	tr|A0A2H6NBS2|A0A2H6NBS2_MICLE	Uncharacterized protein (Fragment) OS=Micrurus lemniscatus carvalhoi OX=129465 PE=4 SV=1			0	20.93	DGKEGDDDESGGSGDDGR			missed K-E@3	0.0595837	1766.71	884.36	1766.65	884.33	2	9	1.1.1.1020.4	15.1481	2782.32	118.33	14.44	0.24	193.763

## Sheet: A. laevis (hydrophidae)
N	Unused	Total	%Cov	%Cov(50)	%Cov(95)	Accessions	Names	Used	Annotation	Contrib	Conf	Sequence	Modifications	ProteinModifications	Cleavages	dMass	Obs MW	Obs m/z	Theor MW	Theor m/z	Theor z	Sc	Spectrum	Acq Time	Intensity (Peptide)	PrecursorIntensityAcquisition	Apex Time (Peptide)	Elution Peak Width (Peptide)	MS2Counts
1	30.63	30.63	88.19	81.25	77.08	sp|P08872|PA2A_AIPLA	Acidic phospholipase A2 OS=Aipysurus laevis OX=8678 PE=2 SV=1			2	99	AHDDCYGVAEDNGCYPK	Carbamidomethyl(C)@5; Carbamidomethyl(C)@14			-0.0026055	1969.75	657.592	1969.76	657.593	3	14	1.1.1.846.8	9.97267	1501.13	828.21	9.34	0.96	452.904
1	30.63	30.63	88.19	81.25	77.08	sp|P08872|PA2A_AIPLA	Acidic phospholipase A2 OS=Aipysurus laevis OX=8678 PE=2 SV=1			2	99	CCKAHDDCYGVAEDNGCYPK	Carbamidomethyl(C)@1; Carbamidomethyl(C)@2; Carbamidomethyl(C)@8; Carbamidomethyl(C)@17		missed K-A@3	0.0014332	2417.92	605.486	2417.91	605.486	4	17	1.1.1.770.7	7.70237	8740.33	8336.66	7.69	0.12	4004.56
1	30.63	30.63	88.19	81.25	77.08	sp|P08872|PA2A_AIPLA	Acidic phospholipase A2 OS=Aipysurus laevis OX=8678 PE=2 SV=1			2	99	CFAEAPYNNK	Carbamidomethyl(C)@1			-0.000202871	1212.52	607.269	1212.52	607.269	2	10	1.1.1.792.9	8.36052	5902.43	1654.4	8.2	0.12	829.521
1	30.63	30.63	88.19	81.25	77.08	sp|P08872|PA2A_AIPLA	Acidic phospholipase A2 OS=Aipysurus laevis OX=8678 PE=2 SV=1			2	99	CFAEAPYNNKNYN	Carbamidomethyl(C)@1		cleaved N-I@C-term; missed K-N@10	-0.000394641	1603.67	802.843	1603.67	802.844	2	14	1.1.1.797.18	8.5171	1998.97	1874.96	8.53	0.15	1089.15
1	30.63	30.63	88.19	81.25	77.08	sp|P08872|PA2A_AIPLA	Acidic phospholipase A2 OS=Aipysurus laevis OX=8678 PE=2 SV=1			2	99	CFAEAPYNNKNYNINTSNCQ	Carbamidomethyl(C)@1; Carbamidomethyl(C)@19		missed K-N@10	0.000789874	2421.01	808.011	2421.01	808.011	3	24	1.1.1.857.6	10.3005	32397.4	26493.8	10.38	0.2	11433.7
1	30.63	30.63	88.19	81.25	77.08	sp|P08872|PA2A_AIPLA	Acidic phospholipase A2 OS=Aipysurus laevis OX=8678 PE=2 SV=1			2	99	CYGVAEDNGCYPK	Carbamidomethyl(C)@1; Carbamidomethyl(C)@10		cleaved D-C@N-term	-0.000597699	1531.61	766.811	1531.61	766.811	2	14	1.1.1.786.19	8.1907	1795.41	1017.75	8.26	0.12	485.227
1	30.63	30.63	88.19	81.25	77.08	sp|P08872|PA2A_AIPLA	Acidic phospholipase A2 OS=Aipysurus laevis OX=8678 PE=2 SV=1			2	99	DYGCYCGSGGSGTPVDALDR	Carbamidomethyl(C)@4; Carbamidomethyl(C)@6		cleaved M-D@N-term	0.00281888	2105.84	702.956	2105.84	702.955	3	14	1.1.1.907.12	11.751	620.38	528.94	11.83	0.29	385.656
1	30.63	30.63	88.19	81.25	77.08	sp|P08872|PA2A_AIPLA	Acidic phospholipase A2 OS=Aipysurus laevis OX=8678 PE=2 SV=1			2	99	NLYQFDNMIQCANK	Carbamidomethyl(C)@11		cleaved L-N@N-term	0.0012157	1757.79	586.937	1757.79	586.936	3	15	1.1.1.1084.3	17.0364	973.81	334.5	16.82	0.24	133.258
1	30.63	30.63	88.19	81.25	77.08	sp|P08872|PA2A_AIPLA	Acidic phospholipase A2 OS=Aipysurus laevis OX=8678 PE=2 SV=1			2	99	NLYQFDNMIQCANKGK	Carbamidomethyl(C)@11		cleaved L-N@N-term; missed K-G@14	0.00130506	1942.9	648.642	1942.9	648.642	3	15	1.1.1.1023.2	15.2303	748.99	645.47	15.19	0.21	269.76
1	30.63	30.63	88.19	81.25	77.08	sp|P08872|PA2A_AIPLA	Acidic phospholipase A2 OS=Aipysurus laevis OX=8678 PE=2 SV=1			2	99	NLYQFDNMIQCANKGKR	Carbamidomethyl(C)@11		cleaved L-N@N-term; missed K-G@14; missed K-R@16	-0.000454046	2099	525.758	2099	525.758	4	16	1.1.1.978.2	13.8773	2031.1	1294.69	13.78	0.21	653.395
1	30.63	30.63	88.19	81.25	77.08	sp|P08872|PA2A_AIPLA	Acidic phospholipase A2 OS=Aipysurus laevis OX=8678 PE=2 SV=1			2	99	NYNINTSNCQ	Carbamidomethyl(C)@9			-0.00154428	1226.5	614.256	1226.5	614.257	2	9	1.1.1.778.4	7.94187	523.24	513.66	7.94	0.15	292.24
1	30.63	30.63	88.19	81.25	77.08	sp|P08872|PA2A_AIPLA	Acidic phospholipase A2 OS=Aipysurus laevis OX=8678 PE=2 SV=1			2	99	SVCACDATAAK	Carbamyl@N-term; Carbamidomethyl(C)@3; Carbamidomethyl(C)@5			-0.000836732	1195.5	598.755	1195.5	598.755	2	13	1.1.1.769.9	7.67375	1396.78	1140.02	7.72	0.12	710.036
1	30.63	30.63	88.19	81.25	77.08	sp|P08872|PA2A_AIPLA	Acidic phospholipase A2 OS=Aipysurus laevis OX=8678 PE=2 SV=1			2	99	WTLYSWQCTENVPTCNSESGCQK	Dehydrated(T)@2; Deamidated(Q)@7; Carbamidomethyl(C)@8; Deamidated(N)@11; Carbamidomethyl(C)@15; Carbamidomethyl(C)@21			0.0830338	2818.21	940.412	2818.13	940.384	3	19	1.1.1.1055.5	16.1988	1662.14	1636.27	16.18	0.27	819.106
1	30.63	30.63	88.19	81.25	77.08	sp|P08872|PA2A_AIPLA	Acidic phospholipase A2 OS=Aipysurus laevis OX=8678 PE=2 SV=1			2	99	YGVAEDNGCYPK	Carbamidomethyl(C)@9		cleaved C-Y@N-term	-0.0028856	1371.57	686.794	1371.58	686.796	2	14	1.1.1.781.12	8.03995	980.46	792.64	8	0.15	396.114
1	30.63	30.63	88.19	81.25	77.08	sp|P08872|PA2A_AIPLA	Acidic phospholipase A2 OS=Aipysurus laevis OX=8678 PE=2 SV=1			2	99	YNNKNYNINTSNCQ	Carbamidomethyl(C)@13		cleaved P-Y@N-term; missed K-N@4	-0.00110218	1745.74	873.878	1745.74	873.879	2	13	1.1.1.767.11	7.6195	569.04	499.24	7.6	0.12	253.093
1	30.63	30.63	88.19	81.25	77.08	sp|P08872|PA2A_AIPLA	Acidic phospholipase A2 OS=Aipysurus laevis OX=8678 PE=2 SV=1			0.460924	99	CFAEAPYNNKNY	Carbamidomethyl(C)@1		cleaved Y-N@C-term; missed K-N@10	0.00133298	1489.63	745.823	1489.63	745.822	2	11	1.1.1.810.17	8.90135	637.69	576.03	8.94	0.18	457.007
1	30.63	30.63	88.19	81.25	77.08	sp|P08872|PA2A_AIPLA	Acidic phospholipase A2 OS=Aipysurus laevis OX=8678 PE=2 SV=1			0.164944	98.59	CFAEAPYNNKNYNIN	Carbamidomethyl(C)@1		cleaved N-T@C-term; missed K-N@10	0.00379179	1830.8	611.275	1830.8	611.274	3	8	1.1.1.865.7	10.5275	510.78	501.73	10.52	0.2	261.769
1	30.63	30.63	88.19	81.25	77.08	sp|P08872|PA2A_AIPLA	Acidic phospholipase A2 OS=Aipysurus laevis OX=8678 PE=2 SV=1			0	99	AHDDCYGVAEDNGCYPK	Carbamidomethyl(C)@5; Carbamidomethyl(C)@14			0.00252142	1969.76	657.594	1969.76	657.593	3	16	1.1.1.777.12	7.91818	39440.5	3378.68	8.09	0.15	1163.45
1	30.63	30.63	88.19	81.25	77.08	sp|P08872|PA2A_AIPLA	Acidic phospholipase A2 OS=Aipysurus laevis OX=8678 PE=2 SV=1			0	99	AHDDCYGVAEDNGCYPK	Carbamidomethyl@N-term; Carbamidomethyl(C)@5; Carbamidomethyl(C)@14			0.00187437	2026.78	676.601	2026.78	676.6	3	18	1.1.1.777.15	7.92068	24381.7	2672.57	8.08	0.15	1261.53
1	30.63	30.63	88.19	81.25	77.08	sp|P08872|PA2A_AIPLA	Acidic phospholipase A2 OS=Aipysurus laevis OX=8678 PE=2 SV=1			0	99	AHDDCYGVAEDNGCYPK	Carbamidomethyl(C)@5; Carbamidomethyl(C)@14			0.00252142	1969.76	657.594	1969.76	657.593	3	20	1.1.1.778.6	7.94353	39440.5	6346.77	8.09	0.15	3987.41
1	30.63	30.63	88.19	81.25	77.08	sp|P08872|PA2A_AIPLA	Acidic phospholipase A2 OS=Aipysurus laevis OX=8678 PE=2 SV=1			0	99	AHDDCYGVAEDNGCYPK	Carbamidomethyl@N-term; Carbamidomethyl(C)@5; Carbamidomethyl(C)@14			0.00187437	2026.78	676.601	2026.78	676.6	3	18	1.1.1.778.8	7.9452	24381.7	4917.62	8.08	0.15	2698.04
1	30.63	30.63	88.19	81.25	77.08	sp|P08872|PA2A_AIPLA	Acidic phospholipase A2 OS=Aipysurus laevis OX=8678 PE=2 SV=1			0	99	AHDDCYGVAEDNGCYPK	Dicarbamidomethyl(D)@4; Carbamidomethyl(C)@5; Carbamidomethyl(C)@14			0.000488359	2083.8	695.607	2083.8	695.607	3	17	1.1.1.778.10	7.94688	5306.53	2073.59	8.06	0.18	1313.81
1	30.63	30.63	88.19	81.25	77.08	sp|P08872|PA2A_AIPLA	Acidic phospholipase A2 OS=Aipysurus laevis OX=8678 PE=2 SV=1			0	99	AHDDCYGVAEDNGCYPK	Dicarbamidomethyl(D)@3; Carbamidomethyl(C)@5; Carbamidomethyl(C)@14			0.000488359	2083.8	695.607	2083.8	695.607	3	17	1.1.1.778.10	7.94688	5306.53	2073.59	8.06	0.18	1313.81
1	30.63	30.63	88.19	81.25	77.08	sp|P08872|PA2A_AIPLA	Acidic phospholipase A2 OS=Aipysurus laevis OX=8678 PE=2 SV=1			0	99	AHDDCYGVAEDNGCYPK	Carbamidomethyl(C)@5; Carbamidomethyl(C)@14			-0.000653554	1969.76	985.885	1969.76	985.886	2	24	1.1.1.779.18	7.98437	13758.3	6608.61	8.06	0.12	2192.39
1	30.63	30.63	88.19	81.25	77.08	sp|P08872|PA2A_AIPLA	Acidic phospholipase A2 OS=Aipysurus laevis OX=8678 PE=2 SV=1			0	99	AHDDCYGVAEDNGCYPK	Carbamidomethyl@N-term; Carbamidomethyl(C)@5; Carbamidomethyl(C)@14			0.00056644	2026.78	1014.4	2026.78	1014.4	2	21	1.1.1.779.20	7.98603	8120.04	4162.14	8.06	0.15	1739.82
1	30.63	30.63	88.19	81.25	77.08	sp|P08872|PA2A_AIPLA	Acidic phospholipase A2 OS=Aipysurus laevis OX=8678 PE=2 SV=1			0	99	AHDDCYGVAEDNGCYPK	Carbamidomethyl@N-term; Carbamidomethyl(C)@5; Carbamidomethyl(C)@14			0.00187437	2026.78	676.601	2026.78	676.6	3	22	1.1.1.780.12	8.00987	24381.7	14125.1	8.08	0.15	11112.6
1	30.63	30.63	88.19	81.25	77.08	sp|P08872|PA2A_AIPLA	Acidic phospholipase A2 OS=Aipysurus laevis OX=8678 PE=2 SV=1			0	99	AHDDCYGVAEDNGCYPK	Carbamidomethyl@N-term; Carbamidomethyl(D)@4; Carbamidomethyl(C)@5; Carbamidomethyl(C)@14			0.000488359	2083.8	695.607	2083.8	695.607	3	19	1.1.1.780.14	8.01153	5306.53	4489.3	8.06	0.18	2918.75
1	30.63	30.63	88.19	81.25	77.08	sp|P08872|PA2A_AIPLA	Acidic phospholipase A2 OS=Aipysurus laevis OX=8678 PE=2 SV=1			0	99	AHDDCYGVAEDNGCYPK	Carbamidomethyl@N-term; Carbamidomethyl(D)@3; Carbamidomethyl(C)@5; Carbamidomethyl(C)@14			0.000488359	2083.8	695.607	2083.8	695.607	3	19	1.1.1.780.14	8.01153	5306.53	4489.3	8.06	0.18	2918.75
1	30.63	30.63	88.19	81.25	77.08	sp|P08872|PA2A_AIPLA	Acidic phospholipase A2 OS=Aipysurus laevis OX=8678 PE=2 SV=1			0	99	AHDDCYGVAEDNGCYPK	Carbamidomethyl(C)@5; Carbamidomethyl(C)@14			-0.000653554	1969.76	985.885	1969.76	985.886	2	28	1.1.1.780.21	8.01738	13758.3	11106.3	8.06	0.12	4406.71
1	30.63	30.63	88.19	81.25	77.08	sp|P08872|PA2A_AIPLA	Acidic phospholipase A2 OS=Aipysurus laevis OX=8678 PE=2 SV=1			0	99	AHDDCYGVAEDNGCYPK	Carbamidomethyl(C)@5; Carbamidomethyl(C)@14			0.0039022	1969.76	493.447	1969.76	493.447	4	11	1.1.1.781.2	8.0316	653.17	618.27	8.06	0.12	511.746
1	30.63	30.63	88.19	81.25	77.08	sp|P08872|PA2A_AIPLA	Acidic phospholipase A2 OS=Aipysurus laevis OX=8678 PE=2 SV=1			0	99	AHDDCYGVAEDNGCYPK	Carbamidomethyl@N-term; Carbamidomethyl(D)@3; Carbamidomethyl(C)@5; Carbamidomethyl(C)@14			0.000488359	2083.8	695.607	2083.8	695.607	3	20	1.1.1.781.13	8.04078	5306.53	5134.03	8.06	0.18	2954.73
1	30.63	30.63	88.19	81.25	77.08	sp|P08872|PA2A_AIPLA	Acidic phospholipase A2 OS=Aipysurus laevis OX=8678 PE=2 SV=1			0	99	AHDDCYGVAEDNGCYPK	Carbamidomethyl(C)@5; Carbamidomethyl(C)@14			-0.000653554	1969.76	985.885	1969.76	985.886	2	27	1.1.1.781.20	8.04663	13758.3	13288.4	8.06	0.12	4615.26
1	30.63	30.63	88.19	81.25	77.08	sp|P08872|PA2A_AIPLA	Acidic phospholipase A2 OS=Aipysurus laevis OX=8678 PE=2 SV=1			0	99	AHDDCYGVAEDNGCYPK	Carbamidomethyl@N-term; Carbamidomethyl(C)@5; Carbamidomethyl(C)@14			0.00056644	2026.78	1014.4	2026.78	1014.4	2	28	1.1.1.781.21	8.04747	8120.04	7863.52	8.06	0.15	3266
1	30.63	30.63	88.19	81.25	77.08	sp|P08872|PA2A_AIPLA	Acidic phospholipase A2 OS=Aipysurus laevis OX=8678 PE=2 SV=1			0	99	AHDDCYGVAEDNGCYPK	Carbamidomethyl(C)@5; Carbamidomethyl(C)@14			0.00252142	1969.76	657.594	1969.76	657.593	3	23	1.1.1.782.14	8.07063	39440.5	35519.6	8.09	0.15	25242.7
1	30.63	30.63	88.19	81.25	77.08	sp|P08872|PA2A_AIPLA	Acidic phospholipase A2 OS=Aipysurus laevis OX=8678 PE=2 SV=1			0	99	AHDDCYGVAEDNGCYPK	Carbamidomethyl@N-term; Carbamidomethyl(C)@5; Carbamidomethyl(C)@14			0.00056644	2026.78	1014.4	2026.78	1014.4	2	25	1.1.1.782.20	8.07565	8120.04	7698.94	8.06	0.15	2853.36
1	30.63	30.63	88.19	81.25	77.08	sp|P08872|PA2A_AIPLA	Acidic phospholipase A2 OS=Aipysurus laevis OX=8678 PE=2 SV=1			0	99	AHDDCYGVAEDNGCYPK	Carbamidomethyl@N-term; Carbamidomethyl(C)@5; Carbamidomethyl(C)@14			0.00187437	2026.78	676.601	2026.78	676.6	3	21	1.1.1.783.15	8.10042	24381.7	22104.7	8.08	0.15	9252.29
1	30.63	30.63	88.19	81.25	77.08	sp|P08872|PA2A_AIPLA	Acidic phospholipase A2 OS=Aipysurus laevis OX=8678 PE=2 SV=1			0	99	AHDDCYGVAEDNGCYPK	Carbamidomethyl@N-term; Carbamidomethyl(H)@2; Carbamidomethyl(C)@5; Carbamidomethyl(C)@14			0.000488359	2083.8	695.607	2083.8	695.607	3	17	1.1.1.783.18	8.10293	5306.53	4338.45	8.06	0.18	2036.88
1	30.63	30.63	88.19	81.25	77.08	sp|P08872|PA2A_AIPLA	Acidic phospholipase A2 OS=Aipysurus laevis OX=8678 PE=2 SV=1			0	99	AHDDCYGVAEDNGCYPK	Carbamidomethyl@N-term; Carbamidomethyl(D)@3; Carbamidomethyl(C)@5; Deamidated(N)@12; Carbamidomethyl(C)@14			0.0138407	2084.8	695.94	2084.78	695.935	3	15	1.1.1.783.19	8.10377	3129.13	2718.12	8.06	0.27	1949.57
1	30.63	30.63	88.19	81.25	77.08	sp|P08872|PA2A_AIPLA	Acidic phospholipase A2 OS=Aipysurus laevis OX=8678 PE=2 SV=1			0	99	AHDDCYGVAEDNGCYPK	Carbamidomethyl(C)@5; Carbamidomethyl(C)@14			-0.000653554	1969.76	985.885	1969.76	985.886	2	27	1.1.1.783.21	8.10543	13758.3	9945.95	8.06	0.12	3090.62
1	30.63	30.63	88.19	81.25	77.08	sp|P08872|PA2A_AIPLA	Acidic phospholipase A2 OS=Aipysurus laevis OX=8678 PE=2 SV=1			0	99	AHDDCYGVAEDNGCYPK	Carbamidomethyl(C)@5; Carbamidomethyl(C)@14			0.00252142	1969.76	657.594	1969.76	657.593	3	24	1.1.1.784.6	8.12182	39440.5	33422.7	8.09	0.15	14448.6
1	30.63	30.63	88.19	81.25	77.08	sp|P08872|PA2A_AIPLA	Acidic phospholipase A2 OS=Aipysurus laevis OX=8678 PE=2 SV=1			0	99	AHDDCYGVAEDNGCYPK	Carbamidomethyl@N-term; Carbamidomethyl(C)@5; Carbamidomethyl(C)@14			0.00056644	2026.78	1014.4	2026.78	1014.4	2	24	1.1.1.784.19	8.13268	8120.04	4670.47	8.06	0.15	1627.29
1	30.63	30.63	88.19	81.25	77.08	sp|P08872|PA2A_AIPLA	Acidic phospholipase A2 OS=Aipysurus laevis OX=8678 PE=2 SV=1			0	99	AHDDCYGVAEDNGCYPK	Carbamidomethyl(C)@5; Carbamidomethyl(C)@14			0.00252142	1969.76	657.594	1969.76	657.593	3	23	1.1.1.785.12	8.15578	39440.5	25156.2	8.09	0.15	9607.59
1	30.63	30.63	88.19	81.25	77.08	sp|P08872|PA2A_AIPLA	Acidic phospholipase A2 OS=Aipysurus laevis OX=8678 PE=2 SV=1			0	99	AHDDCYGVAEDNGCYPK	Carbamidomethyl@N-term; Carbamidomethyl(C)@5; Carbamidomethyl(C)@14			0.00056644	2026.78	1014.4	2026.78	1014.4	2	17	1.1.1.785.20	8.16245	8120.04	3233.29	8.06	0.15	1096.61
1	30.63	30.63	88.19	81.25	77.08	sp|P08872|PA2A_AIPLA	Acidic phospholipase A2 OS=Aipysurus laevis OX=8678 PE=2 SV=1			0	99	AHDDCYGVAEDNGCYPK	Carbamidomethyl(C)@5; Carbamidomethyl(C)@14			0.00252142	1969.76	657.594	1969.76	657.593	3	22	1.1.1.786.10	8.18318	39440.5	19354	8.09	0.15	7895.05
1	30.63	30.63	88.19	81.25	77.08	sp|P08872|PA2A_AIPLA	Acidic phospholipase A2 OS=Aipysurus laevis OX=8678 PE=2 SV=1			0	99	AHDDCYGVAEDNGCYPK	Carbamidomethyl@N-term; Carbamidomethyl(C)@5; Carbamidomethyl(C)@14			0.00187437	2026.78	676.601	2026.78	676.6	3	20	1.1.1.786.13	8.18568	24381.7	11664.2	8.08	0.15	4023.97
1	30.63	30.63	88.19	81.25	77.08	sp|P08872|PA2A_AIPLA	Acidic phospholipase A2 OS=Aipysurus laevis OX=8678 PE=2 SV=1			0	99	AHDDCYGVAEDNGCYPK	Carbamidomethyl@N-term; Carbamidomethyl(C)@5; Deamidated(N)@12; Carbamidomethyl(C)@14			0.0133958	2027.78	676.933	2027.76	676.928	3	16	1.1.1.786.14	8.18652	16452.3	9892.08	8.08	0.21	3748.08
1	30.63	30.63	88.19	81.25	77.08	sp|P08872|PA2A_AIPLA	Acidic phospholipase A2 OS=Aipysurus laevis OX=8678 PE=2 SV=1			0	99	AHDDCYGVAEDNGCYPK	Carbamidomethyl(C)@5; Carbamidomethyl(C)@14			-0.000653554	1969.76	985.885	1969.76	985.886	2	22	1.1.1.787.20	8.22082	13758.3	3309.71	8.06	0.12	1123.13
1	30.63	30.63	88.19	81.25	77.08	sp|P08872|PA2A_AIPLA	Acidic phospholipase A2 OS=Aipysurus laevis OX=8678 PE=2 SV=1			0	99	AHDDCYGVAEDNGCYPK	Carbamidomethyl@N-term; Carbamidomethyl(C)@5; Carbamidomethyl(C)@14			0.00056644	2026.78	1014.4	2026.78	1014.4	2	16	1.1.1.787.21	8.22165	8120.04	2080.99	8.06	0.15	813.26
1	30.63	30.63	88.19	81.25	77.08	sp|P08872|PA2A_AIPLA	Acidic phospholipase A2 OS=Aipysurus laevis OX=8678 PE=2 SV=1			0	99	AHDDCYGVAEDNGCYPK	Carbamidomethyl(C)@5; Carbamidomethyl(C)@14			-0.000653554	1969.76	985.885	1969.76	985.886	2	19	1.1.1.788.20	8.25045	13758.3	3023.99	8.06	0.12	1130.33
1	30.63	30.63	88.19	81.25	77.08	sp|P08872|PA2A_AIPLA	Acidic phospholipase A2 OS=Aipysurus laevis OX=8678 PE=2 SV=1			0	99	AHDDCYGVAEDNGCYPK	Carbamidomethyl@N-term; Carbamidomethyl(C)@5; Carbamidomethyl(C)@14			0.00056644	2026.78	1014.4	2026.78	1014.4	2	18	1.1.1.788.21	8.2513	8120.04	1827.7	8.06	0.15	846.683
1	30.63	30.63	88.19	81.25	77.08	sp|P08872|PA2A_AIPLA	Acidic phospholipase A2 OS=Aipysurus laevis OX=8678 PE=2 SV=1			0	99	AHDDCYGVAEDNGCYPK	Carbamidomethyl(C)@5; Ammonia-loss(N)@12; Carbamidomethyl(C)@14			0.00240125	1952.73	651.918	1952.73	651.917	3	15	1.1.1.789.9	8.27118	3077.1	2698.42	8.29	0.09	1860.45
1	30.63	30.63	88.19	81.25	77.08	sp|P08872|PA2A_AIPLA	Acidic phospholipase A2 OS=Aipysurus laevis OX=8678 PE=2 SV=1			0	99	AHDDCYGVAEDNGCYPK	Carbamidomethyl(C)@5; Carbamidomethyl(C)@14			0.00252142	1969.76	657.594	1969.76	657.593	3	21	1.1.1.789.10	8.27202	39440.5	12636.4	8.09	0.15	5808.69
1	30.63	30.63	88.19	81.25	77.08	sp|P08872|PA2A_AIPLA	Acidic phospholipase A2 OS=Aipysurus laevis OX=8678 PE=2 SV=1			0	99	AHDDCYGVAEDNGCYPK	Carbamidomethyl@N-term; Carbamidomethyl(C)@5; Ammonia-loss(N)@12; Carbamidomethyl(C)@14			-7.48234e-05	2009.75	670.925	2009.75	670.925	3	14	1.1.1.789.11	8.27285	1593.21	1431.87	8.29	0.15	1176.67
1	30.63	30.63	88.19	81.25	77.08	sp|P08872|PA2A_AIPLA	Acidic phospholipase A2 OS=Aipysurus laevis OX=8678 PE=2 SV=1			0	99	AHDDCYGVAEDNGCYPK	Carbamidomethyl@N-term; Carbamidomethyl(C)@5; Carbamidomethyl(C)@14			0.00187437	2026.78	676.601	2026.78	676.6	3	20	1.1.1.789.12	8.27368	24381.7	7405.42	8.08	0.15	3402.55
1	30.63	30.63	88.19	81.25	77.08	sp|P08872|PA2A_AIPLA	Acidic phospholipase A2 OS=Aipysurus laevis OX=8678 PE=2 SV=1			0	99	AHDDCYGVAEDNGCYPK	Carbamidomethyl@N-term; Carbamidomethyl(C)@5; Deamidated(N)@12; Carbamidomethyl(C)@14			0.0133958	2027.78	676.933	2027.76	676.928	3	15	1.1.1.789.13	8.27452	16452.3	5933.78	8.08	0.21	2213.45
1	30.63	30.63	88.19	81.25	77.08	sp|P08872|PA2A_AIPLA	Acidic phospholipase A2 OS=Aipysurus laevis OX=8678 PE=2 SV=1			0	99	AHDDCYGVAEDNGCYPK	Carbamidomethyl(C)@5; Ammonia-loss(N)@12; Carbamidomethyl(C)@14			0.00240125	1952.73	651.918	1952.73	651.917	3	16	1.1.1.790.10	8.30195	3077.1	3047.55	8.29	0.09	1928.85
1	30.63	30.63	88.19	81.25	77.08	sp|P08872|PA2A_AIPLA	Acidic phospholipase A2 OS=Aipysurus laevis OX=8678 PE=2 SV=1			0	99	AHDDCYGVAEDNGCYPK	Carbamidomethyl@N-term; Carbamidomethyl(C)@5; Ammonia-loss(N)@12; Carbamidomethyl(C)@14			-7.48234e-05	2009.75	670.925	2009.75	670.925	3	16	1.1.1.790.13	8.30445	1593.21	1575.79	8.29	0.15	1427.35
1	30.63	30.63	88.19	81.25	77.08	sp|P08872|PA2A_AIPLA	Acidic phospholipase A2 OS=Aipysurus laevis OX=8678 PE=2 SV=1			0	99	AHDDCYGVAEDNGCYPK	Carbamidomethyl(C)@5; Carbamidomethyl(C)@14			-0.000653554	1969.76	985.885	1969.76	985.886	2	18	1.1.1.790.20	8.3103	13758.3	2223.22	8.06	0.12	803.803
1	30.63	30.63	88.19	81.25	77.08	sp|P08872|PA2A_AIPLA	Acidic phospholipase A2 OS=Aipysurus laevis OX=8678 PE=2 SV=1			0	99	AHDDCYGVAEDNGCYPK	Carbamidomethyl@N-term; Carbamidomethyl(C)@5; Carbamidomethyl(C)@14			0.00056644	2026.78	1014.4	2026.78	1014.4	2	14	1.1.1.790.21	8.31113	8120.04	1247.22	8.06	0.15	643.839
1	30.63	30.63	88.19	81.25	77.08	sp|P08872|PA2A_AIPLA	Acidic phospholipase A2 OS=Aipysurus laevis OX=8678 PE=2 SV=1			0	99	AHDDCYGVAEDNGCYPK	Carbamidomethyl(C)@5; Carbamidomethyl(C)@14			-0.000653554	1969.76	985.885	1969.76	985.886	2	17	1.1.1.791.20	8.34002	13758.3	1722.7	8.06	0.12	651.795
1	30.63	30.63	88.19	81.25	77.08	sp|P08872|PA2A_AIPLA	Acidic phospholipase A2 OS=Aipysurus laevis OX=8678 PE=2 SV=1			0	99	AHDDCYGVAEDNGCYPK	Carbamidomethyl@N-term; Carbamidomethyl(C)@5; Carbamidomethyl(C)@14			0.00056644	2026.78	1014.4	2026.78	1014.4	2	13	1.1.1.791.21	8.34085	8120.04	1016.58	8.06	0.15	507.993
1	30.63	30.63	88.19	81.25	77.08	sp|P08872|PA2A_AIPLA	Acidic phospholipase A2 OS=Aipysurus laevis OX=8678 PE=2 SV=1			0	99	AHDDCYGVAEDNGCYPK	Carbamidomethyl(C)@5; Ammonia-loss(N)@12; Carbamidomethyl(C)@14			0.00240125	1952.73	651.918	1952.73	651.917	3	14	1.1.1.792.12	8.36302	3077.1	1826.74	8.29	0.09	1004.19
1	30.63	30.63	88.19	81.25	77.08	sp|P08872|PA2A_AIPLA	Acidic phospholipase A2 OS=Aipysurus laevis OX=8678 PE=2 SV=1			0	99	AHDDCYGVAEDNGCYPK	Carbamidomethyl(C)@5; Carbamidomethyl(C)@14			0.00252142	1969.76	657.594	1969.76	657.593	3	19	1.1.1.792.13	8.36385	39440.5	6718.21	8.09	0.15	2900.39
1	30.63	30.63	88.19	81.25	77.08	sp|P08872|PA2A_AIPLA	Acidic phospholipase A2 OS=Aipysurus laevis OX=8678 PE=2 SV=1			0	99	AHDDCYGVAEDNGCYPK	Carbamidomethyl(D)@4; Carbamidomethyl(C)@5; Ammonia-loss(N)@12; Carbamidomethyl(C)@14			-7.48234e-05	2009.75	670.925	2009.75	670.925	3	13	1.1.1.792.15	8.36552	1593.21	975.81	8.29	0.15	931.043
1	30.63	30.63	88.19	81.25	77.08	sp|P08872|PA2A_AIPLA	Acidic phospholipase A2 OS=Aipysurus laevis OX=8678 PE=2 SV=1			0	99	AHDDCYGVAEDNGCYPK	Carbamidomethyl(D)@3; Carbamidomethyl(C)@5; Ammonia-loss(N)@12; Carbamidomethyl(C)@14			-7.48234e-05	2009.75	670.925	2009.75	670.925	3	13	1.1.1.792.15	8.36552	1593.21	975.81	8.29	0.15	931.043
1	30.63	30.63	88.19	81.25	77.08	sp|P08872|PA2A_AIPLA	Acidic phospholipase A2 OS=Aipysurus laevis OX=8678 PE=2 SV=1			0	99	AHDDCYGVAEDNGCYPK	Carbamidomethyl@N-term; Carbamidomethyl(C)@5; Carbamidomethyl(C)@14			0.00187437	2026.78	676.601	2026.78	676.6	3	15	1.1.1.792.16	8.36635	24381.7	3612.46	8.08	0.15	1506.72
1	30.63	30.63	88.19	81.25	77.08	sp|P08872|PA2A_AIPLA	Acidic phospholipase A2 OS=Aipysurus laevis OX=8678 PE=2 SV=1			0	99	AHDDCYGVAEDNGCYPK	Carbamidomethyl(C)@5; Carbamidomethyl(C)@14			-0.000653554	1969.76	985.885	1969.76	985.886	2	11	1.1.1.794.21	8.43065	13758.3	759.2	8.06	0.12	291.978
1	30.63	30.63	88.19	81.25	77.08	sp|P08872|PA2A_AIPLA	Acidic phospholipase A2 OS=Aipysurus laevis OX=8678 PE=2 SV=1			0	99	AHDDCYGVAEDNGCYPK	Carbamidomethyl(C)@5; Carbamidomethyl(C)@14			0.00252142	1969.76	657.594	1969.76	657.593	3	17	1.1.1.795.10	8.45175	39440.5	3437.15	8.09	0.15	1491.13
1	30.63	30.63	88.19	81.25	77.08	sp|P08872|PA2A_AIPLA	Acidic phospholipase A2 OS=Aipysurus laevis OX=8678 PE=2 SV=1			0	99	AHDDCYGVAEDNGCYPK	Carbamyl@N-term; Carbamidomethyl(C)@5; Carbamidomethyl(C)@14			0.000722433	2012.76	671.928	2012.76	671.928	3	18	1.1.1.795.11	8.45258	14463.5	3921.47	8.53	0.12	1449.16
1	30.63	30.63	88.19	81.25	77.08	sp|P08872|PA2A_AIPLA	Acidic phospholipase A2 OS=Aipysurus laevis OX=8678 PE=2 SV=1			0	99	AHDDCYGVAEDNGCYPK	Carbamidomethyl@N-term; Carbamidomethyl(C)@5; Carbamidomethyl(C)@14			0.00187437	2026.78	676.601	2026.78	676.6	3	16	1.1.1.795.13	8.45425	24381.7	1767.11	8.08	0.15	862.694
1	30.63	30.63	88.19	81.25	77.08	sp|P08872|PA2A_AIPLA	Acidic phospholipase A2 OS=Aipysurus laevis OX=8678 PE=2 SV=1			0	99	AHDDCYGVAEDNGCYPK	Carbamyl@N-term; Carbamidomethyl(H)@2; Carbamidomethyl(C)@5; Carbamidomethyl(C)@14			0.00171836	2069.79	690.936	2069.78	690.935	3	20	1.1.1.795.15	8.45592	5694.95	3269.17	8.53	0.12	1486.19
1	30.63	30.63	88.19	81.25	77.08	sp|P08872|PA2A_AIPLA	Acidic phospholipase A2 OS=Aipysurus laevis OX=8678 PE=2 SV=1			0	99	AHDDCYGVAEDNGCYPK	Carbamyl@N-term; Dicarbamidomethyl(D)@4; Carbamidomethyl(C)@5; Carbamidomethyl(C)@14			0.00014448	2126.81	709.943	2126.81	709.943	3	12	1.1.1.795.16	8.45675	1472.42	1194.46	8.5	0.15	792.395
1	30.63	30.63	88.19	81.25	77.08	sp|P08872|PA2A_AIPLA	Acidic phospholipase A2 OS=Aipysurus laevis OX=8678 PE=2 SV=1			0	99	AHDDCYGVAEDNGCYPK	Carbamyl@N-term; Dicarbamidomethyl(D)@3; Carbamidomethyl(C)@5; Carbamidomethyl(C)@14			0.00014448	2126.81	709.943	2126.81	709.943	3	12	1.1.1.795.16	8.45675	1472.42	1194.46	8.5	0.15	792.395
1	30.63	30.63	88.19	81.25	77.08	sp|P08872|PA2A_AIPLA	Acidic phospholipase A2 OS=Aipysurus laevis OX=8678 PE=2 SV=1			0	99	AHDDCYGVAEDNGCYPK	Carbamyl@N-term; Carbamidomethyl(C)@5; Carbamidomethyl(C)@14			0.000722433	2012.76	671.928	2012.76	671.928	3	21	1.1.1.796.12	8.48327	14463.5	8500.22	8.53	0.12	3531.32
1	30.63	30.63	88.19	81.25	77.08	sp|P08872|PA2A_AIPLA	Acidic phospholipase A2 OS=Aipysurus laevis OX=8678 PE=2 SV=1			0	99	AHDDCYGVAEDNGCYPK	Carbamyl@N-term; Carbamidomethyl(H)@2; Carbamidomethyl(C)@5; Carbamidomethyl(C)@14			0.00171836	2069.79	690.936	2069.78	690.935	3	19	1.1.1.796.13	8.4841	5694.95	4835.98	8.53	0.12	2259.63
1	30.63	30.63	88.19	81.25	77.08	sp|P08872|PA2A_AIPLA	Acidic phospholipase A2 OS=Aipysurus laevis OX=8678 PE=2 SV=1			0	99	AHDDCYGVAEDNGCYPK	Carbamyl@N-term; Carbamidomethyl(C)@5; Carbamidomethyl(C)@14			-0.000747559	2012.76	1007.39	2012.76	1007.39	2	24	1.1.1.797.19	8.51793	8800.56	8104.47	8.53	0.09	3068.41
1	30.63	30.63	88.19	81.25	77.08	sp|P08872|PA2A_AIPLA	Acidic phospholipase A2 OS=Aipysurus laevis OX=8678 PE=2 SV=1			0	99	AHDDCYGVAEDNGCYPK	Carbamyl@N-term; Carbamidomethyl(H)@2; Carbamidomethyl(C)@5; Carbamidomethyl(C)@14			-1.98978e-05	2069.78	1035.9	2069.78	1035.9	2	15	1.1.1.797.20	8.51877	2671.26	2665.37	8.53	0.12	1008.05
1	30.63	30.63	88.19	81.25	77.08	sp|P08872|PA2A_AIPLA	Acidic phospholipase A2 OS=Aipysurus laevis OX=8678 PE=2 SV=1			0	99	AHDDCYGVAEDNGCYPK	Carbamidomethyl(C)@5; Carbamidomethyl(C)@14			0.00252142	1969.76	657.594	1969.76	657.593	3	17	1.1.1.798.9	8.53862	39440.5	2749.13	8.09	0.15	1164.76
1	30.63	30.63	88.19	81.25	77.08	sp|P08872|PA2A_AIPLA	Acidic phospholipase A2 OS=Aipysurus laevis OX=8678 PE=2 SV=1			0	99	AHDDCYGVAEDNGCYPK	Carbamyl@N-term; Carbamidomethyl(C)@5; Carbamidomethyl(C)@14			0.000722433	2012.76	671.928	2012.76	671.928	3	21	1.1.1.798.10	8.53945	14463.5	14305.9	8.53	0.12	6152.56
1	30.63	30.63	88.19	81.25	77.08	sp|P08872|PA2A_AIPLA	Acidic phospholipase A2 OS=Aipysurus laevis OX=8678 PE=2 SV=1			0	99	AHDDCYGVAEDNGCYPK	Carbamidomethyl@N-term; Carbamidomethyl(C)@5; Carbamidomethyl(C)@14			0.00187437	2026.78	676.601	2026.78	676.6	3	13	1.1.1.798.11	8.54028	24381.7	1362.39	8.08	0.15	677.713
1	30.63	30.63	88.19	81.25	77.08	sp|P08872|PA2A_AIPLA	Acidic phospholipase A2 OS=Aipysurus laevis OX=8678 PE=2 SV=1			0	99	AHDDCYGVAEDNGCYPK	Carbamyl@N-term; Carbamidomethyl(H)@2; Carbamidomethyl(C)@5; Carbamidomethyl(C)@14			0.00171836	2069.79	690.936	2069.78	690.935	3	19	1.1.1.798.12	8.54112	5694.95	5321.53	8.53	0.12	2305.02
1	30.63	30.63	88.19	81.25	77.08	sp|P08872|PA2A_AIPLA	Acidic phospholipase A2 OS=Aipysurus laevis OX=8678 PE=2 SV=1			0	99	AHDDCYGVAEDNGCYPK	Carbamyl@N-term; Carbamidomethyl(C)@5; Carbamidomethyl(C)@14			-0.000747559	2012.76	1007.39	2012.76	1007.39	2	23	1.1.1.799.19	8.57603	8800.56	7099.89	8.53	0.09	2052.99
1	30.63	30.63	88.19	81.25	77.08	sp|P08872|PA2A_AIPLA	Acidic phospholipase A2 OS=Aipysurus laevis OX=8678 PE=2 SV=1			0	99	AHDDCYGVAEDNGCYPK	Carbamyl@N-term; Carbamidomethyl(C)@5; Carbamidomethyl(C)@14			-0.000747559	2012.76	1007.39	2012.76	1007.39	2	21	1.1.1.800.18	8.60452	8800.56	5073.06	8.53	0.09	1416.74
1	30.63	30.63	88.19	81.25	77.08	sp|P08872|PA2A_AIPLA	Acidic phospholipase A2 OS=Aipysurus laevis OX=8678 PE=2 SV=1			0	99	AHDDCYGVAEDNGCYPK	Carbamyl@N-term; Carbamidomethyl(C)@5; Carbamidomethyl(C)@14			0.000722433	2012.76	671.928	2012.76	671.928	3	18	1.1.1.801.9	8.62632	14463.5	7211.43	8.53	0.12	2225.91
1	30.63	30.63	88.19	81.25	77.08	sp|P08872|PA2A_AIPLA	Acidic phospholipase A2 OS=Aipysurus laevis OX=8678 PE=2 SV=1			0	99	AHDDCYGVAEDNGCYPK	Carbamyl@N-term; Carbamidomethyl(D)@3; Carbamidomethyl(C)@5; Carbamidomethyl(C)@14			0.00171836	2069.79	690.936	2069.78	690.935	3	13	1.1.1.801.12	8.62882	5694.95	2124.94	8.53	0.12	957.262
1	30.63	30.63	88.19	81.25	77.08	sp|P08872|PA2A_AIPLA	Acidic phospholipase A2 OS=Aipysurus laevis OX=8678 PE=2 SV=1			0	99	AHDDCYGVAEDNGCYPK	Carbamyl@N-term; Carbamidomethyl(D)@4; Carbamidomethyl(C)@5; Carbamidomethyl(C)@14			0.00171836	2069.79	690.936	2069.78	690.935	3	13	1.1.1.801.12	8.62882	5694.95	2124.94	8.53	0.12	957.262
1	30.63	30.63	88.19	81.25	77.08	sp|P08872|PA2A_AIPLA	Acidic phospholipase A2 OS=Aipysurus laevis OX=8678 PE=2 SV=1			0	99	AHDDCYGVAEDNGCYPK	Carbamidomethyl(C)@5; Carbamidomethyl(C)@14			0.00252142	1969.76	657.594	1969.76	657.593	3	13	1.1.1.802.8	8.65485	39440.5	2400.95	8.09	0.15	614.819
1	30.63	30.63	88.19	81.25	77.08	sp|P08872|PA2A_AIPLA	Acidic phospholipase A2 OS=Aipysurus laevis OX=8678 PE=2 SV=1			0	99	AHDDCYGVAEDNGCYPK	Carbamyl@N-term; Carbamidomethyl(C)@5; Carbamidomethyl(C)@14			-0.000747559	2012.76	1007.39	2012.76	1007.39	2	14	1.1.1.802.21	8.66572	8800.56	2035.27	8.53	0.09	651.495
1	30.63	30.63	88.19	81.25	77.08	sp|P08872|PA2A_AIPLA	Acidic phospholipase A2 OS=Aipysurus laevis OX=8678 PE=2 SV=1			0	99	AHDDCYGVAEDNGCYPK	Carbamidomethyl@N-term; Carbamidomethyl(C)@5; Carbamidomethyl(C)@14			0.00187437	2026.78	676.601	2026.78	676.6	3	11	1.1.1.803.9	8.68532	24381.7	1113.14	8.08	0.15	644.09
1	30.63	30.63	88.19	81.25	77.08	sp|P08872|PA2A_AIPLA	Acidic phospholipase A2 OS=Aipysurus laevis OX=8678 PE=2 SV=1			0	99	AHDDCYGVAEDNGCYPK	Carbamyl@N-term; Carbamidomethyl(C)@5; Carbamidomethyl(C)@14			-0.000747559	2012.76	1007.39	2012.76	1007.39	2	13	1.1.1.803.20	8.6945	8800.56	1502.57	8.53	0.09	479.473
1	30.63	30.63	88.19	81.25	77.08	sp|P08872|PA2A_AIPLA	Acidic phospholipase A2 OS=Aipysurus laevis OX=8678 PE=2 SV=1			0	99	AHDDCYGVAEDNGCYPK	Carbamyl@N-term; Carbamidomethyl(C)@5; Carbamidomethyl(C)@14			0.000722433	2012.76	671.928	2012.76	671.928	3	15	1.1.1.804.11	8.71657	14463.5	2790.38	8.53	0.12	988.684
1	30.63	30.63	88.19	81.25	77.08	sp|P08872|PA2A_AIPLA	Acidic phospholipase A2 OS=Aipysurus laevis OX=8678 PE=2 SV=1			0	99	AHDDCYGVAEDNGCYPK	Carbamidomethyl(C)@5; Carbamidomethyl(C)@14			0.00252142	1969.76	657.594	1969.76	657.593	3	16	1.1.1.805.7	8.74297	39440.5	1890.2	8.09	0.15	952.909
1	30.63	30.63	88.19	81.25	77.08	sp|P08872|PA2A_AIPLA	Acidic phospholipase A2 OS=Aipysurus laevis OX=8678 PE=2 SV=1			0	99	AHDDCYGVAEDNGCYPK	Carbamyl@N-term; Carbamidomethyl(C)@5; Carbamidomethyl(C)@14			0.000722433	2012.76	671.928	2012.76	671.928	3	13	1.1.1.805.11	8.7463	14463.5	2170.05	8.53	0.12	772.18
1	30.63	30.63	88.19	81.25	77.08	sp|P08872|PA2A_AIPLA	Acidic phospholipase A2 OS=Aipysurus laevis OX=8678 PE=2 SV=1			0	99	AHDDCYGVAEDNGCYPK	Carbamidomethyl@N-term; Carbamidomethyl(C)@5; Carbamidomethyl(C)@14			0.00187437	2026.78	676.601	2026.78	676.6	3	15	1.1.1.806.6	8.77202	24381.7	880.65	8.08	0.15	477.171
1	30.63	30.63	88.19	81.25	77.08	sp|P08872|PA2A_AIPLA	Acidic phospholipase A2 OS=Aipysurus laevis OX=8678 PE=2 SV=1			0	99	AHDDCYGVAEDNGCYPK	Carbamidomethyl(C)@5; Carbamidomethyl(C)@14			0.00252142	1969.76	657.594	1969.76	657.593	3	16	1.1.1.808.10	8.83533	39440.5	1554.92	8.09	0.15	769.068
1	30.63	30.63	88.19	81.25	77.08	sp|P08872|PA2A_AIPLA	Acidic phospholipase A2 OS=Aipysurus laevis OX=8678 PE=2 SV=1			0	99	AHDDCYGVAEDNGCYPK	Carbamidomethyl@N-term; Carbamidomethyl(C)@5; Carbamidomethyl(C)@14			0.00187437	2026.78	676.601	2026.78	676.6	3	18	1.1.1.809.8	8.86377	24381.7	762.03	8.08	0.15	450.853
1	30.63	30.63	88.19	81.25	77.08	sp|P08872|PA2A_AIPLA	Acidic phospholipase A2 OS=Aipysurus laevis OX=8678 PE=2 SV=1			0	99	AHDDCYGVAEDNGCYPK	Carbamyl@N-term; Carbamidomethyl(C)@5; Carbamidomethyl(C)@14			0.000722433	2012.76	671.928	2012.76	671.928	3	14	1.1.1.810.10	8.8955	14463.5	814.17	8.53	0.12	359.488
1	30.63	30.63	88.19	81.25	77.08	sp|P08872|PA2A_AIPLA	Acidic phospholipase A2 OS=Aipysurus laevis OX=8678 PE=2 SV=1			0	99	AHDDCYGVAEDNGCYPK	Carbamidomethyl(C)@5; Carbamidomethyl(C)@14			0.00252142	1969.76	657.594	1969.76	657.593	3	11	1.1.1.811.12	8.9272	39440.5	1449.1	8.09	0.15	629.429
1	30.63	30.63	88.19	81.25	77.08	sp|P08872|PA2A_AIPLA	Acidic phospholipase A2 OS=Aipysurus laevis OX=8678 PE=2 SV=1			0	99	AHDDCYGVAEDNGCYPK	Carbamidomethyl(D)@3; Carbamidomethyl(C)@5; Carbamidomethyl(C)@14			0.00187437	2026.78	676.601	2026.78	676.6	3	13	1.1.1.812.9	8.95482	24381.7	712.75	8.08	0.15	407.772
1	30.63	30.63	88.19	81.25	77.08	sp|P08872|PA2A_AIPLA	Acidic phospholipase A2 OS=Aipysurus laevis OX=8678 PE=2 SV=1			0	99	AHDDCYGVAEDNGCYPK	Carbamidomethyl(D)@4; Carbamidomethyl(C)@5; Carbamidomethyl(C)@14			0.00187437	2026.78	676.601	2026.78	676.6	3	13	1.1.1.812.9	8.95482	24381.7	712.75	8.08	0.15	407.772
1	30.63	30.63	88.19	81.25	77.08	sp|P08872|PA2A_AIPLA	Acidic phospholipase A2 OS=Aipysurus laevis OX=8678 PE=2 SV=1			0	99	AHDDCYGVAEDNGCYPK	Carbamidomethyl(C)@5; Carbamidomethyl(C)@14			-0.0026055	1969.75	657.592	1969.76	657.593	3	14	1.1.1.815.10	9.04608	1501.13	1335.03	9.34	0.96	630.33
1	30.63	30.63	88.19	81.25	77.08	sp|P08872|PA2A_AIPLA	Acidic phospholipase A2 OS=Aipysurus laevis OX=8678 PE=2 SV=1			0	99	AHDDCYGVAEDNGCYPK	Carbamidomethyl@N-term; Carbamidomethyl(C)@5; Carbamidomethyl(C)@14			-0.00160461	2026.78	676.6	2026.78	676.6	3	13	1.1.1.815.11	9.04693	809.18	725.35	9.34	1.02	454.055
1	30.63	30.63	88.19	81.25	77.08	sp|P08872|PA2A_AIPLA	Acidic phospholipase A2 OS=Aipysurus laevis OX=8678 PE=2 SV=1			0	99	AHDDCYGVAEDNGCYPK	Carbamidomethyl(C)@5; Carbamidomethyl(C)@14			-0.0026055	1969.75	657.592	1969.76	657.593	3	15	1.1.1.817.10	9.10653	1501.13	1304.77	9.34	0.96	591.552
1	30.63	30.63	88.19	81.25	77.08	sp|P08872|PA2A_AIPLA	Acidic phospholipase A2 OS=Aipysurus laevis OX=8678 PE=2 SV=1			0	99	AHDDCYGVAEDNGCYPK	Carbamidomethyl(C)@5; Carbamidomethyl(C)@14			-0.0026055	1969.75	657.592	1969.76	657.593	3	15	1.1.1.818.11	9.13765	1501.13	1345.85	9.34	0.96	574.89
1	30.63	30.63	88.19	81.25	77.08	sp|P08872|PA2A_AIPLA	Acidic phospholipase A2 OS=Aipysurus laevis OX=8678 PE=2 SV=1			0	99	AHDDCYGVAEDNGCYPK	Carbamidomethyl@N-term; Carbamidomethyl(C)@5; Carbamidomethyl(C)@14			-0.00160461	2026.78	676.6	2026.78	676.6	3	13	1.1.1.818.12	9.13848	809.18	707.81	9.34	1.02	462.461
1	30.63	30.63	88.19	81.25	77.08	sp|P08872|PA2A_AIPLA	Acidic phospholipase A2 OS=Aipysurus laevis OX=8678 PE=2 SV=1			0	99	AHDDCYGVAEDNGCYPK	Carbamidomethyl@N-term; Carbamidomethyl(C)@5; Carbamidomethyl(C)@14			-0.00160461	2026.78	676.6	2026.78	676.6	3	14	1.1.1.819.11	9.16793	809.18	714.77	9.34	1.02	636.884
1	30.63	30.63	88.19	81.25	77.08	sp|P08872|PA2A_AIPLA	Acidic phospholipase A2 OS=Aipysurus laevis OX=8678 PE=2 SV=1			0	99	AHDDCYGVAEDNGCYPK	Carbamidomethyl(C)@5; Carbamidomethyl(C)@14			-0.0026055	1969.75	657.592	1969.76	657.593	3	16	1.1.1.820.13	9.2	1501.13	1426.14	9.34	0.96	658.8
1	30.63	30.63	88.19	81.25	77.08	sp|P08872|PA2A_AIPLA	Acidic phospholipase A2 OS=Aipysurus laevis OX=8678 PE=2 SV=1			0	99	AHDDCYGVAEDNGCYPK	Carbamidomethyl@N-term; Carbamidomethyl(C)@5; Carbamidomethyl(C)@14			-0.00160461	2026.78	676.6	2026.78	676.6	3	15	1.1.1.820.16	9.20252	809.18	723.63	9.34	1.02	406.721
1	30.63	30.63	88.19	81.25	77.08	sp|P08872|PA2A_AIPLA	Acidic phospholipase A2 OS=Aipysurus laevis OX=8678 PE=2 SV=1			0	99	AHDDCYGVAEDNGCYPK	Carbamidomethyl(C)@5; Carbamidomethyl(C)@14			-0.0026055	1969.75	657.592	1969.76	657.593	3	13	1.1.1.822.11	9.25898	1501.13	1456.37	9.34	0.96	674.611
1	30.63	30.63	88.19	81.25	77.08	sp|P08872|PA2A_AIPLA	Acidic phospholipase A2 OS=Aipysurus laevis OX=8678 PE=2 SV=1			0	99	AHDDCYGVAEDNGCYPK	Carbamidomethyl@N-term; Carbamidomethyl(C)@5; Carbamidomethyl(C)@14			-0.00160461	2026.78	676.6	2026.78	676.6	3	15	1.1.1.822.13	9.26065	809.18	759.05	9.34	1.02	426.681
1	30.63	30.63	88.19	81.25	77.08	sp|P08872|PA2A_AIPLA	Acidic phospholipase A2 OS=Aipysurus laevis OX=8678 PE=2 SV=1			0	99	AHDDCYGVAEDNGCYPK	Carbamidomethyl(C)@5; Carbamidomethyl(C)@14			-0.0026055	1969.75	657.592	1969.76	657.593	3	17	1.1.1.823.12	9.29017	1501.13	1477.11	9.34	0.96	698.678
1	30.63	30.63	88.19	81.25	77.08	sp|P08872|PA2A_AIPLA	Acidic phospholipase A2 OS=Aipysurus laevis OX=8678 PE=2 SV=1			0	99	AHDDCYGVAEDNGCYPK	Carbamidomethyl@N-term; Carbamidomethyl(C)@5; Carbamidomethyl(C)@14			-0.00160461	2026.78	676.6	2026.78	676.6	3	13	1.1.1.823.14	9.29183	809.18	787.4	9.34	1.02	416.294
1	30.63	30.63	88.19	81.25	77.08	sp|P08872|PA2A_AIPLA	Acidic phospholipase A2 OS=Aipysurus laevis OX=8678 PE=2 SV=1			0	99	AHDDCYGVAEDNGCYPK	Carbamidomethyl(C)@5; Carbamidomethyl(C)@14			-0.0026055	1969.75	657.592	1969.76	657.593	3	15	1.1.1.824.8	9.31727	1501.13	1483.39	9.34	0.96	701.78
1	30.63	30.63	88.19	81.25	77.08	sp|P08872|PA2A_AIPLA	Acidic phospholipase A2 OS=Aipysurus laevis OX=8678 PE=2 SV=1			0	99	AHDDCYGVAEDNGCYPK	Carbamidomethyl@N-term; Carbamidomethyl(C)@5; Carbamidomethyl(C)@14			-0.00160461	2026.78	676.6	2026.78	676.6	3	15	1.1.1.825.10	9.3493	809.18	797.96	9.34	1.02	426.735
1	30.63	30.63	88.19	81.25	77.08	sp|P08872|PA2A_AIPLA	Acidic phospholipase A2 OS=Aipysurus laevis OX=8678 PE=2 SV=1			0	99	AHDDCYGVAEDNGCYPK	Carbamidomethyl(C)@5; Carbamidomethyl(C)@14			-0.0026055	1969.75	657.592	1969.76	657.593	3	12	1.1.1.826.12	9.38127	1501.13	1479.15	9.34	0.96	615.819
1	30.63	30.63	88.19	81.25	77.08	sp|P08872|PA2A_AIPLA	Acidic phospholipase A2 OS=Aipysurus laevis OX=8678 PE=2 SV=1			0	99	AHDDCYGVAEDNGCYPK	Carbamidomethyl@N-term; Carbamidomethyl(C)@5; Carbamidomethyl(C)@14			-0.00160461	2026.78	676.6	2026.78	676.6	3	14	1.1.1.827.13	9.4123	809.18	756.52	9.34	1.02	376.25
1	30.63	30.63	88.19	81.25	77.08	sp|P08872|PA2A_AIPLA	Acidic phospholipase A2 OS=Aipysurus laevis OX=8678 PE=2 SV=1			0	99	AHDDCYGVAEDNGCYPK	Carbamidomethyl@N-term; Carbamidomethyl(C)@5; Carbamidomethyl(C)@14			-0.00160461	2026.78	676.6	2026.78	676.6	3	15	1.1.1.828.12	9.44183	809.18	734.76	9.34	1.02	420.381
1	30.63	30.63	88.19	81.25	77.08	sp|P08872|PA2A_AIPLA	Acidic phospholipase A2 OS=Aipysurus laevis OX=8678 PE=2 SV=1			0	99	AHDDCYGVAEDNGCYPK	Carbamidomethyl(C)@5; Carbamidomethyl(C)@14			-0.0026055	1969.75	657.592	1969.76	657.593	3	15	1.1.1.829.12	9.47192	1501.13	1270.46	9.34	0.96	637.835
1	30.63	30.63	88.19	81.25	77.08	sp|P08872|PA2A_AIPLA	Acidic phospholipase A2 OS=Aipysurus laevis OX=8678 PE=2 SV=1			0	99	AHDDCYGVAEDNGCYPK	Carbamidomethyl(C)@5; Carbamidomethyl(C)@14			-0.0026055	1969.75	657.592	1969.76	657.593	3	11	1.1.1.832.9	9.55975	1501.13	1103.53	9.34	0.96	602.16
1	30.63	30.63	88.19	81.25	77.08	sp|P08872|PA2A_AIPLA	Acidic phospholipase A2 OS=Aipysurus laevis OX=8678 PE=2 SV=1			0	99	AHDDCYGVAEDNGCYPK	Carbamidomethyl@N-term; Carbamidomethyl(C)@5; Carbamidomethyl(C)@14			-0.00160461	2026.78	676.6	2026.78	676.6	3	12	1.1.1.834.10	9.6208	809.18	582.87	9.34	1.02	289.088
1	30.63	30.63	88.19	81.25	77.08	sp|P08872|PA2A_AIPLA	Acidic phospholipase A2 OS=Aipysurus laevis OX=8678 PE=2 SV=1			0	99	AHDDCYGVAEDNGCYPK	Carbamidomethyl(C)@5; Carbamidomethyl(C)@14			-0.0026055	1969.75	657.592	1969.76	657.593	3	13	1.1.1.835.12	9.6524	1501.13	954.72	9.34	0.96	552.775
1	30.63	30.63	88.19	81.25	77.08	sp|P08872|PA2A_AIPLA	Acidic phospholipase A2 OS=Aipysurus laevis OX=8678 PE=2 SV=1			0	99	AHDDCYGVAEDNGCYPK	Carbamyl@N-term; Carbamidomethyl(C)@5; Carbamidomethyl(C)@14			0.000722433	2012.76	671.928	2012.76	671.928	3	13	1.1.1.835.13	9.65323	515	471.05	9.55	1.02	258.616
1	30.63	30.63	88.19	81.25	77.08	sp|P08872|PA2A_AIPLA	Acidic phospholipase A2 OS=Aipysurus laevis OX=8678 PE=2 SV=1			0	99	AHDDCYGVAEDNGCYPK	Carbamidomethyl@N-term; Carbamidomethyl(C)@5; Carbamidomethyl(C)@14			-0.00160461	2026.78	676.6	2026.78	676.6	3	11	1.1.1.835.14	9.65407	809.18	548.58	9.34	1.02	317.458
1	30.63	30.63	88.19	81.25	77.08	sp|P08872|PA2A_AIPLA	Acidic phospholipase A2 OS=Aipysurus laevis OX=8678 PE=2 SV=1			0	99	AHDDCYGVAEDNGCYPK	Carbamidomethyl(C)@5; Carbamidomethyl(C)@14			-0.0026055	1969.75	657.592	1969.76	657.593	3	14	1.1.1.836.13	9.6828	1501.13	967.59	9.34	0.96	620.968
1	30.63	30.63	88.19	81.25	77.08	sp|P08872|PA2A_AIPLA	Acidic phospholipase A2 OS=Aipysurus laevis OX=8678 PE=2 SV=1			0	99	AHDDCYGVAEDNGCYPK	Carbamidomethyl@N-term; Carbamidomethyl(C)@5; Carbamidomethyl(C)@14			-0.00160461	2026.78	676.6	2026.78	676.6	3	12	1.1.1.837.12	9.71132	809.18	518.23	9.34	1.02	259.667
1	30.63	30.63	88.19	81.25	77.08	sp|P08872|PA2A_AIPLA	Acidic phospholipase A2 OS=Aipysurus laevis OX=8678 PE=2 SV=1			0	99	AHDDCYGVAEDNGCYPK	Carbamidomethyl(C)@5; Carbamidomethyl(C)@14			-0.0026055	1969.75	657.592	1969.76	657.593	3	12	1.1.1.838.12	9.74053	1501.13	985.96	9.34	0.96	676.763
1	30.63	30.63	88.19	81.25	77.08	sp|P08872|PA2A_AIPLA	Acidic phospholipase A2 OS=Aipysurus laevis OX=8678 PE=2 SV=1			0	99	AHDDCYGVAEDNGCYPK	Carbamidomethyl(C)@5; Carbamidomethyl(C)@14			-0.0026055	1969.75	657.592	1969.76	657.593	3	11	1.1.1.842.14	9.85878	1501.13	886.24	9.34	0.96	561.231
1	30.63	30.63	88.19	81.25	77.08	sp|P08872|PA2A_AIPLA	Acidic phospholipase A2 OS=Aipysurus laevis OX=8678 PE=2 SV=1			0	99	AHDDCYGVAEDNGCYPK	Carbamidomethyl(C)@5; Carbamidomethyl(C)@14			-0.0026055	1969.75	657.592	1969.76	657.593	3	12	1.1.1.843.9	9.88403	1501.13	866.2	9.34	0.96	535.863
1	30.63	30.63	88.19	81.25	77.08	sp|P08872|PA2A_AIPLA	Acidic phospholipase A2 OS=Aipysurus laevis OX=8678 PE=2 SV=1			0	99	AHDDCYGVAEDNGCYPK	Carbamyl@N-term; Carbamidomethyl(C)@5; Carbamidomethyl(C)@14			0.000722433	2012.76	671.928	2012.76	671.928	3	12	1.1.1.844.10	9.91448	515	339.59	9.55	1.02	203.977
1	30.63	30.63	88.19	81.25	77.08	sp|P08872|PA2A_AIPLA	Acidic phospholipase A2 OS=Aipysurus laevis OX=8678 PE=2 SV=1			0	99	AHDDCYGVAEDNGCYPK	Carbamidomethyl(C)@5; Carbamidomethyl(C)@14			-0.0026055	1969.75	657.592	1969.76	657.593	3	13	1.1.1.845.13	9.94688	1501.13	844.2	9.34	0.96	450.752
1	30.63	30.63	88.19	81.25	77.08	sp|P08872|PA2A_AIPLA	Acidic phospholipase A2 OS=Aipysurus laevis OX=8678 PE=2 SV=1			0	99	AHDDCYGVAEDNGCYPK	Carbamidomethyl@N-term; Carbamidomethyl(C)@5; Carbamidomethyl(C)@14			-0.00160461	2026.78	676.6	2026.78	676.6	3	11	1.1.1.846.10	9.97433	809.18	441.33	9.34	1.02	235.5
1	30.63	30.63	88.19	81.25	77.08	sp|P08872|PA2A_AIPLA	Acidic phospholipase A2 OS=Aipysurus laevis OX=8678 PE=2 SV=1			0	99	AHDDCYGVAEDNGCYPK	Carbamidomethyl(C)@5; Carbamidomethyl(C)@14			-0.0026055	1969.75	657.592	1969.76	657.593	3	13	1.1.1.848.13	10.0372	1501.13	719.08	9.34	0.96	455.106
1	30.63	30.63	88.19	81.25	77.08	sp|P08872|PA2A_AIPLA	Acidic phospholipase A2 OS=Aipysurus laevis OX=8678 PE=2 SV=1			0	99	AHDDCYGVAEDNGCYPK	Carbamidomethyl@N-term; Carbamidomethyl(C)@5; Carbamidomethyl(C)@14			-0.00105529	2026.78	676.6	2026.78	676.6	3	13	1.1.1.849.11	10.0657	435.25	430.68	10.11	0.3	236.551
1	30.63	30.63	88.19	81.25	77.08	sp|P08872|PA2A_AIPLA	Acidic phospholipase A2 OS=Aipysurus laevis OX=8678 PE=2 SV=1			0	99	AHDDCYGVAEDNGCYPK	Carbamidomethyl(C)@5; Carbamidomethyl(C)@14			-0.0026055	1969.75	657.592	1969.76	657.593	3	13	1.1.1.851.13	10.1279	1501.13	713.69	9.34	0.96	406.771
1	30.63	30.63	88.19	81.25	77.08	sp|P08872|PA2A_AIPLA	Acidic phospholipase A2 OS=Aipysurus laevis OX=8678 PE=2 SV=1			0	99	AHDDCYGVAEDNGCYPK	Carbamidomethyl(C)@5; Carbamidomethyl(C)@14			-0.0026055	1969.75	657.592	1969.76	657.593	3	11	1.1.1.854.10	10.2156	1501.13	681.42	9.34	0.96	363.691
1	30.63	30.63	88.19	81.25	77.08	sp|P08872|PA2A_AIPLA	Acidic phospholipase A2 OS=Aipysurus laevis OX=8678 PE=2 SV=1			0	99	AHDDCYGVAEDNGCYPK	Carbamidomethyl(C)@5; Carbamidomethyl(C)@14			-0.0026055	1969.75	657.592	1969.76	657.593	3	12	1.1.1.855.6	10.2419	1501.13	644.99	9.34	0.96	372.097
1	30.63	30.63	88.19	81.25	77.08	sp|P08872|PA2A_AIPLA	Acidic phospholipase A2 OS=Aipysurus laevis OX=8678 PE=2 SV=1			0	99	AHDDCYGVAEDNGCYPK	Carbamidomethyl(C)@5; Carbamidomethyl(C)@14			-0.0026055	1969.75	657.592	1969.76	657.593	3	15	1.1.1.857.3	10.2972	1501.13	534.09	9.34	0.96	360.477
1	30.63	30.63	88.19	81.25	77.08	sp|P08872|PA2A_AIPLA	Acidic phospholipase A2 OS=Aipysurus laevis OX=8678 PE=2 SV=1			0	99	AHDDCYGVAEDNGCYPK	Carbamidomethyl(C)@5; Carbamidomethyl(C)@14			0.00123969	1969.76	657.593	1969.76	657.593	3	14	1.1.1.861.7	10.4135	570.32	463.27	10.55	0.84	339.519
1	30.63	30.63	88.19	81.25	77.08	sp|P08872|PA2A_AIPLA	Acidic phospholipase A2 OS=Aipysurus laevis OX=8678 PE=2 SV=1			0	99	AHDDCYGVAEDNGCYPK	Carbamidomethyl(C)@5; Carbamidomethyl(C)@14			0.00123969	1969.76	657.593	1969.76	657.593	3	12	1.1.1.864.10	10.5014	570.32	535.34	10.55	0.84	345.828
1	30.63	30.63	88.19	81.25	77.08	sp|P08872|PA2A_AIPLA	Acidic phospholipase A2 OS=Aipysurus laevis OX=8678 PE=2 SV=1			0	99	AHDDCYGVAEDNGCYPK	Carbamidomethyl(C)@5; Carbamidomethyl(C)@14			0.00123969	1969.76	657.593	1969.76	657.593	3	13	1.1.1.867.8	10.5859	570.32	542.84	10.55	0.84	339.524
1	30.63	30.63	88.19	81.25	77.08	sp|P08872|PA2A_AIPLA	Acidic phospholipase A2 OS=Aipysurus laevis OX=8678 PE=2 SV=1			0	99	AHDDCYGVAEDNGCYPK	Carbamidomethyl(C)@5; Carbamidomethyl(C)@14			0.00123969	1969.76	657.593	1969.76	657.593	3	11	1.1.1.871.12	10.7061	570.32	530.25	10.55	0.84	295.392
1	30.63	30.63	88.19	81.25	77.08	sp|P08872|PA2A_AIPLA	Acidic phospholipase A2 OS=Aipysurus laevis OX=8678 PE=2 SV=1			0	99	AHDDCYGVAEDNGCYPK	Carbamidomethyl(C)@5; Carbamidomethyl(C)@14			0.00123969	1969.76	657.593	1969.76	657.593	3	13	1.1.1.873.7	10.7602	570.32	508.68	10.55	0.84	295.392
1	30.63	30.63	88.19	81.25	77.08	sp|P08872|PA2A_AIPLA	Acidic phospholipase A2 OS=Aipysurus laevis OX=8678 PE=2 SV=1			0	99	AHDDCYGVAEDNGCYPK	Carbamidomethyl(C)@5; Carbamidomethyl(C)@14			0.00123969	1969.76	657.593	1969.76	657.593	3	12	1.1.1.879.9	10.9362	570.32	401.51	10.55	0.84	317.458
1	30.63	30.63	88.19	81.25	77.08	sp|P08872|PA2A_AIPLA	Acidic phospholipase A2 OS=Aipysurus laevis OX=8678 PE=2 SV=1			0	99	AHDDCYGVAEDNGCYPK	Carbamidomethyl(C)@5; Carbamidomethyl(C)@14			0.00123969	1969.76	657.593	1969.76	657.593	3	12	1.1.1.882.8	11.0241	570.32	370.27	10.55	0.84	278.58
1	30.63	30.63	88.19	81.25	77.08	sp|P08872|PA2A_AIPLA	Acidic phospholipase A2 OS=Aipysurus laevis OX=8678 PE=2 SV=1			0	99	AHDDCYGVAEDNGCYPK	Carbamidomethyl(C)@5; Carbamidomethyl(C)@14			0.170802	1969.93	657.65	1969.76	657.593	3	10	1.1.1.898.9	11.4867	78.38	33.73	11.01	0.52	210.282
1	30.63	30.63	88.19	81.25	77.08	sp|P08872|PA2A_AIPLA	Acidic phospholipase A2 OS=Aipysurus laevis OX=8678 PE=2 SV=1			0	99	AHDDCYGVAEDNGCYPK	Carbamidomethyl(C)@5; Carbamidomethyl(C)@14			0.170802	1969.93	657.65	1969.76	657.593	3	11	1.1.1.901.6	11.571	78.38	14.45	11.01	0.52	195.571
1	30.63	30.63	88.19	81.25	77.08	sp|P08872|PA2A_AIPLA	Acidic phospholipase A2 OS=Aipysurus laevis OX=8678 PE=2 SV=1			0	99	AHDDCYGVAEDNGCYPK	Carbamidomethyl(C)@5; Carbamidomethyl(C)@14			-0.000653554	1969.76	985.885	1969.76	985.886	2	10	1.1.1.793.19	8.3988	13758.3	980	8.06	0.12	368.182
1	30.63	30.63	88.19	81.25	77.08	sp|P08872|PA2A_AIPLA	Acidic phospholipase A2 OS=Aipysurus laevis OX=8678 PE=2 SV=1			0	99	AHDDCYGVAEDNGCYPK	Carbamyl@N-term; Carbamidomethyl(C)@5; Carbamidomethyl(C)@14			0.000722433	2012.76	671.928	2012.76	671.928	3	10	1.1.1.823.13	9.291	14463.5	360.72	8.53	0.12	229.084
1	30.63	30.63	88.19	81.25	77.08	sp|P08872|PA2A_AIPLA	Acidic phospholipase A2 OS=Aipysurus laevis OX=8678 PE=2 SV=1			0	99	AHDDCYGVAEDNGCYPK	Carbamidomethyl@N-term; Carbamidomethyl(C)@5; Carbamidomethyl(C)@14			-0.00160461	2026.78	676.6	2026.78	676.6	3	10	1.1.1.847.14	10.0079	809.18	424.74	9.34	1.02	227.044
1	30.63	30.63	88.19	81.25	77.08	sp|P08872|PA2A_AIPLA	Acidic phospholipase A2 OS=Aipysurus laevis OX=8678 PE=2 SV=1			0	99	AHDDCYGVAEDNGCYPK	Carbamyl@N-term; Carbamidomethyl(D)@3; Carbamidomethyl(C)@5; Carbamidomethyl(C)@14			-1.98978e-05	2069.78	1035.9	2069.78	1035.9	2	13	1.1.1.799.20	8.57687	2671.26	1652.13	8.53	0.12	560.831
1	30.63	30.63	88.19	81.25	77.08	sp|P08872|PA2A_AIPLA	Acidic phospholipase A2 OS=Aipysurus laevis OX=8678 PE=2 SV=1			0	99	AHDDCYGVAEDNGCYPK	Carbamyl@N-term; Carbamidomethyl(C)@5; Carbamidomethyl(C)@14			0.000722433	2012.76	671.928	2012.76	671.928	3	11	1.1.1.807.9	8.80448	14463.5	1407.57	8.53	0.12	562.231
1	30.63	30.63	88.19	81.25	77.08	sp|P08872|PA2A_AIPLA	Acidic phospholipase A2 OS=Aipysurus laevis OX=8678 PE=2 SV=1			0	99	AHDDCYGVAEDNGCYPK	Carbamidomethyl@N-term; Carbamidomethyl(C)@5; Carbamidomethyl(C)@14			-0.00160461	2026.78	676.6	2026.78	676.6	3	10	1.1.1.844.11	9.91532	809.18	474.58	9.34	1.02	230.246
1	30.63	30.63	88.19	81.25	77.08	sp|P08872|PA2A_AIPLA	Acidic phospholipase A2 OS=Aipysurus laevis OX=8678 PE=2 SV=1			0	99	AHDDCYGVAEDNGCYPK	Carbamidomethyl@N-term; Carbamidomethyl(D)@3; Carbamidomethyl(C)@5; Carbamidomethyl(C)@14			0.000488359	2083.8	695.607	2083.8	695.607	3	12	1.1.1.777.16	7.92152	5306.53	1193.77	8.06	0.18	710.337
1	30.63	30.63	88.19	81.25	77.08	sp|P08872|PA2A_AIPLA	Acidic phospholipase A2 OS=Aipysurus laevis OX=8678 PE=2 SV=1			0	99	AHDDCYGVAEDNGCYPK	Carbamidomethyl@N-term; Carbamidomethyl(D)@4; Carbamidomethyl(C)@5; Carbamidomethyl(C)@14			0.000488359	2083.8	695.607	2083.8	695.607	3	12	1.1.1.777.16	7.92152	5306.53	1193.77	8.06	0.18	710.337
1	30.63	30.63	88.19	81.25	77.08	sp|P08872|PA2A_AIPLA	Acidic phospholipase A2 OS=Aipysurus laevis OX=8678 PE=2 SV=1			0	99	AHDDCYGVAEDNGCYPK	Carbamyl@N-term; Carbamidomethyl(C)@5; Carbamidomethyl(C)@14			0.000722433	2012.76	671.928	2012.76	671.928	3	11	1.1.1.822.12	9.25982	14463.5	359.1	8.53	0.12	236.551
1	30.63	30.63	88.19	81.25	77.08	sp|P08872|PA2A_AIPLA	Acidic phospholipase A2 OS=Aipysurus laevis OX=8678 PE=2 SV=1			0	99	AHDDCYGVAEDNGCYPK	Carbamidomethyl(C)@5; Carbamidomethyl(C)@14			0.00014776	1969.76	657.593	1969.76	657.593	3	9	1.1.1.927.5	12.3426	252.99	203.07	11.85	0.89	149.569
1	30.63	30.63	88.19	81.25	77.08	sp|P08872|PA2A_AIPLA	Acidic phospholipase A2 OS=Aipysurus laevis OX=8678 PE=2 SV=1			0	99	AHDDCYGVAEDNGCYPK	Carbamidomethyl@N-term; Dicarbamidomethyl(D)@4; Carbamidomethyl(C)@5; Carbamidomethyl(C)@14			-0.00163635	2140.82	714.614	2140.82	714.614	3	12	1.1.1.779.12	7.97935	1009.35	876.79	8.03	0.18	620.072
1	30.63	30.63	88.19	81.25	77.08	sp|P08872|PA2A_AIPLA	Acidic phospholipase A2 OS=Aipysurus laevis OX=8678 PE=2 SV=1			0	99	AHDDCYGVAEDNGCYPK	Carbamidomethyl@N-term; Dicarbamidomethyl(D)@3; Carbamidomethyl(C)@5; Carbamidomethyl(C)@14			-0.00163635	2140.82	714.614	2140.82	714.614	3	12	1.1.1.779.12	7.97935	1009.35	876.79	8.03	0.18	620.072
1	30.63	30.63	88.19	81.25	77.08	sp|P08872|PA2A_AIPLA	Acidic phospholipase A2 OS=Aipysurus laevis OX=8678 PE=2 SV=1			0	99	AHDDCYGVAEDNGCYPK	Carbamidomethyl(C)@5; Carbamidomethyl(C)@14			-0.0026055	1969.75	657.592	1969.76	657.593	3	10	1.1.1.849.9	10.0641	1501.13	715.23	9.34	0.96	381.553
1	30.63	30.63	88.19	81.25	77.08	sp|P08872|PA2A_AIPLA	Acidic phospholipase A2 OS=Aipysurus laevis OX=8678 PE=2 SV=1			0	99	AHDDCYGVAEDNGCYPK	Carbamidomethyl(D)@3; Carbamidomethyl(C)@5; Carbamidomethyl(C)@14			0.00462093	2026.78	676.602	2026.78	676.6	3	10	1.1.1.867.10	10.5876	309.7	307.8	10.58	0.52	190.318
1	30.63	30.63	88.19	81.25	77.08	sp|P08872|PA2A_AIPLA	Acidic phospholipase A2 OS=Aipysurus laevis OX=8678 PE=2 SV=1			0	99	AHDDCYGVAEDNGCYPK	Carbamidomethyl(C)@5; Carbamidomethyl(C)@14			-0.0026055	1969.75	657.592	1969.76	657.593	3	9	1.1.1.859.5	10.3552	1501.13	521.47	9.34	0.96	312.204
1	30.63	30.63	88.19	81.25	77.08	sp|P08872|PA2A_AIPLA	Acidic phospholipase A2 OS=Aipysurus laevis OX=8678 PE=2 SV=1			0	99	AHDDCYGVAEDNGCYPK	Carbamyl@N-term; Carbamidomethyl(C)@5; Carbamidomethyl(C)@14			0.000722433	2012.76	671.928	2012.76	671.928	3	10	1.1.1.829.13	9.47275	515	479.63	9.55	1.02	249.16
1	30.63	30.63	88.19	81.25	77.08	sp|P08872|PA2A_AIPLA	Acidic phospholipase A2 OS=Aipysurus laevis OX=8678 PE=2 SV=1			0	99	AHDDCYGVAEDNGCYPK	Carbamidomethyl@N-term; Dicarbamidomethyl(D)@4; Carbamidomethyl(C)@5; Carbamidomethyl(C)@14			-0.00163635	2140.82	714.614	2140.82	714.614	3	13	1.1.1.782.15	8.07147	1009.35	838.09	8.03	0.18	547.471
1	30.63	30.63	88.19	81.25	77.08	sp|P08872|PA2A_AIPLA	Acidic phospholipase A2 OS=Aipysurus laevis OX=8678 PE=2 SV=1			0	99	AHDDCYGVAEDNGCYPK	Carbamyl@N-term; Dicarbamidomethyl(D)@4; Carbamidomethyl(C)@5; Carbamidomethyl(C)@14			0.00014448	2126.81	709.943	2126.81	709.943	3	12	1.1.1.796.14	8.48493	1472.42	1414.19	8.5	0.15	760.872
1	30.63	30.63	88.19	81.25	77.08	sp|P08872|PA2A_AIPLA	Acidic phospholipase A2 OS=Aipysurus laevis OX=8678 PE=2 SV=1			0	99	AHDDCYGVAEDNGCYPK	Carbamyl@N-term; Dicarbamidomethyl(D)@3; Carbamidomethyl(C)@5; Carbamidomethyl(C)@14			0.00014448	2126.81	709.943	2126.81	709.943	3	12	1.1.1.796.14	8.48493	1472.42	1414.19	8.5	0.15	760.872
1	30.63	30.63	88.19	81.25	77.08	sp|P08872|PA2A_AIPLA	Acidic phospholipase A2 OS=Aipysurus laevis OX=8678 PE=2 SV=1			0	99	AHDDCYGVAEDNGCYPK	Carbamidomethyl(C)@5; Carbamidomethyl(C)@14			-0.0026055	1969.75	657.592	1969.76	657.593	3	9	1.1.1.841.11	9.82698	1501.13	885.44	9.34	0.96	302.748
1	30.63	30.63	88.19	81.25	77.08	sp|P08872|PA2A_AIPLA	Acidic phospholipase A2 OS=Aipysurus laevis OX=8678 PE=2 SV=1			0	99	AHDDCYGVAEDNGCYPK	Carbamidomethyl@N-term; Carbamidomethyl(C)@5; Carbamidomethyl(C)@14			0.00462093	2026.78	676.602	2026.78	676.6	3	8	1.1.1.876.7	10.8471	309.7	194.79	10.58	0.52	158.795
1	30.63	30.63	88.19	81.25	77.08	sp|P08872|PA2A_AIPLA	Acidic phospholipase A2 OS=Aipysurus laevis OX=8678 PE=2 SV=1			0	99	AHDDCYGVAEDNGCYPK	Carbamidomethyl(C)@5; Carbamidomethyl(C)@14			0.00014776	1969.76	657.593	1969.76	657.593	3	9	1.1.1.917.10	12.0421	252.99	212.8	11.85	0.89	305.9
1	30.63	30.63	88.19	81.25	77.08	sp|P08872|PA2A_AIPLA	Acidic phospholipase A2 OS=Aipysurus laevis OX=8678 PE=2 SV=1			0	99	AHDDCYGVAEDNGCYPK	Carbamidomethyl@N-term; Carbamidomethyl(C)@5; Carbamidomethyl(C)@14			-0.00160461	2026.78	676.6	2026.78	676.6	3	9	1.1.1.841.13	9.82865	809.18	483.29	9.34	1.02	233.398
1	30.63	30.63	88.19	81.25	77.08	sp|P08872|PA2A_AIPLA	Acidic phospholipase A2 OS=Aipysurus laevis OX=8678 PE=2 SV=1			0	99	AHDDCYGVAEDNGCYPK	Carbamyl@N-term; Carbamidomethyl(C)@5; Carbamidomethyl(C)@14			0.000722433	2012.76	671.928	2012.76	671.928	3	9	1.1.1.827.12	9.41147	515	416.24	9.55	1.02	205.028
1	30.63	30.63	88.19	81.25	77.08	sp|P08872|PA2A_AIPLA	Acidic phospholipase A2 OS=Aipysurus laevis OX=8678 PE=2 SV=1			0	99	AHDDCYGVAEDNGCYPK	Carbamyl@N-term; Carbamidomethyl(C)@5; Carbamidomethyl(C)@14			0.000722433	2012.76	671.928	2012.76	671.928	3	9	1.1.1.847.13	10.007	515	304.84	9.55	1.02	176.658
1	30.63	30.63	88.19	81.25	77.08	sp|P08872|PA2A_AIPLA	Acidic phospholipase A2 OS=Aipysurus laevis OX=8678 PE=2 SV=1			0	99	AHDDCYGVAEDNGCYPK	Carbamidomethyl(C)@5; Carbamidomethyl(C)@14			0.00123969	1969.76	657.593	1969.76	657.593	3	8	1.1.1.863.7	10.4702	570.32	518.19	10.55	0.84	335.321
1	30.63	30.63	88.19	81.25	77.08	sp|P08872|PA2A_AIPLA	Acidic phospholipase A2 OS=Aipysurus laevis OX=8678 PE=2 SV=1			0	99	AHDDCYGVAEDNGCYPK	Carbamidomethyl@N-term; Carbamidomethyl(C)@5; Carbamidomethyl(C)@14			-0.00105529	2026.78	676.6	2026.78	676.6	3	9	1.1.1.852.10	10.1554	435.25	414.17	10.11	0.3	240.754
1	30.63	30.63	88.19	81.25	77.08	sp|P08872|PA2A_AIPLA	Acidic phospholipase A2 OS=Aipysurus laevis OX=8678 PE=2 SV=1			0	99	AHDDCYGVAEDNGCYPK	Carbamidomethyl@N-term; Carbamidomethyl(C)@5; Carbamidomethyl(C)@14			0.00462093	2026.78	676.602	2026.78	676.6	3	8	1.1.1.861.9	10.4152	309.7	285.44	10.58	0.52	160.897
1	30.63	30.63	88.19	81.25	77.08	sp|P08872|PA2A_AIPLA	Acidic phospholipase A2 OS=Aipysurus laevis OX=8678 PE=2 SV=1			0	99	AHDDCYGVAEDNGCYPK	Carbamidomethyl(C)@5; Carbamidomethyl(C)@14			0.00014776	1969.76	657.593	1969.76	657.593	3	7	1.1.1.908.14	11.7818	252.99	229.77	11.85	0.89	176.658
1	30.63	30.63	88.19	81.25	77.08	sp|P08872|PA2A_AIPLA	Acidic phospholipase A2 OS=Aipysurus laevis OX=8678 PE=2 SV=1			0	99	AHDDCYGVAEDNGCYPK	Carbamidomethyl(C)@5; Carbamidomethyl(C)@14			0.00123969	1969.76	657.593	1969.76	657.593	3	8	1.1.1.883.9	11.0535	570.32	349.74	10.55	0.84	265.971
1	30.63	30.63	88.19	81.25	77.08	sp|P08872|PA2A_AIPLA	Acidic phospholipase A2 OS=Aipysurus laevis OX=8678 PE=2 SV=1			0	99	AHDDCYGVAEDNGCYPK	Carbamidomethyl@N-term; Carbamidomethyl(C)@5; Carbamidomethyl(C)@14			-0.00105529	2026.78	676.6	2026.78	676.6	3	8	1.1.1.850.12	10.0968	435.25	433.5	10.11	0.3	247.058
1	30.63	30.63	88.19	81.25	77.08	sp|P08872|PA2A_AIPLA	Acidic phospholipase A2 OS=Aipysurus laevis OX=8678 PE=2 SV=1			0	99	AHDDCYGVAEDNGCYPK	Carbamyl@N-term; Carbamidomethyl(C)@5; Carbamidomethyl(C)@14			0.000722433	2012.76	671.928	2012.76	671.928	3	9	1.1.1.832.10	9.5606	515	510.81	9.55	1.02	248.109
1	30.63	30.63	88.19	81.25	77.08	sp|P08872|PA2A_AIPLA	Acidic phospholipase A2 OS=Aipysurus laevis OX=8678 PE=2 SV=1			0	99	AHDDCYGVAEDNGCYPK	Carbamidomethyl@N-term; Carbamidomethyl(C)@5; Carbamidomethyl(C)@14			0.00462093	2026.78	676.602	2026.78	676.6	3	8	1.1.1.868.11	10.6176	309.7	305.54	10.58	0.52	154.593
1	30.63	30.63	88.19	81.25	77.08	sp|P08872|PA2A_AIPLA	Acidic phospholipase A2 OS=Aipysurus laevis OX=8678 PE=2 SV=1			0	99	AHDDCYGVAEDNGCYPK	Dicarbamidomethyl(D)@3; Carbamidomethyl(D)@4; Carbamidomethyl(C)@5; Carbamidomethyl(C)@14			-0.00163635	2140.82	714.614	2140.82	714.614	3	12	1.1.1.778.12	7.94855	1009.35	674.07	8.03	0.18	447.689
1	30.63	30.63	88.19	81.25	77.08	sp|P08872|PA2A_AIPLA	Acidic phospholipase A2 OS=Aipysurus laevis OX=8678 PE=2 SV=1			0	98.88	AHDDCYGVAEDNGCYPK	Carbamidomethyl(C)@5; Carbamidomethyl(C)@14			0.00123969	1969.76	657.593	1969.76	657.593	3	8	1.1.1.876.5	10.8454	570.32	434.87	10.55	0.84	306.95
1	30.63	30.63	88.19	81.25	77.08	sp|P08872|PA2A_AIPLA	Acidic phospholipase A2 OS=Aipysurus laevis OX=8678 PE=2 SV=1			0	98.77	AHDDCYGVAEDNGCYPK	Carbamidomethyl@N-term; Carbamidomethyl(C)@5; Carbamidomethyl(C)@14			-0.00160461	2026.78	676.6	2026.78	676.6	3	8	1.1.1.843.10	9.88488	809.18	469.07	9.34	1.02	257.565
1	30.63	30.63	88.19	81.25	77.08	sp|P08872|PA2A_AIPLA	Acidic phospholipase A2 OS=Aipysurus laevis OX=8678 PE=2 SV=1			0	98.74	AHDDCYGVAEDNGCYPK	Carbamyl@N-term; Carbamidomethyl(C)@5; Carbamidomethyl(C)@14			0.000722433	2012.76	671.928	2012.76	671.928	3	9	1.1.1.813.10	8.98573	14463.5	570.46	8.53	0.12	280.62
1	30.63	30.63	88.19	81.25	77.08	sp|P08872|PA2A_AIPLA	Acidic phospholipase A2 OS=Aipysurus laevis OX=8678 PE=2 SV=1			0	98.47	AHDDCYGVAEDNGCYPK	Carbamidomethyl(C)@5; Carbamidomethyl(C)@14			0.00014776	1969.76	657.593	1969.76	657.593	3	7	1.1.1.907.9	11.7485	252.99	233.78	11.85	0.89	176.653
1	30.63	30.63	88.19	81.25	77.08	sp|P08872|PA2A_AIPLA	Acidic phospholipase A2 OS=Aipysurus laevis OX=8678 PE=2 SV=1			0	98.45	AHDDCYGVAEDNGCYPK	Carbamidomethyl@N-term; Carbamidomethyl(C)@5; Carbamidomethyl(C)@14			0.00462093	2026.78	676.602	2026.78	676.6	3	8	1.1.1.870.10	10.6753	309.7	301.98	10.58	0.52	167.201
1	30.63	30.63	88.19	81.25	77.08	sp|P08872|PA2A_AIPLA	Acidic phospholipase A2 OS=Aipysurus laevis OX=8678 PE=2 SV=1			0	98.09	AHDDCYGVAEDNGCYPK	Carbamyl@N-term; Carbamidomethyl(C)@5; Carbamidomethyl(C)@14			0.000722433	2012.76	671.928	2012.76	671.928	3	8	1.1.1.838.14	9.7422	515	395.77	9.55	1.02	234.449
1	30.63	30.63	88.19	81.25	77.08	sp|P08872|PA2A_AIPLA	Acidic phospholipase A2 OS=Aipysurus laevis OX=8678 PE=2 SV=1			0	98.04	AHDDCYGVAEDNGCYPK	Carbamidomethyl(C)@5; Deamidated(N)@12; Carbamidomethyl(C)@14			0.0162402	1970.76	657.926	1970.74	657.921	3	8	1.1.1.887.15	11.1727	267.06	265.31	11.19	0.4	250.201
1	30.63	30.63	88.19	81.25	77.08	sp|P08872|PA2A_AIPLA	Acidic phospholipase A2 OS=Aipysurus laevis OX=8678 PE=2 SV=1			0	97.69	AHDDCYGVAEDNGCYPK	Carbamidomethyl(C)@5; Carbamidomethyl(C)@14			-0.00131708	1969.76	657.592	1969.76	657.593	3	8	1.1.1.942.8	12.7983	208.9	183.97	12.6	0.39	242.485
1	30.63	30.63	88.19	81.25	77.08	sp|P08872|PA2A_AIPLA	Acidic phospholipase A2 OS=Aipysurus laevis OX=8678 PE=2 SV=1			0	96.88	AHDDCYGVAEDNGCYPK	Carbamidomethyl(D)@4; Carbamidomethyl(C)@5; Carbamidomethyl(C)@14			-0.00105529	2026.78	676.6	2026.78	676.6	3	9	1.1.1.853.14	10.1889	435.25	389.32	10.11	0.3	216.586
1	30.63	30.63	88.19	81.25	77.08	sp|P08872|PA2A_AIPLA	Acidic phospholipase A2 OS=Aipysurus laevis OX=8678 PE=2 SV=1			0	96.39	AHDDCYGVAEDNGCYPK	Carbamyl@N-term; Carbamidomethyl(C)@5; Carbamidomethyl(C)@14			0.000722433	2012.76	671.928	2012.76	671.928	3	8	1.1.1.820.15	9.20168	14463.5	373.94	8.53	0.12	252.262
1	30.63	30.63	88.19	81.25	77.08	sp|P08872|PA2A_AIPLA	Acidic phospholipase A2 OS=Aipysurus laevis OX=8678 PE=2 SV=1			0	95.8	AHDDCYGVAEDNGCYPK	Carbamyl@N-term; Carbamidomethyl(C)@5; Carbamidomethyl(C)@14			0.000722433	2012.76	671.928	2012.76	671.928	3	8	1.1.1.816.13	9.07888	14463.5	438.79	8.53	0.12	236.551
1	30.63	30.63	88.19	81.25	77.08	sp|P08872|PA2A_AIPLA	Acidic phospholipase A2 OS=Aipysurus laevis OX=8678 PE=2 SV=1			0	95.69	AHDDCYGVAEDNGCYPK	Carbamidomethyl(C)@5; Carbamidomethyl(C)@14			0.00123969	1969.76	657.593	1969.76	657.593	3	8	1.1.1.870.8	10.6736	570.32	533.04	10.55	0.84	273.327
1	30.63	30.63	88.19	81.25	77.08	sp|P08872|PA2A_AIPLA	Acidic phospholipase A2 OS=Aipysurus laevis OX=8678 PE=2 SV=1			0	95.61	AHDDCYGVAEDNGCYPK	Carbamidomethyl(C)@5; Carbamidomethyl(C)@14			0.00252142	1969.76	657.594	1969.76	657.593	3	8	1.1.1.808.11	8.83617	39440.5	1553.45	8.09	0.15	904.824
1	30.63	30.63	88.19	81.25	77.08	sp|P08872|PA2A_AIPLA	Acidic phospholipase A2 OS=Aipysurus laevis OX=8678 PE=2 SV=1			0	95.15	AHDDCYGVAEDNGCYPK	Carbamyl@N-term; Carbamidomethyl(C)@5; Carbamidomethyl(C)@14			0.000722433	2012.76	671.928	2012.76	671.928	3	8	1.1.1.826.13	9.3821	515	398.46	9.55	1.02	242.855
1	30.63	30.63	88.19	81.25	77.08	sp|P08872|PA2A_AIPLA	Acidic phospholipase A2 OS=Aipysurus laevis OX=8678 PE=2 SV=1			0	95.09	AHDDCYGVAEDNGCYPK	Carbamidomethyl(C)@5; Carbamidomethyl(C)@14			0.00014776	1969.76	657.593	1969.76	657.593	3	6	1.1.1.904.6	11.6584	252.99	217.81	11.85	0.89	171.404
1	30.63	30.63	88.19	81.25	77.08	sp|P08872|PA2A_AIPLA	Acidic phospholipase A2 OS=Aipysurus laevis OX=8678 PE=2 SV=1			0	94.88	AHDDCYGVAEDNGCYPK	Carbamyl@N-term; Carbamidomethyl(C)@5; Carbamidomethyl(C)@14			0.000722433	2012.76	671.928	2012.76	671.928	3	7	1.1.1.841.12	9.82782	515	353.96	9.55	1.02	195.571
1	30.63	30.63	88.19	81.25	77.08	sp|P08872|PA2A_AIPLA	Acidic phospholipase A2 OS=Aipysurus laevis OX=8678 PE=2 SV=1			0	92.83	AHDDCYGVAEDNGCYPK	Carbamyl@N-term; Carbamidomethyl(C)@5; Carbamidomethyl(C)@14			0.000722433	2012.76	671.928	2012.76	671.928	3	7	1.1.1.848.14	10.038	515	303.04	9.55	1.02	144.085
1	30.63	30.63	88.19	81.25	77.08	sp|P08872|PA2A_AIPLA	Acidic phospholipase A2 OS=Aipysurus laevis OX=8678 PE=2 SV=1			0	92.79	AHDDCYGVAEDNGCYPK	Carbamidomethyl@N-term; Carbamidomethyl(C)@5; Carbamidomethyl(C)@14			0.00462093	2026.78	676.602	2026.78	676.6	3	8	1.1.1.864.12	10.503	309.7	279.03	10.58	0.52	189.267
1	30.63	30.63	88.19	81.25	77.08	sp|P08872|PA2A_AIPLA	Acidic phospholipase A2 OS=Aipysurus laevis OX=8678 PE=2 SV=1			0	90.2	AHDDCYGVAEDNGCYPK	Carbamyl@N-term; Carbamidomethyl(C)@5; Carbamidomethyl(C)@14			0.000722433	2012.76	671.928	2012.76	671.928	3	7	1.1.1.824.10	9.31893	14463.5	368.59	8.53	0.12	195.571
1	30.63	30.63	88.19	81.25	77.08	sp|P08872|PA2A_AIPLA	Acidic phospholipase A2 OS=Aipysurus laevis OX=8678 PE=2 SV=1			0	90.08	AHDDCYGVAEDNGCYPK	Carbamidomethyl@N-term; Carbamidomethyl(C)@5; Carbamidomethyl(C)@14			-0.00105529	2026.78	676.6	2026.78	676.6	3	7	1.1.1.855.9	10.2445	435.25	351.26	10.11	0.3	222.891
1	30.63	30.63	88.19	81.25	77.08	sp|P08872|PA2A_AIPLA	Acidic phospholipase A2 OS=Aipysurus laevis OX=8678 PE=2 SV=1			0	89.42	AHDDCYGVAEDNGCYPK	Carbamidomethyl(C)@5; Deamidated(N)@12; Carbamidomethyl(C)@14			0.0133246	1970.75	657.925	1970.74	657.921	3	7	1.1.1.896.11	11.4301	191.05	128.52	11.3	0.2	197.673
1	30.63	30.63	88.19	81.25	77.08	sp|P08872|PA2A_AIPLA	Acidic phospholipase A2 OS=Aipysurus laevis OX=8678 PE=2 SV=1			0	87.04	AHDDCYGVAEDNGCYPK	Carbamidomethyl@N-term; Dicarbamidomethyl(D)@4; Carbamidomethyl(C)@5; Carbamidomethyl(C)@14			-0.00163635	2140.82	714.614	2140.82	714.614	3	10	1.1.1.781.15	8.04247	1009.35	955.76	8.03	0.18	589.601
1	30.63	30.63	88.19	81.25	77.08	sp|P08872|PA2A_AIPLA	Acidic phospholipase A2 OS=Aipysurus laevis OX=8678 PE=2 SV=1			0	87.04	AHDDCYGVAEDNGCYPK	Carbamidomethyl@N-term; Dicarbamidomethyl(D)@3; Carbamidomethyl(C)@5; Carbamidomethyl(C)@14			-0.00163635	2140.82	714.614	2140.82	714.614	3	10	1.1.1.781.15	8.04247	1009.35	955.76	8.03	0.18	589.601
1	30.63	30.63	88.19	81.25	77.08	sp|P08872|PA2A_AIPLA	Acidic phospholipase A2 OS=Aipysurus laevis OX=8678 PE=2 SV=1			0	86.3	AHDDCYGVAEDNGCYPK	Carbamidomethyl(C)@5; Carbamidomethyl(C)@14			0.00123969	1969.76	657.593	1969.76	657.593	3	6	1.1.1.886.9	11.1391	570.32	321.1	10.55	0.84	240.754
1	30.63	30.63	88.19	81.25	77.08	sp|P08872|PA2A_AIPLA	Acidic phospholipase A2 OS=Aipysurus laevis OX=8678 PE=2 SV=1			0	84.01	AHDDCYGVAEDNGCYPK	Carbamidomethyl@N-term; Carbamidomethyl(C)@5; Carbamidomethyl(C)@14			0.00462093	2026.78	676.602	2026.78	676.6	3	6	1.1.1.873.9	10.7619	309.7	259.53	10.58	0.52	156.694
1	30.63	30.63	88.19	81.25	77.08	sp|P08872|PA2A_AIPLA	Acidic phospholipase A2 OS=Aipysurus laevis OX=8678 PE=2 SV=1			0	79.03	AHDDCYGVAEDNGCYPK	Carbamidomethyl@N-term; Carbamidomethyl(H)@2; Carbamidomethyl(C)@5; Carbamidomethyl(C)@14			0.000488359	2083.8	695.607	2083.8	695.607	3	19	1.1.1.780.14	8.01153	5306.53	4489.3	8.06	0.18	2918.75
1	30.63	30.63	88.19	81.25	77.08	sp|P08872|PA2A_AIPLA	Acidic phospholipase A2 OS=Aipysurus laevis OX=8678 PE=2 SV=1			0	79.03	AHDDCYGVAEDNGCYPK	Carbamidomethyl@N-term; Carbamidomethyl(H)@2; Carbamidomethyl(C)@5; Carbamidomethyl(C)@14			0.000488359	2083.8	695.607	2083.8	695.607	3	20	1.1.1.781.13	8.04078	5306.53	5134.03	8.06	0.18	2954.73
1	30.63	30.63	88.19	81.25	77.08	sp|P08872|PA2A_AIPLA	Acidic phospholipase A2 OS=Aipysurus laevis OX=8678 PE=2 SV=1			0	79.03	AHDDCYGVAEDNGCYPK	Carbamidomethyl@N-term; Carbamidomethyl(H)@2; Carbamidomethyl(C)@5; Deamidated(N)@12; Carbamidomethyl(C)@14			0.0138407	2084.8	695.94	2084.78	695.935	3	15	1.1.1.783.19	8.10377	3129.13	2718.12	8.06	0.27	1949.57
1	30.63	30.63	88.19	81.25	77.08	sp|P08872|PA2A_AIPLA	Acidic phospholipase A2 OS=Aipysurus laevis OX=8678 PE=2 SV=1			0	79.03	AHDDCYGVAEDNGCYPK	Carbamyl@N-term; Carbamidomethyl(H)@2; Carbamidomethyl(C)@5; Carbamidomethyl(C)@14			0.00171836	2069.79	690.936	2069.78	690.935	3	13	1.1.1.801.12	8.62882	5694.95	2124.94	8.53	0.12	957.262
1	30.63	30.63	88.19	81.25	77.08	sp|P08872|PA2A_AIPLA	Acidic phospholipase A2 OS=Aipysurus laevis OX=8678 PE=2 SV=1			0	79.02	AHDDCYGVAEDNGCYPK	Carbamyl@N-term; Carbamidomethyl(H)@2; Carbamidomethyl(C)@5; Carbamidomethyl(C)@14			-1.98978e-05	2069.78	1035.9	2069.78	1035.9	2	13	1.1.1.799.20	8.57687	2671.26	1652.13	8.53	0.12	560.831
1	30.63	30.63	88.19	81.25	77.08	sp|P08872|PA2A_AIPLA	Acidic phospholipase A2 OS=Aipysurus laevis OX=8678 PE=2 SV=1			0	76.57	AHDDCYGVAEDNGCYPK	Carbamidomethyl(C)@5; Carbamidomethyl(Y)@6; Carbamidomethyl(C)@14			-0.00105529	2026.78	676.6	2026.78	676.6	3	9	1.1.1.853.14	10.1889	435.25	389.32	10.11	0.3	216.586
1	30.63	30.63	88.19	81.25	77.08	sp|P08872|PA2A_AIPLA	Acidic phospholipase A2 OS=Aipysurus laevis OX=8678 PE=2 SV=1			0	75.49	AHDDCYGVAEDNGCYPK	Carbamidomethyl(C)@5; Carbamidomethyl(C)@14			-0.000653554	1969.76	985.885	1969.76	985.886	2	7	1.1.1.796.20	8.48995	13758.3	609.47	8.06	0.12	239.453
1	30.63	30.63	88.19	81.25	77.08	sp|P08872|PA2A_AIPLA	Acidic phospholipase A2 OS=Aipysurus laevis OX=8678 PE=2 SV=1			0	66.23	AHDDCYGVAEDNGCYPK	Carbamidomethyl(C)@5; Dehydrated(D)@11; Deamidated(N)@12; Carbamidomethyl(C)@14			0.00240125	1952.73	651.918	1952.73	651.917	3	14	1.1.1.792.12	8.36302	3077.1	1826.74	8.29	0.09	1004.19
1	30.63	30.63	88.19	81.25	77.08	sp|P08872|PA2A_AIPLA	Acidic phospholipase A2 OS=Aipysurus laevis OX=8678 PE=2 SV=1			0	65.55	AHDDCYGVAEDNGCYPK	Carbamyl@N-term; Carbamidomethyl(D)@4; Carbamidomethyl(C)@5; Carbamidomethyl(C)@14			0.00171836	2069.79	690.936	2069.78	690.935	3	10	1.1.1.804.13	8.71823	5694.95	1086.41	8.53	0.12	545.47
1	30.63	30.63	88.19	81.25	77.08	sp|P08872|PA2A_AIPLA	Acidic phospholipase A2 OS=Aipysurus laevis OX=8678 PE=2 SV=1			0	65.55	AHDDCYGVAEDNGCYPK	Carbamyl@N-term; Carbamidomethyl(D)@3; Carbamidomethyl(C)@5; Carbamidomethyl(C)@14			0.00171836	2069.79	690.936	2069.78	690.935	3	10	1.1.1.804.13	8.71823	5694.95	1086.41	8.53	0.12	545.47
1	30.63	30.63	88.19	81.25	77.08	sp|P08872|PA2A_AIPLA	Acidic phospholipase A2 OS=Aipysurus laevis OX=8678 PE=2 SV=1			0	64.7	AHDDCYGVAEDNGCYPK	Carbamidomethyl@N-term; Carbamidomethyl(C)@5; Carbamidomethyl(C)@14			-0.00160461	2026.78	676.6	2026.78	676.6	3	7	1.1.1.831.11	9.53142	809.18	692.95	9.34	1.02	324.813
1	30.63	30.63	88.19	81.25	77.08	sp|P08872|PA2A_AIPLA	Acidic phospholipase A2 OS=Aipysurus laevis OX=8678 PE=2 SV=1			0	64.7	AHDDCYGVAEDNGCYPK	Carbamidomethyl@N-term; Carbamidomethyl(C)@5; Carbamidomethyl(C)@14			-0.00160461	2026.78	676.6	2026.78	676.6	3	7	1.1.1.840.10	9.79707	809.18	507.37	9.34	1.02	278.58
1	30.63	30.63	88.19	81.25	77.08	sp|P08872|PA2A_AIPLA	Acidic phospholipase A2 OS=Aipysurus laevis OX=8678 PE=2 SV=1			0	56.72	AHDDCYGVAEDNGCYPK	Dicarbamidomethyl(D)@3; Carbamidomethyl(C)@5; Carbamidomethyl(C)@14			0.000488359	2083.8	695.607	2083.8	695.607	3	16	1.1.1.783.18	8.10293	5306.53	4338.45	8.06	0.18	2036.88
1	30.63	30.63	88.19	81.25	77.08	sp|P08872|PA2A_AIPLA	Acidic phospholipase A2 OS=Aipysurus laevis OX=8678 PE=2 SV=1			0	53.76	AHDDCYGVAEDNGCYPK	Dicarbamidomethyl(D)@4; Carbamidomethyl(C)@5; Carbamidomethyl(C)@14			0.000488359	2083.8	695.607	2083.8	695.607	3	11	1.1.1.777.16	7.92152	5306.53	1193.77	8.06	0.18	710.337
1	30.63	30.63	88.19	81.25	77.08	sp|P08872|PA2A_AIPLA	Acidic phospholipase A2 OS=Aipysurus laevis OX=8678 PE=2 SV=1			0	53.76	AHDDCYGVAEDNGCYPK	Dicarbamidomethyl(D)@3; Carbamidomethyl(C)@5; Carbamidomethyl(C)@14			0.000488359	2083.8	695.607	2083.8	695.607	3	11	1.1.1.777.16	7.92152	5306.53	1193.77	8.06	0.18	710.337
1	30.63	30.63	88.19	81.25	77.08	sp|P08872|PA2A_AIPLA	Acidic phospholipase A2 OS=Aipysurus laevis OX=8678 PE=2 SV=1			0	53.44	AHDDCYGVAEDNGCYPK	Dicarbamidomethyl(D)@3; Carbamidomethyl(C)@5; Deamidated(N)@12; Carbamidomethyl(C)@14			0.0138407	2084.8	695.94	2084.78	695.935	3	14	1.1.1.783.19	8.10377	3129.13	2718.12	8.06	0.27	1949.57
1	30.63	30.63	88.19	81.25	77.08	sp|P08872|PA2A_AIPLA	Acidic phospholipase A2 OS=Aipysurus laevis OX=8678 PE=2 SV=1			0	51.92	AHDDCYGVAEDNGCYPK	Carbamidomethyl(C)@5; Deamidated(N)@12; Carbamidomethyl(C)@14			0.0133246	1970.75	657.925	1970.74	657.921	3	7	1.1.1.892.11	11.3137	191.05	172.85	11.3	0.2	223.942
1	30.63	30.63	88.19	81.25	77.08	sp|P08872|PA2A_AIPLA	Acidic phospholipase A2 OS=Aipysurus laevis OX=8678 PE=2 SV=1			0	48.41	AHDDCYGVAEDNGCYPK	Dicarbamidomethyl(D)@3; Carbamidomethyl(C)@5; Carbamidomethyl(C)@14			0.000488359	2083.8	695.607	2083.8	695.607	3	18	1.1.1.780.14	8.01153	5306.53	4489.3	8.06	0.18	2918.75
1	30.63	30.63	88.19	81.25	77.08	sp|P08872|PA2A_AIPLA	Acidic phospholipase A2 OS=Aipysurus laevis OX=8678 PE=2 SV=1			0	48	AHDDCYGVAEDNGCYPK	Dicarbamidomethyl(D)@3; Carbamidomethyl(C)@5; Carbamidomethyl(C)@14			0.000488359	2083.8	695.607	2083.8	695.607	3	19	1.1.1.781.13	8.04078	5306.53	5134.03	8.06	0.18	2954.73
1	30.63	30.63	88.19	81.25	77.08	sp|P08872|PA2A_AIPLA	Acidic phospholipase A2 OS=Aipysurus laevis OX=8678 PE=2 SV=1			0	43.85	AHDDCYGVAEDNGCYPK	Carbamidomethyl(C)@5; Carbamidomethyl(C)@14			0.00014776	1969.76	657.593	1969.76	657.593	3	6	1.1.1.920.10	12.1319	252.99	198.07	11.85	0.89	238.652
1	30.63	30.63	88.19	81.25	77.08	sp|P08872|PA2A_AIPLA	Acidic phospholipase A2 OS=Aipysurus laevis OX=8678 PE=2 SV=1			0	39.04	AHDDCYGVAEDNGCYPK	Carbamidomethyl(C)@5; Carbamidomethyl(C)@14			0.00014776	1969.76	657.593	1969.76	657.593	3	5	1.1.1.910.7	11.834	252.99	240.62	11.85	0.89	170.354
1	30.63	30.63	88.19	81.25	77.08	sp|P08872|PA2A_AIPLA	Acidic phospholipase A2 OS=Aipysurus laevis OX=8678 PE=2 SV=1			0	37.42	AHDDCYGVAEDNGCYPK	Carbamidomethyl@N-term; Dicarbamidomethyl(D)@3; Carbamidomethyl(C)@5; Carbamidomethyl(C)@14			-0.00163635	2140.82	714.614	2140.82	714.614	3	11	1.1.1.778.12	7.94855	1009.35	674.07	8.03	0.18	447.689
1	30.63	30.63	88.19	81.25	77.08	sp|P08872|PA2A_AIPLA	Acidic phospholipase A2 OS=Aipysurus laevis OX=8678 PE=2 SV=1			0	37.42	AHDDCYGVAEDNGCYPK	Carbamidomethyl@N-term; Dicarbamidomethyl(D)@4; Carbamidomethyl(C)@5; Carbamidomethyl(C)@14			-0.00163635	2140.82	714.614	2140.82	714.614	3	11	1.1.1.778.12	7.94855	1009.35	674.07	8.03	0.18	447.689
1	30.63	30.63	88.19	81.25	77.08	sp|P08872|PA2A_AIPLA	Acidic phospholipase A2 OS=Aipysurus laevis OX=8678 PE=2 SV=1			0	35.94	AHDDCYGVAEDNGCYPK	Carbamidomethyl(C)@5; Carbamidomethyl(C)@14			0.00252142	1969.76	657.594	1969.76	657.593	3	6	1.1.1.811.13	8.92803	39440.5	1447.67	8.09	0.15	590.652
1	30.63	30.63	88.19	81.25	77.08	sp|P08872|PA2A_AIPLA	Acidic phospholipase A2 OS=Aipysurus laevis OX=8678 PE=2 SV=1			0	33.02	AHDDCYGVAEDNGCYPK	Carbamidomethyl@N-term; Carbamidomethyl(C)@5; Carbamidomethyl(C)@14			-0.00105529	2026.78	676.6	2026.78	676.6	3	8	1.1.1.853.14	10.1889	435.25	389.32	10.11	0.3	216.586
1	30.63	30.63	88.19	81.25	77.08	sp|P08872|PA2A_AIPLA	Acidic phospholipase A2 OS=Aipysurus laevis OX=8678 PE=2 SV=1			0	31.02	AHDDCYGVAEDNGCYPK	Carbamidomethyl@N-term; Carbamidomethyl(C)@5; Ammonia-loss(N)@12; Carbamidomethyl(C)@14			-7.48234e-05	2009.75	670.925	2009.75	670.925	3	12	1.1.1.792.15	8.36552	1593.21	975.81	8.29	0.15	931.043
1	30.63	30.63	88.19	81.25	77.08	sp|P08872|PA2A_AIPLA	Acidic phospholipase A2 OS=Aipysurus laevis OX=8678 PE=2 SV=1			0	27.59	AHDDCYGVAEDNGCYPK	Carbamidomethyl(C)@5; Carbamidomethyl(C)@14			0.00252142	1969.76	657.594	1969.76	657.593	3	7	1.1.1.805.8	8.7438	39440.5	1886.38	8.09	0.15	1407.93
1	30.63	30.63	88.19	81.25	77.08	sp|P08872|PA2A_AIPLA	Acidic phospholipase A2 OS=Aipysurus laevis OX=8678 PE=2 SV=1			0	27.55	AHDDCYGVAEDNGCYPK	Carbamidomethyl@N-term; Carbamidomethyl(C)@5; Carbamidomethyl(C)@14			0.00187437	2026.78	676.601	2026.78	676.6	3	12	1.1.1.812.9	8.95482	24381.7	712.75	8.08	0.15	407.772
1	30.63	30.63	88.19	81.25	77.08	sp|P08872|PA2A_AIPLA	Acidic phospholipase A2 OS=Aipysurus laevis OX=8678 PE=2 SV=1			0	27.3	AHDDCYGVAEDNGCYPK	Carbamidomethyl(D)@3; Dicarbamidomethyl(D)@4; Carbamidomethyl(C)@5; Carbamidomethyl(C)@14			-0.00163635	2140.82	714.614	2140.82	714.614	3	13	1.1.1.782.15	8.07147	1009.35	838.09	8.03	0.18	547.471
1	30.63	30.63	88.19	81.25	77.08	sp|P08872|PA2A_AIPLA	Acidic phospholipase A2 OS=Aipysurus laevis OX=8678 PE=2 SV=1			0	25.52	AHDDCYGVAEDNGCYPK	Carbamidomethyl@N-term; Carbamidomethyl(C)@5; Carbamidomethyl(C)@14			0.00462093	2026.78	676.602	2026.78	676.6	3	9	1.1.1.867.10	10.5876	309.7	307.8	10.58	0.52	190.318
1	30.63	30.63	88.19	81.25	77.08	sp|P08872|PA2A_AIPLA	Acidic phospholipase A2 OS=Aipysurus laevis OX=8678 PE=2 SV=1			0	23.09	AHDDCYGVAEDNGCYPK	Carbamyl@N-term; Carbamidomethyl(C)@5; Carbamidomethyl(Y)@6; Carbamidomethyl(C)@14			-1.98978e-05	2069.78	1035.9	2069.78	1035.9	2	9	1.1.1.800.19	8.60535	2671.26	1141.27	8.53	0.12	366.243
1	30.63	30.63	88.19	81.25	77.08	sp|P08872|PA2A_AIPLA	Acidic phospholipase A2 OS=Aipysurus laevis OX=8678 PE=2 SV=1			0	23.09	AHDDCYGVAEDNGCYPK	Carbamyl@N-term; Carbamidomethyl(H)@2; Carbamidomethyl(C)@5; Carbamidomethyl(C)@14			-1.98978e-05	2069.78	1035.9	2069.78	1035.9	2	9	1.1.1.800.19	8.60535	2671.26	1141.27	8.53	0.12	366.243
1	30.63	30.63	88.19	81.25	77.08	sp|P08872|PA2A_AIPLA	Acidic phospholipase A2 OS=Aipysurus laevis OX=8678 PE=2 SV=1			0	21.58	AHDDCYGVAEDNGCYPK	Carbamidomethyl(H)@2; Dicarbamidomethyl(D)@4; Carbamidomethyl(C)@5; Carbamidomethyl(C)@14			-0.00163635	2140.82	714.614	2140.82	714.614	3	13	1.1.1.782.15	8.07147	1009.35	838.09	8.03	0.18	547.471
1	30.63	30.63	88.19	81.25	77.08	sp|P08872|PA2A_AIPLA	Acidic phospholipase A2 OS=Aipysurus laevis OX=8678 PE=2 SV=1			0	17.03	AHDDCYGVAEDNGCYPK	Carbamidomethyl(C)@5; Deamidated(N)@12; Carbamidomethyl(C)@14			0.0162402	1970.76	657.926	1970.74	657.921	3	6	1.1.1.889.10	11.2261	267.06	202.45	11.19	0.4	214.485
1	30.63	30.63	88.19	81.25	77.08	sp|P08872|PA2A_AIPLA	Acidic phospholipase A2 OS=Aipysurus laevis OX=8678 PE=2 SV=1			0	16.28	AHDDCYGVAEDNGCYPK	Carbamidomethyl@N-term; Carbamidomethyl(C)@5; Carbamidomethyl(C)@14			0.00462093	2026.78	676.602	2026.78	676.6	3	6	1.1.1.872.10	10.7337	309.7	263.82	10.58	0.52	179.81
1	30.63	30.63	88.19	81.25	77.08	sp|P08872|PA2A_AIPLA	Acidic phospholipase A2 OS=Aipysurus laevis OX=8678 PE=2 SV=1			0	79.66	ATWHYMDYGCYCGSGGSGTPVDALDR	Carbamidomethyl@N-term; Carbamidomethyl(D)@7; Carbamidomethyl(C)@10; Carbamidomethyl(C)@12			0.010001	3009.22	753.313	3009.21	753.31	4	9	1.1.1.943.9	12.8269	879.66	242.41	12.57	0.27	237.081
1	30.63	30.63	88.19	81.25	77.08	sp|P08872|PA2A_AIPLA	Acidic phospholipase A2 OS=Aipysurus laevis OX=8678 PE=2 SV=1			0	62.96	ATWHYMDYGCYCGSGGSGTPVDALDR	Carbamidomethyl@N-term; Carbamidomethyl(C)@10; Carbamidomethyl(C)@12; Carbamidomethyl(T)@19			0.010001	3009.22	753.313	3009.21	753.31	4	9	1.1.1.943.9	12.8269	879.66	242.41	12.57	0.27	237.081
1	30.63	30.63	88.19	81.25	77.08	sp|P08872|PA2A_AIPLA	Acidic phospholipase A2 OS=Aipysurus laevis OX=8678 PE=2 SV=1			0	62.96	ATWHYMDYGCYCGSGGSGTPVDALDR	Carbamidomethyl@N-term; Carbamidomethyl(Y)@8; Carbamidomethyl(C)@10; Carbamidomethyl(C)@12			0.010001	3009.22	753.313	3009.21	753.31	4	9	1.1.1.943.9	12.8269	879.66	242.41	12.57	0.27	237.081
1	30.63	30.63	88.19	81.25	77.08	sp|P08872|PA2A_AIPLA	Acidic phospholipase A2 OS=Aipysurus laevis OX=8678 PE=2 SV=1			0	62.96	ATWHYMDYGCYCGSGGSGTPVDALDR	Carbamidomethyl@N-term; Carbamidomethyl(C)@10; Carbamidomethyl(Y)@11; Carbamidomethyl(C)@12			0.010001	3009.22	753.313	3009.21	753.31	4	9	1.1.1.943.9	12.8269	879.66	242.41	12.57	0.27	237.081
1	30.63	30.63	88.19	81.25	77.08	sp|P08872|PA2A_AIPLA	Acidic phospholipase A2 OS=Aipysurus laevis OX=8678 PE=2 SV=1			0	62.96	ATWHYMDYGCYCGSGGSGTPVDALDR	Carbamidomethyl@N-term; Carbamidomethyl(C)@10; Carbamidomethyl(C)@12; Carbamidomethyl(S)@14			0.010001	3009.22	753.313	3009.21	753.31	4	9	1.1.1.943.9	12.8269	879.66	242.41	12.57	0.27	237.081
1	30.63	30.63	88.19	81.25	77.08	sp|P08872|PA2A_AIPLA	Acidic phospholipase A2 OS=Aipysurus laevis OX=8678 PE=2 SV=1			0	62.96	ATWHYMDYGCYCGSGGSGTPVDALDR	Carbamidomethyl@N-term; Carbamidomethyl(C)@10; Carbamidomethyl(C)@12; Carbamidomethyl(S)@17			0.010001	3009.22	753.313	3009.21	753.31	4	9	1.1.1.943.9	12.8269	879.66	242.41	12.57	0.27	237.081
1	30.63	30.63	88.19	81.25	77.08	sp|P08872|PA2A_AIPLA	Acidic phospholipase A2 OS=Aipysurus laevis OX=8678 PE=2 SV=1			0	99	CCKAHDDCYGVAEDNGCYPK	Carbamidomethyl(C)@1; Carbamidomethyl(C)@2; Carbamidomethyl(C)@8; Carbamidomethyl(C)@17		missed K-A@3	0.0014332	2417.92	605.486	2417.91	605.486	4	16	1.1.1.768.9	7.6434	8740.33	5462.92	7.69	0.12	2823.63
1	30.63	30.63	88.19	81.25	77.08	sp|P08872|PA2A_AIPLA	Acidic phospholipase A2 OS=Aipysurus laevis OX=8678 PE=2 SV=1			0	99	CCKAHDDCYGVAEDNGCYPK	Carbamidomethyl(C)@1; Carbamidomethyl(C)@2; Carbamidomethyl(C)@8; Carbamidomethyl(C)@17		missed K-A@3	-0.00018707	2417.91	806.978	2417.91	806.978	3	15	1.1.1.769.18	7.68127	2841.41	2657.8	7.69	0.09	1424.99
1	30.63	30.63	88.19	81.25	77.08	sp|P08872|PA2A_AIPLA	Acidic phospholipase A2 OS=Aipysurus laevis OX=8678 PE=2 SV=1			0	99	CCKAHDDCYGVAEDNGCYPK	Carbamidomethyl(C)@1; Carbamidomethyl(C)@2; Carbamidomethyl(K)@3; Carbamidomethyl(C)@8; Carbamidomethyl(C)@17		missed K-A@3	-0.00142855	2474.93	825.985	2474.93	825.986	3	15	1.1.1.769.19	7.6821	3775.24	1208.06	7.84	0.12	552.725
1	30.63	30.63	88.19	81.25	77.08	sp|P08872|PA2A_AIPLA	Acidic phospholipase A2 OS=Aipysurus laevis OX=8678 PE=2 SV=1			0	99	CCKAHDDCYGVAEDNGCYPK	Carbamidomethyl(C)@1; Carbamidomethyl(C)@2; Carbamidomethyl(C)@8; Carbamidomethyl(C)@17		missed K-A@3	-0.00018707	2417.91	806.978	2417.91	806.978	3	13	1.1.1.771.17	7.7411	2841.41	2098.1	7.69	0.09	820.765
1	30.63	30.63	88.19	81.25	77.08	sp|P08872|PA2A_AIPLA	Acidic phospholipase A2 OS=Aipysurus laevis OX=8678 PE=2 SV=1			0	99	CCKAHDDCYGVAEDNGCYPK	Carbamidomethyl(C)@1; Carbamidomethyl(C)@2; Carbamidomethyl(C)@8; Carbamidomethyl(C)@17		missed K-A@3	0.0014332	2417.92	605.486	2417.91	605.486	4	14	1.1.1.773.6	7.79258	8740.33	2472.02	7.69	0.12	1134.73
1	30.63	30.63	88.19	81.25	77.08	sp|P08872|PA2A_AIPLA	Acidic phospholipase A2 OS=Aipysurus laevis OX=8678 PE=2 SV=1			0	99	CCKAHDDCYGVAEDNGCYPK	Carbamidomethyl(C)@1; Carbamidomethyl(C)@2; Carbamidomethyl(K)@3; Carbamidomethyl(C)@8; Carbamidomethyl(C)@17		missed K-A@3	0.00398039	2474.94	619.742	2474.93	619.741	4	20	1.1.1.773.7	7.79343	11370.1	9115.78	7.84	0.12	4339.66
1	30.63	30.63	88.19	81.25	77.08	sp|P08872|PA2A_AIPLA	Acidic phospholipase A2 OS=Aipysurus laevis OX=8678 PE=2 SV=1			0	99	CCKAHDDCYGVAEDNGCYPK	Carbamidomethyl(C)@1; Carbamidomethyl(C)@2; Carbamidomethyl(K)@3; Carbamidomethyl(C)@8; Carbamidomethyl(C)@17		missed K-A@3	0.00398039	2474.94	619.742	2474.93	619.741	4	17	1.1.1.774.8	7.82462	11370.1	11170	7.84	0.12	5439.94
1	30.63	30.63	88.19	81.25	77.08	sp|P08872|PA2A_AIPLA	Acidic phospholipase A2 OS=Aipysurus laevis OX=8678 PE=2 SV=1			0	99	CCKAHDDCYGVAEDNGCYPK	Carbamidomethyl(C)@1; Carbamidomethyl(C)@2; Carbamidomethyl(K)@3; Carbamidomethyl(C)@8; Carbamidomethyl(C)@17		missed K-A@3	0.00398039	2474.94	619.742	2474.93	619.741	4	15	1.1.1.776.10	7.88653	11370.1	7812.96	7.84	0.12	2861.97
1	30.63	30.63	88.19	81.25	77.08	sp|P08872|PA2A_AIPLA	Acidic phospholipase A2 OS=Aipysurus laevis OX=8678 PE=2 SV=1			0	99	CCKAHDDCYGVAEDNGCYPK	Carbamidomethyl(C)@1; Carbamidomethyl(C)@2; Carbamidomethyl(K)@3; Carbamidomethyl(C)@8; Carbamidomethyl(C)@17		missed K-A@3	-0.00142855	2474.93	825.985	2474.93	825.986	3	14	1.1.1.778.18	7.9544	3775.24	1043.88	7.84	0.12	365.623
1	30.63	30.63	88.19	81.25	77.08	sp|P08872|PA2A_AIPLA	Acidic phospholipase A2 OS=Aipysurus laevis OX=8678 PE=2 SV=1			0	99	CCKAHDDCYGVAEDNGCYPK	Carbamidomethyl(C)@1; Carbamidomethyl(C)@2; Carbamyl(K)@3; Carbamidomethyl(C)@8; Carbamidomethyl(C)@17		missed K-A@3	0.00164183	2460.92	821.314	2460.92	821.314	3	16	1.1.1.782.18	8.07398	4239.41	3055.77	8.12	0.23	1751.83
1	30.63	30.63	88.19	81.25	77.08	sp|P08872|PA2A_AIPLA	Acidic phospholipase A2 OS=Aipysurus laevis OX=8678 PE=2 SV=1			0	99	CCKAHDDCYGVAEDNGCYPK	Carbamidomethyl(C)@1; Carbamidomethyl(C)@2; Carbamyl(K)@3; Carbamidomethyl(C)@8; Carbamidomethyl(C)@17		missed K-A@3	0.00164183	2460.92	821.314	2460.92	821.314	3	14	1.1.1.783.20	8.1046	4239.41	4000.65	8.12	0.23	2077.96
1	30.63	30.63	88.19	81.25	77.08	sp|P08872|PA2A_AIPLA	Acidic phospholipase A2 OS=Aipysurus laevis OX=8678 PE=2 SV=1			0	99	CCKAHDDCYGVAEDNGCYPK	Carbamidomethyl(C)@1; Carbamidomethyl(C)@2; Carbamyl(K)@3; Carbamidomethyl(C)@8; Carbamidomethyl(C)@17		missed K-A@3	0.00164183	2460.92	821.314	2460.92	821.314	3	16	1.1.1.785.16	8.15912	4239.41	3846.14	8.12	0.23	1806.51
1	30.63	30.63	88.19	81.25	77.08	sp|P08872|PA2A_AIPLA	Acidic phospholipase A2 OS=Aipysurus laevis OX=8678 PE=2 SV=1			0	99	CCKAHDDCYGVAEDNGCYPK	Carbamidomethyl(C)@1; Carbamidomethyl(C)@2; Carbamidomethyl(K)@3; Carbamidomethyl(C)@8; Carbamidomethyl(C)@17		missed K-A@3	-0.00142855	2474.93	825.985	2474.93	825.986	3	13	1.1.1.772.18	7.77227	3775.24	2310.55	7.84	0.12	961.014
1	30.63	30.63	88.19	81.25	77.08	sp|P08872|PA2A_AIPLA	Acidic phospholipase A2 OS=Aipysurus laevis OX=8678 PE=2 SV=1			0	99	CCKAHDDCYGVAEDNGCYPK	Carbamidomethyl(C)@1; Carbamidomethyl(C)@2; Carbamidomethyl(K)@3; Carbamidomethyl(C)@8; Carbamidomethyl(C)@17		missed K-A@3	-0.00142855	2474.93	825.985	2474.93	825.986	3	13	1.1.1.777.20	7.92485	3775.24	1564.67	7.84	0.12	488.629
1	30.63	30.63	88.19	81.25	77.08	sp|P08872|PA2A_AIPLA	Acidic phospholipase A2 OS=Aipysurus laevis OX=8678 PE=2 SV=1			0	99	CCKAHDDCYGVAEDNGCYPK	Carbamidomethyl(C)@1; Carbamidomethyl(C)@2; Carbamidomethyl(K)@3; Carbamidomethyl(C)@8; Carbamidomethyl(C)@17		missed K-A@3	0.00398039	2474.94	619.742	2474.93	619.741	4	13	1.1.1.768.11	7.64507	11370.1	2934.22	7.84	0.12	1520.06
1	30.63	30.63	88.19	81.25	77.08	sp|P08872|PA2A_AIPLA	Acidic phospholipase A2 OS=Aipysurus laevis OX=8678 PE=2 SV=1			0	99	CCKAHDDCYGVAEDNGCYPK	Carbamidomethyl(C)@1; Carbamidomethyl(C)@2; Dicarbamidomethyl(D)@6; Carbamidomethyl(C)@8; Carbamidomethyl(C)@17		missed K-A@3	0.0016392	2531.96	633.997	2531.96	633.996	4	12	1.1.1.772.9	7.76475	5042.92	3370.97	7.82	0.12	2177.53
1	30.63	30.63	88.19	81.25	77.08	sp|P08872|PA2A_AIPLA	Acidic phospholipase A2 OS=Aipysurus laevis OX=8678 PE=2 SV=1			0	99	CCKAHDDCYGVAEDNGCYPK	Carbamidomethyl(C)@1; Carbamidomethyl(C)@2; Dicarbamidomethyl(D)@7; Carbamidomethyl(C)@8; Carbamidomethyl(C)@17		missed K-A@3	0.0016392	2531.96	633.997	2531.96	633.996	4	12	1.1.1.772.9	7.76475	5042.92	3370.97	7.82	0.12	2177.53
1	30.63	30.63	88.19	81.25	77.08	sp|P08872|PA2A_AIPLA	Acidic phospholipase A2 OS=Aipysurus laevis OX=8678 PE=2 SV=1			0	99	CCKAHDDCYGVAEDNGCYPK	Carbamidomethyl(C)@1; Carbamidomethyl(C)@2; Carbamidomethyl(K)@3; Carbamidomethyl(C)@8; Carbamidomethyl(C)@17		missed K-A@3	0.00031831	2474.94	619.741	2474.93	619.741	4	11	1.1.1.786.5	8.179	1366.01	1348.26	8.14	0.23	1221.94
1	30.63	30.63	88.19	81.25	77.08	sp|P08872|PA2A_AIPLA	Acidic phospholipase A2 OS=Aipysurus laevis OX=8678 PE=2 SV=1			0	99	CCKAHDDCYGVAEDNGCYPK	Carbamidomethyl(C)@1; Carbamidomethyl(C)@2; Carbamidomethyl(C)@8; Carbamidomethyl(C)@17		missed K-A@3	0.0014332	2417.92	605.486	2417.91	605.486	4	10	1.1.1.776.8	7.88487	8740.33	943.4	7.69	0.12	509.744
1	30.63	30.63	88.19	81.25	77.08	sp|P08872|PA2A_AIPLA	Acidic phospholipase A2 OS=Aipysurus laevis OX=8678 PE=2 SV=1			0	99	CCKAHDDCYGVAEDNGCYPK	Carbamidomethyl(C)@1; Carbamidomethyl(C)@2; Dicarbamidomethyl(D)@6; Carbamidomethyl(C)@8; Carbamidomethyl(C)@17		missed K-A@3	-0.00175937	2531.95	844.992	2531.96	844.993	3	12	1.1.1.775.19	7.8639	1753.63	1298.44	7.81	0.12	596.356
1	30.63	30.63	88.19	81.25	77.08	sp|P08872|PA2A_AIPLA	Acidic phospholipase A2 OS=Aipysurus laevis OX=8678 PE=2 SV=1			0	99	CCKAHDDCYGVAEDNGCYPK	Carbamidomethyl(C)@1; Carbamidomethyl(C)@2; Dicarbamidomethyl(D)@7; Carbamidomethyl(C)@8; Carbamidomethyl(C)@17		missed K-A@3	-0.00175937	2531.95	844.992	2531.96	844.993	3	11	1.1.1.775.19	7.8639	1753.63	1298.44	7.81	0.12	596.356
1	30.63	30.63	88.19	81.25	77.08	sp|P08872|PA2A_AIPLA	Acidic phospholipase A2 OS=Aipysurus laevis OX=8678 PE=2 SV=1			0	99	CCKAHDDCYGVAEDNGCYPK	Carbamidomethyl(C)@1; Carbamidomethyl(C)@2; Carbamidomethyl(C)@8; Carbamidomethyl(C)@17		missed K-A@3	0.0014332	2417.92	605.486	2417.91	605.486	4	10	1.1.1.767.5	7.60948	8740.33	2313.48	7.69	0.12	927.674
1	30.63	30.63	88.19	81.25	77.08	sp|P08872|PA2A_AIPLA	Acidic phospholipase A2 OS=Aipysurus laevis OX=8678 PE=2 SV=1			0	99	CCKAHDDCYGVAEDNGCYPK	Carbamidomethyl(C)@1; Carbamidomethyl(C)@2; Carbamidomethyl(K)@3; Carbamidomethyl(C)@8; Carbamidomethyl(C)@17		missed K-A@3	-0.00142855	2474.93	825.985	2474.93	825.986	3	11	1.1.1.775.18	7.86307	3775.24	3330.44	7.84	0.12	1255.87
1	30.63	30.63	88.19	81.25	77.08	sp|P08872|PA2A_AIPLA	Acidic phospholipase A2 OS=Aipysurus laevis OX=8678 PE=2 SV=1			0	99	CCKAHDDCYGVAEDNGCYPK	Carbamidomethyl(C)@1; Carbamidomethyl(C)@2; Dicarbamidomethyl(D)@7; Carbamidomethyl(C)@8; Carbamidomethyl(C)@17		missed K-A@3	-0.00175937	2531.95	844.992	2531.96	844.993	3	11	1.1.1.773.19	7.80345	1753.63	1665.07	7.81	0.12	1073.04
1	30.63	30.63	88.19	81.25	77.08	sp|P08872|PA2A_AIPLA	Acidic phospholipase A2 OS=Aipysurus laevis OX=8678 PE=2 SV=1			0	99	CCKAHDDCYGVAEDNGCYPK	Carbamidomethyl(C)@1; Carbamidomethyl(C)@2; Dicarbamidomethyl(D)@6; Carbamidomethyl(C)@8; Carbamidomethyl(C)@17		missed K-A@3	-0.00175937	2531.95	844.992	2531.96	844.993	3	11	1.1.1.773.19	7.80345	1753.63	1665.07	7.81	0.12	1073.04
1	30.63	30.63	88.19	81.25	77.08	sp|P08872|PA2A_AIPLA	Acidic phospholipase A2 OS=Aipysurus laevis OX=8678 PE=2 SV=1			0	99	CCKAHDDCYGVAEDNGCYPK	Carbamidomethyl(C)@1; Carbamidomethyl(C)@2; Dicarbamidomethyl(D)@7; Carbamidomethyl(C)@8; Carbamidomethyl(C)@17		missed K-A@3	0.0016392	2531.96	633.997	2531.96	633.996	4	11	1.1.1.770.13	7.70737	5042.92	1160.53	7.82	0.12	1102.36
1	30.63	30.63	88.19	81.25	77.08	sp|P08872|PA2A_AIPLA	Acidic phospholipase A2 OS=Aipysurus laevis OX=8678 PE=2 SV=1			0	99	CCKAHDDCYGVAEDNGCYPK	Carbamidomethyl(C)@1; Carbamidomethyl(C)@2; Dicarbamidomethyl(D)@6; Carbamidomethyl(C)@8; Carbamidomethyl(C)@17		missed K-A@3	0.0016392	2531.96	633.997	2531.96	633.996	4	11	1.1.1.770.13	7.70737	5042.92	1160.53	7.82	0.12	1102.36
1	30.63	30.63	88.19	81.25	77.08	sp|P08872|PA2A_AIPLA	Acidic phospholipase A2 OS=Aipysurus laevis OX=8678 PE=2 SV=1			0	99	CCKAHDDCYGVAEDNGCYPK	Carbamidomethyl(C)@1; Carbamidomethyl(C)@2; Dicarbamidomethyl(D)@6; Carbamidomethyl(C)@8; Carbamidomethyl(C)@17		missed K-A@3	0.0016392	2531.96	633.997	2531.96	633.996	4	11	1.1.1.777.9	7.91567	5042.92	1896.92	7.82	0.12	904.763
1	30.63	30.63	88.19	81.25	77.08	sp|P08872|PA2A_AIPLA	Acidic phospholipase A2 OS=Aipysurus laevis OX=8678 PE=2 SV=1			0	99	CCKAHDDCYGVAEDNGCYPK	Carbamidomethyl(C)@1; Carbamidomethyl(C)@2; Dicarbamidomethyl(D)@7; Carbamidomethyl(C)@8; Carbamidomethyl(C)@17		missed K-A@3	0.0016392	2531.96	633.997	2531.96	633.996	4	11	1.1.1.777.9	7.91567	5042.92	1896.92	7.82	0.12	904.763
1	30.63	30.63	88.19	81.25	77.08	sp|P08872|PA2A_AIPLA	Acidic phospholipase A2 OS=Aipysurus laevis OX=8678 PE=2 SV=1			0	99	CCKAHDDCYGVAEDNGCYPK	Carbamidomethyl(C)@1; Carbamidomethyl(C)@2; Carbamidomethyl(C)@8; Carbamidomethyl(C)@17		missed K-A@3	-0.00018707	2417.91	806.978	2417.91	806.978	3	8	1.1.1.774.18	7.83298	2841.41	629.36	7.69	0.09	321.661
1	30.63	30.63	88.19	81.25	77.08	sp|P08872|PA2A_AIPLA	Acidic phospholipase A2 OS=Aipysurus laevis OX=8678 PE=2 SV=1			0	98.61	CCKAHDDCYGVAEDNGCYPK	Carbamidomethyl(C)@1; Carbamidomethyl(C)@2; Carbamidomethyl(K)@3; Carbamidomethyl(C)@8; Carbamidomethyl(C)@17		missed K-A@3	-0.00142855	2474.93	825.985	2474.93	825.986	3	9	1.1.1.786.20	8.19153	619.92	616.74	8.14	0.23	318.459
1	30.63	30.63	88.19	81.25	77.08	sp|P08872|PA2A_AIPLA	Acidic phospholipase A2 OS=Aipysurus laevis OX=8678 PE=2 SV=1			0	96.14	CCKAHDDCYGVAEDNGCYPK	Carbamidomethyl(C)@1; Carbamidomethyl(C)@2; Carbamidomethyl(C)@8; Carbamidomethyl(C)@17		missed K-A@3	-0.00018707	2417.91	806.978	2417.91	806.978	3	8	1.1.1.772.17	7.77143	2841.41	1411.82	7.69	0.09	524.305
1	30.63	30.63	88.19	81.25	77.08	sp|P08872|PA2A_AIPLA	Acidic phospholipase A2 OS=Aipysurus laevis OX=8678 PE=2 SV=1			0	95.23	CCKAHDDCYGVAEDNGCYPK	Carbamidomethyl(C)@1; Carbamidomethyl(C)@2; Carbamyl(K)@3; Carbamidomethyl(H)@5; Carbamidomethyl(C)@8; Carbamidomethyl(C)@17		missed K-A@3	0.0016784	2517.94	840.321	2517.94	840.321	3	12	1.1.1.784.16	8.13017	2083.28	1816.19	8.09	0.17	824.768
1	30.63	30.63	88.19	81.25	77.08	sp|P08872|PA2A_AIPLA	Acidic phospholipase A2 OS=Aipysurus laevis OX=8678 PE=2 SV=1			0	94.13	CCKAHDDCYGVAEDNGCYPK	Carbamidomethyl(C)@1; Carbamidomethyl(C)@2; Carbamidomethyl(K)@3; Carbamidomethyl(C)@8; Carbamidomethyl(C)@17		missed K-A@3	0.00398039	2474.94	619.742	2474.93	619.741	4	10	1.1.1.767.6	7.61115	11370.1	1563.01	7.84	0.12	664.635
1	30.63	30.63	88.19	81.25	77.08	sp|P08872|PA2A_AIPLA	Acidic phospholipase A2 OS=Aipysurus laevis OX=8678 PE=2 SV=1			0	92.64	CCKAHDDCYGVAEDNGCYPK	Carbamidomethyl(C)@1; Carbamidomethyl(C)@2; Carbamidomethyl(K)@3; Carbamidomethyl(D)@7; Carbamidomethyl(C)@8; Carbamidomethyl(C)@17		missed K-A@3	-0.00175937	2531.95	844.992	2531.96	844.993	3	12	1.1.1.775.19	7.8639	1753.63	1298.44	7.81	0.12	596.356
1	30.63	30.63	88.19	81.25	77.08	sp|P08872|PA2A_AIPLA	Acidic phospholipase A2 OS=Aipysurus laevis OX=8678 PE=2 SV=1			0	92.64	CCKAHDDCYGVAEDNGCYPK	Carbamidomethyl(C)@1; Carbamidomethyl(C)@2; Carbamidomethyl(K)@3; Carbamidomethyl(D)@6; Carbamidomethyl(C)@8; Carbamidomethyl(C)@17		missed K-A@3	-0.00175937	2531.95	844.992	2531.96	844.993	3	13	1.1.1.775.19	7.8639	1753.63	1298.44	7.81	0.12	596.356
1	30.63	30.63	88.19	81.25	77.08	sp|P08872|PA2A_AIPLA	Acidic phospholipase A2 OS=Aipysurus laevis OX=8678 PE=2 SV=1			0	89.19	CCKAHDDCYGVAEDNGCYPK	Carbamidomethyl(C)@1; Carbamidomethyl(C)@2; Carbamidomethyl(C)@8; Carbamidomethyl(C)@17		missed K-A@3	0.00387459	2417.92	605.487	2417.91	605.486	4	8	1.1.1.786.3	8.17733	679.83	636.29	8.17	0.23	581.195
1	30.63	30.63	88.19	81.25	77.08	sp|P08872|PA2A_AIPLA	Acidic phospholipase A2 OS=Aipysurus laevis OX=8678 PE=2 SV=1			0	88.99	CCKAHDDCYGVAEDNGCYPK	Carbamidomethyl(C)@1; Carbamidomethyl(C)@2; Carbamidomethyl(K)@3; Carbamidomethyl(C)@8; Carbamidomethyl(C)@17		missed K-A@3	0.00398039	2474.94	619.742	2474.93	619.741	4	10	1.1.1.779.8	7.97602	11370.1	1938.15	7.84	0.12	971.972
1	30.63	30.63	88.19	81.25	77.08	sp|P08872|PA2A_AIPLA	Acidic phospholipase A2 OS=Aipysurus laevis OX=8678 PE=2 SV=1			0	88.82	CCKAHDDCYGVAEDNGCYPK	Carbamidomethyl(C)@1; Carbamidomethyl(C)@2; Dicarbamidomethyl(D)@6; Carbamidomethyl(C)@8; Carbamidomethyl(C)@17		missed K-A@3	0.0016392	2531.96	633.997	2531.96	633.996	4	10	1.1.1.774.9	7.82547	5042.92	4872.42	7.82	0.12	2664.47
1	30.63	30.63	88.19	81.25	77.08	sp|P08872|PA2A_AIPLA	Acidic phospholipase A2 OS=Aipysurus laevis OX=8678 PE=2 SV=1			0	75.11	CCKAHDDCYGVAEDNGCYPK	Carbamidomethyl(C)@1; Carbamidomethyl(C)@2; Carbamyl(K)@3; Carbamidomethyl(D)@7; Carbamidomethyl(C)@8; Carbamidomethyl(C)@17		missed K-A@3	0.0016784	2517.94	840.321	2517.94	840.321	3	10	1.1.1.782.19	8.07482	2083.28	1989.45	8.09	0.17	989.985
1	30.63	30.63	88.19	81.25	77.08	sp|P08872|PA2A_AIPLA	Acidic phospholipase A2 OS=Aipysurus laevis OX=8678 PE=2 SV=1			0	75.11	CCKAHDDCYGVAEDNGCYPK	Carbamidomethyl(C)@1; Carbamidomethyl(C)@2; Carbamyl(K)@3; Carbamidomethyl(D)@6; Carbamidomethyl(C)@8; Carbamidomethyl(C)@17		missed K-A@3	0.0016784	2517.94	840.321	2517.94	840.321	3	10	1.1.1.782.19	8.07482	2083.28	1989.45	8.09	0.17	989.985
1	30.63	30.63	88.19	81.25	77.08	sp|P08872|PA2A_AIPLA	Acidic phospholipase A2 OS=Aipysurus laevis OX=8678 PE=2 SV=1			0	73.21	CCKAHDDCYGVAEDNGCYPK	Carbamidomethyl(C)@1; Carbamidomethyl(C)@2; Carbamidomethyl(K)@3; Carbamidomethyl(H)@5; Carbamidomethyl(C)@8; Carbamidomethyl(C)@17		missed K-A@3	-0.00175937	2531.95	844.992	2531.96	844.993	3	13	1.1.1.775.19	7.8639	1753.63	1298.44	7.81	0.12	596.356
1	30.63	30.63	88.19	81.25	77.08	sp|P08872|PA2A_AIPLA	Acidic phospholipase A2 OS=Aipysurus laevis OX=8678 PE=2 SV=1			0	65.59	CCKAHDDCYGVAEDNGCYPK	Carbamidomethyl(C)@1; Carbamidomethyl(C)@2; Carbamidomethyl(K)@3; Carbamidomethyl(C)@8; Carbamidomethyl(C)@17		missed K-A@3	0.00398039	2474.94	619.742	2474.93	619.741	4	9	1.1.1.770.11	7.7057	11370.1	3810.48	7.84	0.12	1741.77
1	30.63	30.63	88.19	81.25	77.08	sp|P08872|PA2A_AIPLA	Acidic phospholipase A2 OS=Aipysurus laevis OX=8678 PE=2 SV=1			0	59.37	CCKAHDDCYGVAEDNGCYPK	Carbamidomethyl(C)@1; Carbamidomethyl(C)@2; Carbamyl(K)@3; Carbamidomethyl(H)@5; Carbamidomethyl(C)@8; Carbamidomethyl(C)@17		missed K-A@3	0.0016784	2517.94	840.321	2517.94	840.321	3	10	1.1.1.782.19	8.07482	2083.28	1989.45	8.09	0.17	989.985
1	30.63	30.63	88.19	81.25	77.08	sp|P08872|PA2A_AIPLA	Acidic phospholipase A2 OS=Aipysurus laevis OX=8678 PE=2 SV=1			0	58.9	CCKAHDDCYGVAEDNGCYPK	Carbamidomethyl(C)@1; Carbamidomethyl(C)@2; Carbamidomethyl(K)@3; Carbamidomethyl(C)@8; Carbamidomethyl(C)@17		missed K-A@3	-0.00142855	2474.93	825.985	2474.93	825.986	3	9	1.1.1.771.19	7.74278	3775.24	1525.85	7.84	0.12	528.257
1	30.63	30.63	88.19	81.25	77.08	sp|P08872|PA2A_AIPLA	Acidic phospholipase A2 OS=Aipysurus laevis OX=8678 PE=2 SV=1			0	56.06	CCKAHDDCYGVAEDNGCYPK	Carbamidomethyl(C)@1; Carbamidomethyl(C)@2; Dicarbamidomethyl(D)@6; Carbamidomethyl(C)@8; Carbamidomethyl(C)@17		missed K-A@3	-0.00175937	2531.95	844.992	2531.96	844.993	3	7	1.1.1.778.19	7.95607	1753.63	426.74	7.81	0.12	260.498
1	30.63	30.63	88.19	81.25	77.08	sp|P08872|PA2A_AIPLA	Acidic phospholipase A2 OS=Aipysurus laevis OX=8678 PE=2 SV=1			0	56.06	CCKAHDDCYGVAEDNGCYPK	Carbamidomethyl(C)@1; Carbamidomethyl(C)@2; Dicarbamidomethyl(D)@7; Carbamidomethyl(C)@8; Carbamidomethyl(C)@17		missed K-A@3	-0.00175937	2531.95	844.992	2531.96	844.993	3	7	1.1.1.778.19	7.95607	1753.63	426.74	7.81	0.12	260.498
1	30.63	30.63	88.19	81.25	77.08	sp|P08872|PA2A_AIPLA	Acidic phospholipase A2 OS=Aipysurus laevis OX=8678 PE=2 SV=1			0	51.53	CCKAHDDCYGVAEDNGCYPK	Carbamidomethyl(C)@1; Carbamidomethyl(C)@2; Carbamidomethyl(D)@7; Carbamidomethyl(C)@8; Carbamidomethyl(C)@17		missed K-A@3	-0.00142855	2474.93	825.985	2474.93	825.986	3	15	1.1.1.769.19	7.6821	3775.24	1208.06	7.84	0.12	552.725
1	30.63	30.63	88.19	81.25	77.08	sp|P08872|PA2A_AIPLA	Acidic phospholipase A2 OS=Aipysurus laevis OX=8678 PE=2 SV=1			0	51.53	CCKAHDDCYGVAEDNGCYPK	Carbamidomethyl(C)@1; Carbamidomethyl(C)@2; Carbamidomethyl(D)@6; Carbamidomethyl(C)@8; Carbamidomethyl(C)@17		missed K-A@3	-0.00142855	2474.93	825.985	2474.93	825.986	3	15	1.1.1.769.19	7.6821	3775.24	1208.06	7.84	0.12	552.725
1	30.63	30.63	88.19	81.25	77.08	sp|P08872|PA2A_AIPLA	Acidic phospholipase A2 OS=Aipysurus laevis OX=8678 PE=2 SV=1			0	51.52	CCKAHDDCYGVAEDNGCYPK	Carbamidomethyl(C)@1; Carbamidomethyl(C)@2; Carbamidomethyl(D)@7; Carbamidomethyl(C)@8; Carbamidomethyl(C)@17		missed K-A@3	0.00398039	2474.94	619.742	2474.93	619.741	4	13	1.1.1.768.11	7.64507	11370.1	2934.22	7.84	0.12	1520.06
1	30.63	30.63	88.19	81.25	77.08	sp|P08872|PA2A_AIPLA	Acidic phospholipase A2 OS=Aipysurus laevis OX=8678 PE=2 SV=1			0	51.52	CCKAHDDCYGVAEDNGCYPK	Carbamidomethyl(C)@1; Carbamidomethyl(C)@2; Carbamidomethyl(D)@6; Carbamidomethyl(C)@8; Carbamidomethyl(C)@17		missed K-A@3	0.00398039	2474.94	619.742	2474.93	619.741	4	13	1.1.1.768.11	7.64507	11370.1	2934.22	7.84	0.12	1520.06
1	30.63	30.63	88.19	81.25	77.08	sp|P08872|PA2A_AIPLA	Acidic phospholipase A2 OS=Aipysurus laevis OX=8678 PE=2 SV=1			0	51.52	CCKAHDDCYGVAEDNGCYPK	Carbamidomethyl(C)@1; Carbamidomethyl(C)@2; Carbamidomethyl(D)@6; Carbamidomethyl(C)@8; Carbamidomethyl(C)@17		missed K-A@3	-0.00142855	2474.93	825.985	2474.93	825.986	3	13	1.1.1.772.18	7.77227	3775.24	2310.55	7.84	0.12	961.014
1	30.63	30.63	88.19	81.25	77.08	sp|P08872|PA2A_AIPLA	Acidic phospholipase A2 OS=Aipysurus laevis OX=8678 PE=2 SV=1			0	51.52	CCKAHDDCYGVAEDNGCYPK	Carbamidomethyl(C)@1; Carbamidomethyl(C)@2; Carbamidomethyl(D)@7; Carbamidomethyl(C)@8; Carbamidomethyl(C)@17		missed K-A@3	-0.00142855	2474.93	825.985	2474.93	825.986	3	13	1.1.1.772.18	7.77227	3775.24	2310.55	7.84	0.12	961.014
1	30.63	30.63	88.19	81.25	77.08	sp|P08872|PA2A_AIPLA	Acidic phospholipase A2 OS=Aipysurus laevis OX=8678 PE=2 SV=1			0	51.51	CCKAHDDCYGVAEDNGCYPK	Carbamidomethyl(C)@1; Carbamidomethyl(C)@2; Carbamidomethyl(D)@6; Carbamidomethyl(C)@8; Carbamidomethyl(C)@17		missed K-A@3	0.00031831	2474.94	619.741	2474.93	619.741	4	11	1.1.1.786.5	8.179	1366.01	1348.26	8.14	0.23	1221.94
1	30.63	30.63	88.19	81.25	77.08	sp|P08872|PA2A_AIPLA	Acidic phospholipase A2 OS=Aipysurus laevis OX=8678 PE=2 SV=1			0	51.51	CCKAHDDCYGVAEDNGCYPK	Carbamidomethyl(C)@1; Carbamidomethyl(C)@2; Carbamidomethyl(D)@7; Carbamidomethyl(C)@8; Carbamidomethyl(C)@17		missed K-A@3	0.00031831	2474.94	619.741	2474.93	619.741	4	11	1.1.1.786.5	8.179	1366.01	1348.26	8.14	0.23	1221.94
1	30.63	30.63	88.19	81.25	77.08	sp|P08872|PA2A_AIPLA	Acidic phospholipase A2 OS=Aipysurus laevis OX=8678 PE=2 SV=1			0	50.81	CCKAHDDCYGVAEDNGCYPK	Carbamidomethyl(C)@1; Carbamidomethyl(C)@2; Carbamidomethyl(D)@7; Carbamidomethyl(C)@8; Carbamidomethyl(C)@17		missed K-A@3	-0.00142855	2474.93	825.985	2474.93	825.986	3	9	1.1.1.786.20	8.19153	619.92	616.74	8.14	0.23	318.459
1	30.63	30.63	88.19	81.25	77.08	sp|P08872|PA2A_AIPLA	Acidic phospholipase A2 OS=Aipysurus laevis OX=8678 PE=2 SV=1			0	50.81	CCKAHDDCYGVAEDNGCYPK	Carbamidomethyl(C)@1; Carbamidomethyl(C)@2; Carbamidomethyl(D)@6; Carbamidomethyl(C)@8; Carbamidomethyl(C)@17		missed K-A@3	-0.00142855	2474.93	825.985	2474.93	825.986	3	9	1.1.1.786.20	8.19153	619.92	616.74	8.14	0.23	318.459
1	30.63	30.63	88.19	81.25	77.08	sp|P08872|PA2A_AIPLA	Acidic phospholipase A2 OS=Aipysurus laevis OX=8678 PE=2 SV=1			0	48.5	CCKAHDDCYGVAEDNGCYPK	Carbamidomethyl(C)@1; Carbamidomethyl(C)@2; Carbamidomethyl(D)@7; Carbamidomethyl(C)@8; Carbamidomethyl(C)@17		missed K-A@3	0.00398039	2474.94	619.742	2474.93	619.741	4	10	1.1.1.767.6	7.61115	11370.1	1563.01	7.84	0.12	664.635
1	30.63	30.63	88.19	81.25	77.08	sp|P08872|PA2A_AIPLA	Acidic phospholipase A2 OS=Aipysurus laevis OX=8678 PE=2 SV=1			0	48.5	CCKAHDDCYGVAEDNGCYPK	Carbamidomethyl(C)@1; Carbamidomethyl(C)@2; Carbamidomethyl(D)@6; Carbamidomethyl(C)@8; Carbamidomethyl(C)@17		missed K-A@3	0.00398039	2474.94	619.742	2474.93	619.741	4	10	1.1.1.767.6	7.61115	11370.1	1563.01	7.84	0.12	664.635
1	30.63	30.63	88.19	81.25	77.08	sp|P08872|PA2A_AIPLA	Acidic phospholipase A2 OS=Aipysurus laevis OX=8678 PE=2 SV=1			0	40.72	CCKAHDDCYGVAEDNGCYPK	Carbamidomethyl(C)@1; Carbamidomethyl(C)@2; Carbamidomethyl(H)@5; Carbamidomethyl(C)@8; Carbamidomethyl(C)@17		missed K-A@3	0.00398039	2474.94	619.742	2474.93	619.741	4	13	1.1.1.768.11	7.64507	11370.1	2934.22	7.84	0.12	1520.06
1	30.63	30.63	88.19	81.25	77.08	sp|P08872|PA2A_AIPLA	Acidic phospholipase A2 OS=Aipysurus laevis OX=8678 PE=2 SV=1			0	40.72	CCKAHDDCYGVAEDNGCYPK	Carbamidomethyl(C)@1; Carbamidomethyl(C)@2; Carbamidomethyl(H)@5; Carbamidomethyl(C)@8; Carbamidomethyl(C)@17		missed K-A@3	-0.00142855	2474.93	825.985	2474.93	825.986	3	15	1.1.1.769.19	7.6821	3775.24	1208.06	7.84	0.12	552.725
1	30.63	30.63	88.19	81.25	77.08	sp|P08872|PA2A_AIPLA	Acidic phospholipase A2 OS=Aipysurus laevis OX=8678 PE=2 SV=1			0	40.72	CCKAHDDCYGVAEDNGCYPK	Carbamidomethyl(C)@1; Carbamidomethyl(C)@2; Carbamidomethyl(H)@5; Carbamidomethyl(C)@8; Carbamidomethyl(C)@17		missed K-A@3	-0.00142855	2474.93	825.985	2474.93	825.986	3	13	1.1.1.772.18	7.77227	3775.24	2310.55	7.84	0.12	961.014
1	30.63	30.63	88.19	81.25	77.08	sp|P08872|PA2A_AIPLA	Acidic phospholipase A2 OS=Aipysurus laevis OX=8678 PE=2 SV=1			0	40.72	CCKAHDDCYGVAEDNGCYPK	Carbamidomethyl(C)@1; Carbamidomethyl(C)@2; Carbamidomethyl(H)@5; Carbamidomethyl(C)@8; Carbamidomethyl(C)@17		missed K-A@3	-0.00142855	2474.93	825.985	2474.93	825.986	3	14	1.1.1.778.18	7.9544	3775.24	1043.88	7.84	0.12	365.623
1	30.63	30.63	88.19	81.25	77.08	sp|P08872|PA2A_AIPLA	Acidic phospholipase A2 OS=Aipysurus laevis OX=8678 PE=2 SV=1			0	40.71	CCKAHDDCYGVAEDNGCYPK	Carbamidomethyl(C)@1; Carbamidomethyl(C)@2; Carbamidomethyl(H)@5; Carbamidomethyl(C)@8; Carbamidomethyl(C)@17		missed K-A@3	0.00031831	2474.94	619.741	2474.93	619.741	4	11	1.1.1.786.5	8.179	1366.01	1348.26	8.14	0.23	1221.94
1	30.63	30.63	88.19	81.25	77.08	sp|P08872|PA2A_AIPLA	Acidic phospholipase A2 OS=Aipysurus laevis OX=8678 PE=2 SV=1			0	40.15	CCKAHDDCYGVAEDNGCYPK	Carbamidomethyl(C)@1; Carbamidomethyl(C)@2; Carbamidomethyl(H)@5; Carbamidomethyl(C)@8; Carbamidomethyl(C)@17		missed K-A@3	-0.00142855	2474.93	825.985	2474.93	825.986	3	9	1.1.1.786.20	8.19153	619.92	616.74	8.14	0.23	318.459
1	30.63	30.63	88.19	81.25	77.08	sp|P08872|PA2A_AIPLA	Acidic phospholipase A2 OS=Aipysurus laevis OX=8678 PE=2 SV=1			0	38.33	CCKAHDDCYGVAEDNGCYPK	Carbamidomethyl(C)@1; Carbamidomethyl(C)@2; Carbamidomethyl(C)@8; Carbamidomethyl(Y)@9; Carbamidomethyl(C)@17		missed K-A@3	0.00398039	2474.94	619.742	2474.93	619.741	4	10	1.1.1.767.6	7.61115	11370.1	1563.01	7.84	0.12	664.635
1	30.63	30.63	88.19	81.25	77.08	sp|P08872|PA2A_AIPLA	Acidic phospholipase A2 OS=Aipysurus laevis OX=8678 PE=2 SV=1			0	38.33	CCKAHDDCYGVAEDNGCYPK	Carbamidomethyl(C)@1; Carbamidomethyl(C)@2; Carbamidomethyl(H)@5; Carbamidomethyl(C)@8; Carbamidomethyl(C)@17		missed K-A@3	0.00398039	2474.94	619.742	2474.93	619.741	4	10	1.1.1.767.6	7.61115	11370.1	1563.01	7.84	0.12	664.635
1	30.63	30.63	88.19	81.25	77.08	sp|P08872|PA2A_AIPLA	Acidic phospholipase A2 OS=Aipysurus laevis OX=8678 PE=2 SV=1			0	36.24	CCKAHDDCYGVAEDNGCYPK	Carbamidomethyl(C)@1; Carbamidomethyl(C)@2; Carbamidomethyl(H)@5; Carbamidomethyl(C)@8; Carbamidomethyl(C)@17		missed K-A@3	0.00398039	2474.94	619.742	2474.93	619.741	4	10	1.1.1.779.8	7.97602	11370.1	1938.15	7.84	0.12	971.972
1	30.63	30.63	88.19	81.25	77.08	sp|P08872|PA2A_AIPLA	Acidic phospholipase A2 OS=Aipysurus laevis OX=8678 PE=2 SV=1			0	33.8	CCKAHDDCYGVAEDNGCYPK	Carbamidomethyl(C)@1; Carbamidomethyl(C)@2; Carbamidomethyl(D)@6; Carbamidomethyl(C)@8; Carbamidomethyl(C)@17		missed K-A@3	0.00398039	2474.94	619.742	2474.93	619.741	4	9	1.1.1.770.11	7.7057	11370.1	3810.48	7.84	0.12	1741.77
1	30.63	30.63	88.19	81.25	77.08	sp|P08872|PA2A_AIPLA	Acidic phospholipase A2 OS=Aipysurus laevis OX=8678 PE=2 SV=1			0	33.8	CCKAHDDCYGVAEDNGCYPK	Carbamidomethyl(C)@1; Carbamidomethyl(C)@2; Carbamidomethyl(D)@7; Carbamidomethyl(C)@8; Carbamidomethyl(C)@17		missed K-A@3	0.00398039	2474.94	619.742	2474.93	619.741	4	9	1.1.1.770.11	7.7057	11370.1	3810.48	7.84	0.12	1741.77
1	30.63	30.63	88.19	81.25	77.08	sp|P08872|PA2A_AIPLA	Acidic phospholipase A2 OS=Aipysurus laevis OX=8678 PE=2 SV=1			0	30.35	CCKAHDDCYGVAEDNGCYPK	Carbamidomethyl(C)@1; Carbamidomethyl(C)@2; Carbamidomethyl(D)@7; Carbamidomethyl(C)@8; Carbamidomethyl(C)@17		missed K-A@3	-0.00142855	2474.93	825.985	2474.93	825.986	3	9	1.1.1.771.19	7.74278	3775.24	1525.85	7.84	0.12	528.257
1	30.63	30.63	88.19	81.25	77.08	sp|P08872|PA2A_AIPLA	Acidic phospholipase A2 OS=Aipysurus laevis OX=8678 PE=2 SV=1			0	30.35	CCKAHDDCYGVAEDNGCYPK	Carbamidomethyl(C)@1; Carbamidomethyl(C)@2; Carbamidomethyl(D)@6; Carbamidomethyl(C)@8; Carbamidomethyl(C)@17		missed K-A@3	-0.00142855	2474.93	825.985	2474.93	825.986	3	9	1.1.1.771.19	7.74278	3775.24	1525.85	7.84	0.12	528.257
1	30.63	30.63	88.19	81.25	77.08	sp|P08872|PA2A_AIPLA	Acidic phospholipase A2 OS=Aipysurus laevis OX=8678 PE=2 SV=1			0	28.05	CCKAHDDCYGVAEDNGCYPK	Carbamidomethyl(C)@1; Carbamidomethyl(C)@2; Carbamyl(K)@3; Carbamidomethyl(D)@7; Carbamidomethyl(C)@8; Carbamidomethyl(C)@17		missed K-A@3	0.0016784	2517.94	840.321	2517.94	840.321	3	10	1.1.1.781.19	8.0458	2083.28	1619.99	8.09	0.17	820.053
1	30.63	30.63	88.19	81.25	77.08	sp|P08872|PA2A_AIPLA	Acidic phospholipase A2 OS=Aipysurus laevis OX=8678 PE=2 SV=1			0	28.05	CCKAHDDCYGVAEDNGCYPK	Carbamidomethyl(C)@1; Carbamidomethyl(C)@2; Carbamyl(K)@3; Carbamidomethyl(D)@6; Carbamidomethyl(C)@8; Carbamidomethyl(C)@17		missed K-A@3	0.0016784	2517.94	840.321	2517.94	840.321	3	10	1.1.1.781.19	8.0458	2083.28	1619.99	8.09	0.17	820.053
1	30.63	30.63	88.19	81.25	77.08	sp|P08872|PA2A_AIPLA	Acidic phospholipase A2 OS=Aipysurus laevis OX=8678 PE=2 SV=1			0	26.71	CCKAHDDCYGVAEDNGCYPK	Carbamidomethyl(C)@1; Carbamidomethyl(C)@2; Carbamidomethyl(H)@5; Carbamidomethyl(C)@8; Carbamidomethyl(C)@17		missed K-A@3	0.00398039	2474.94	619.742	2474.93	619.741	4	9	1.1.1.770.11	7.7057	11370.1	3810.48	7.84	0.12	1741.77
1	30.63	30.63	88.19	81.25	77.08	sp|P08872|PA2A_AIPLA	Acidic phospholipase A2 OS=Aipysurus laevis OX=8678 PE=2 SV=1			0	23.99	CCKAHDDCYGVAEDNGCYPK	Carbamidomethyl(C)@1; Carbamidomethyl(C)@2; Carbamidomethyl(H)@5; Carbamidomethyl(C)@8; Carbamidomethyl(C)@17		missed K-A@3	-0.00142855	2474.93	825.985	2474.93	825.986	3	9	1.1.1.771.19	7.74278	3775.24	1525.85	7.84	0.12	528.257
1	30.63	30.63	88.19	81.25	77.08	sp|P08872|PA2A_AIPLA	Acidic phospholipase A2 OS=Aipysurus laevis OX=8678 PE=2 SV=1			0	22.17	CCKAHDDCYGVAEDNGCYPK	Carbamidomethyl(C)@1; Carbamidomethyl(C)@2; Carbamyl(K)@3; Carbamidomethyl(H)@5; Carbamidomethyl(C)@8; Carbamidomethyl(C)@17		missed K-A@3	0.0016784	2517.94	840.321	2517.94	840.321	3	10	1.1.1.781.19	8.0458	2083.28	1619.99	8.09	0.17	820.053
1	30.63	30.63	88.19	81.25	77.08	sp|P08872|PA2A_AIPLA	Acidic phospholipase A2 OS=Aipysurus laevis OX=8678 PE=2 SV=1			0	16.69	CCKAHDDCYGVAEDNGCYPK	Carbamidomethyl(C)@1; Carbamidomethyl(C)@2; Carbamidomethyl(K)@3; Carbamidomethyl(C)@8; Carbamidomethyl(C)@17		missed K-A@3	0.00398039	2474.94	619.742	2474.93	619.741	4	7	1.1.1.785.6	8.15077	11370.1	1338.7	7.84	0.12	798.699
1	30.63	30.63	88.19	81.25	77.08	sp|P08872|PA2A_AIPLA	Acidic phospholipase A2 OS=Aipysurus laevis OX=8678 PE=2 SV=1			0	99	CFAEAPYNNK	Carbamidomethyl(C)@1			-0.000202871	1212.52	607.269	1212.52	607.269	2	10	1.1.1.783.5	8.09207	5902.43	1052.29	8.2	0.12	525.172
1	30.63	30.63	88.19	81.25	77.08	sp|P08872|PA2A_AIPLA	Acidic phospholipase A2 OS=Aipysurus laevis OX=8678 PE=2 SV=1			0	99	CFAEAPYNNK	Carbamidomethyl(C)@1			-0.000202871	1212.52	607.269	1212.52	607.269	2	12	1.1.1.784.2	8.11848	5902.43	2160.29	8.2	0.12	856.59
1	30.63	30.63	88.19	81.25	77.08	sp|P08872|PA2A_AIPLA	Acidic phospholipase A2 OS=Aipysurus laevis OX=8678 PE=2 SV=1			0	99	CFAEAPYNNK	Carbamidomethyl(C)@1			-0.000202871	1212.52	607.269	1212.52	607.269	2	14	1.1.1.786.4	8.17817	5902.43	5342.65	8.2	0.12	2637
1	30.63	30.63	88.19	81.25	77.08	sp|P08872|PA2A_AIPLA	Acidic phospholipase A2 OS=Aipysurus laevis OX=8678 PE=2 SV=1			0	99	CFAEAPYNNK	Carbamidomethyl(C)@1			-0.000202871	1212.52	607.269	1212.52	607.269	2	14	1.1.1.787.7	8.20997	5902.43	5757.49	8.2	0.12	2753.39
1	30.63	30.63	88.19	81.25	77.08	sp|P08872|PA2A_AIPLA	Acidic phospholipase A2 OS=Aipysurus laevis OX=8678 PE=2 SV=1			0	99	CFAEAPYNNK	Carbamidomethyl(C)@1			-0.000202871	1212.52	607.269	1212.52	607.269	2	12	1.1.1.789.6	8.26867	5902.43	3750.4	8.2	0.12	1653.06
1	30.63	30.63	88.19	81.25	77.08	sp|P08872|PA2A_AIPLA	Acidic phospholipase A2 OS=Aipysurus laevis OX=8678 PE=2 SV=1			0	99	CFAEAPYNNK	Carbamidomethyl(C)@1			-0.000202871	1212.52	607.269	1212.52	607.269	2	11	1.1.1.798.8	8.53777	5902.43	531.92	8.2	0.12	323.762
1	30.63	30.63	88.19	81.25	77.08	sp|P08872|PA2A_AIPLA	Acidic phospholipase A2 OS=Aipysurus laevis OX=8678 PE=2 SV=1			0	99	CFAEAPYNNK	Carbamidomethyl(C)@1			-0.000202871	1212.52	607.269	1212.52	607.269	2	10	1.1.1.795.7	8.44923	5902.43	997.6	8.2	0.12	727.098
1	30.63	30.63	88.19	81.25	77.08	sp|P08872|PA2A_AIPLA	Acidic phospholipase A2 OS=Aipysurus laevis OX=8678 PE=2 SV=1			0	99	CFAEAPYNNK	Carbamidomethyl(C)@1; Carbamidomethyl(K)@10			-0.000100571	1269.54	635.78	1269.54	635.78	2	9	1.1.1.786.6	8.17985	421.93	417.25	8.17	0.18	378.351
1	30.63	30.63	88.19	81.25	77.08	sp|P08872|PA2A_AIPLA	Acidic phospholipase A2 OS=Aipysurus laevis OX=8678 PE=2 SV=1			0	96.6	CFAEAPYNNK	Carbamidomethyl(C)@1; Carbamidomethyl(E)@4			-0.00107713	1269.54	635.779	1269.54	635.78	2	11	1.1.1.794.10	8.42145	9707.77	8733.25	8.44	0.12	4127.01
1	30.63	30.63	88.19	81.25	77.08	sp|P08872|PA2A_AIPLA	Acidic phospholipase A2 OS=Aipysurus laevis OX=8678 PE=2 SV=1			0	83.74	CFAEAPYNNK	Carbamidomethyl(C)@1; Carbamidomethyl(E)@4			-0.00107713	1269.54	635.779	1269.54	635.78	2	8	1.1.1.803.7	8.68365	9707.77	1098.2	8.44	0.12	603.027
1	30.63	30.63	88.19	81.25	77.08	sp|P08872|PA2A_AIPLA	Acidic phospholipase A2 OS=Aipysurus laevis OX=8678 PE=2 SV=1			0	30.01	CFAEAPYNNK	Carbamidomethyl(C)@1; Carbamidomethyl(E)@4			-0.00107713	1269.54	635.779	1269.54	635.78	2	8	1.1.1.797.9	8.50958	9707.77	5572.78	8.44	0.12	2008.35
1	30.63	30.63	88.19	81.25	77.08	sp|P08872|PA2A_AIPLA	Acidic phospholipase A2 OS=Aipysurus laevis OX=8678 PE=2 SV=1			0	18.85	CFAEAPYNNK	Carbamidomethyl(C)@1; Carbamidomethyl(E)@4			-0.00107713	1269.54	635.779	1269.54	635.78	2	8	1.1.1.795.8	8.45007	9707.77	9367.7	8.44	0.12	4051.61
1	30.63	30.63	88.19	81.25	77.08	sp|P08872|PA2A_AIPLA	Acidic phospholipase A2 OS=Aipysurus laevis OX=8678 PE=2 SV=1			0	99	CFAEAPYNNKNY	Carbamidomethyl(C)@1		cleaved Y-N@C-term; missed K-N@10	0.00133298	1489.63	745.823	1489.63	745.822	2	9	1.1.1.811.19	8.93305	637.69	633.09	8.94	0.18	412.976
1	30.63	30.63	88.19	81.25	77.08	sp|P08872|PA2A_AIPLA	Acidic phospholipase A2 OS=Aipysurus laevis OX=8678 PE=2 SV=1			0	97.01	CFAEAPYNNKNY	Carbamidomethyl(C)@1		cleaved Y-N@C-term; missed K-N@10	0.00133298	1489.63	745.823	1489.63	745.822	2	8	1.1.1.813.16	8.99073	637.69	534.78	8.94	0.18	322.712
1	30.63	30.63	88.19	81.25	77.08	sp|P08872|PA2A_AIPLA	Acidic phospholipase A2 OS=Aipysurus laevis OX=8678 PE=2 SV=1			0	32.97	CFAEAPYNNKNY	Carbamidomethyl(C)@1		cleaved Y-N@C-term; missed K-N@10	0.00133298	1489.63	745.823	1489.63	745.822	2	6	1.1.1.816.18	9.08307	637.69	232.61	8.94	0.18	178.76
1	30.63	30.63	88.19	81.25	77.08	sp|P08872|PA2A_AIPLA	Acidic phospholipase A2 OS=Aipysurus laevis OX=8678 PE=2 SV=1			0	99	CFAEAPYNNKNYN	Carbamidomethyl(C)@1		cleaved N-I@C-term; missed K-N@10	-0.000394641	1603.67	802.843	1603.67	802.844	2	12	1.1.1.799.14	8.57185	1998.97	1694.01	8.53	0.15	922.987
1	30.63	30.63	88.19	81.25	77.08	sp|P08872|PA2A_AIPLA	Acidic phospholipase A2 OS=Aipysurus laevis OX=8678 PE=2 SV=1			0	99	CFAEAPYNNKNYN	Carbamidomethyl(C)@1		cleaved N-I@C-term; missed K-N@10	-0.000394641	1603.67	802.843	1603.67	802.844	2	8	1.1.1.796.19	8.4891	1998.97	1443.47	8.53	0.15	865.296
1	30.63	30.63	88.19	81.25	77.08	sp|P08872|PA2A_AIPLA	Acidic phospholipase A2 OS=Aipysurus laevis OX=8678 PE=2 SV=1			0	99	CFAEAPYNNKNYN	Carbamidomethyl(C)@1; Carbamidomethyl(E)@4		cleaved N-I@C-term; missed K-N@10	0.000133729	1660.69	831.354	1660.69	831.354	2	11	1.1.1.807.18	8.812	2186.4	2108	8.82	0.12	770.279
1	30.63	30.63	88.19	81.25	77.08	sp|P08872|PA2A_AIPLA	Acidic phospholipase A2 OS=Aipysurus laevis OX=8678 PE=2 SV=1			0	95.06	CFAEAPYNNKNYN	Carbamidomethyl(C)@1; Carbamidomethyl(E)@4		cleaved N-I@C-term; missed K-N@10	0.000133729	1660.69	831.354	1660.69	831.354	2	10	1.1.1.809.17	8.87128	2186.4	1674.2	8.82	0.12	646.841
1	30.63	30.63	88.19	81.25	77.08	sp|P08872|PA2A_AIPLA	Acidic phospholipase A2 OS=Aipysurus laevis OX=8678 PE=2 SV=1			0	94.39	CFAEAPYNNKNYN	Carbamidomethyl(C)@1; Carbamidomethyl(E)@4		cleaved N-I@C-term; missed K-N@10	0.000133729	1660.69	831.354	1660.69	831.354	2	10	1.1.1.806.15	8.77953	2186.4	1716.47	8.82	0.12	740.408
1	30.63	30.63	88.19	81.25	77.08	sp|P08872|PA2A_AIPLA	Acidic phospholipase A2 OS=Aipysurus laevis OX=8678 PE=2 SV=1			0	84.41	CFAEAPYNNKNYN	Carbamidomethyl(C)@1		cleaved N-I@C-term; missed K-N@10	-0.000394641	1603.67	802.843	1603.67	802.844	2	8	1.1.1.802.17	8.66237	1998.97	529.03	8.53	0.15	531.81
1	30.63	30.63	88.19	81.25	77.08	sp|P08872|PA2A_AIPLA	Acidic phospholipase A2 OS=Aipysurus laevis OX=8678 PE=2 SV=1			0	53.85	CFAEAPYNNKNYN	Carbamidomethyl(C)@1		cleaved N-I@C-term; missed K-N@10	0.00170707	1603.67	535.565	1603.67	535.565	3	6	1.1.1.798.4	8.53443	759.03	748.2	8.53	0.12	476.12
1	30.63	30.63	88.19	81.25	77.08	sp|P08872|PA2A_AIPLA	Acidic phospholipase A2 OS=Aipysurus laevis OX=8678 PE=2 SV=1			0	76.11	CFAEAPYNNKNYNIN	Carbamidomethyl(C)@1; Carbamidomethyl(E)@4		cleaved N-T@C-term; missed K-N@10	0.00539301	1887.83	944.92	1887.82	944.918	2	8	1.1.1.892.21	11.322	353.34	338.42	11.33	0.23	199.774
1	30.63	30.63	88.19	81.25	77.08	sp|P08872|PA2A_AIPLA	Acidic phospholipase A2 OS=Aipysurus laevis OX=8678 PE=2 SV=1			0	51.43	CFAEAPYNNKNYNIN	Carbamidomethyl(C)@1		cleaved N-T@C-term; missed K-N@10	0.00379179	1830.8	611.275	1830.8	611.274	3	5	1.1.1.863.6	10.4694	510.78	390.48	10.52	0.2	227.094
1	30.63	30.63	88.19	81.25	77.08	sp|P08872|PA2A_AIPLA	Acidic phospholipase A2 OS=Aipysurus laevis OX=8678 PE=2 SV=1			0	50.68	CFAEAPYNNKNYNIN	Carbamidomethyl(C)@1		cleaved N-T@C-term; missed K-N@10	0.00290709	1830.8	916.409	1830.8	916.407	2	5	1.1.1.866.18	10.5654	474.2	427.9	10.55	0.17	204.978
1	30.63	30.63	88.19	81.25	77.08	sp|P08872|PA2A_AIPLA	Acidic phospholipase A2 OS=Aipysurus laevis OX=8678 PE=2 SV=1			0	50.22	CFAEAPYNNKNYNIN	Carbamidomethyl(C)@1; Carbamidomethyl(E)@4		cleaved N-T@C-term; missed K-N@10	0.00539301	1887.83	944.92	1887.82	944.918	2	7	1.1.1.898.18	11.4951	353.34	96.42	11.33	0.23	91.9785
1	30.63	30.63	88.19	81.25	77.08	sp|P08872|PA2A_AIPLA	Acidic phospholipase A2 OS=Aipysurus laevis OX=8678 PE=2 SV=1			0	99	CFAEAPYNNKNYNINTSNCQ	Carbamidomethyl(C)@1; Carbamidomethyl(C)@19		missed K-N@10	0.000789874	2421.01	808.011	2421.01	808.011	3	13	1.1.1.851.17	10.1312	32397.4	1729.32	10.38	0.2	615.819
1	30.63	30.63	88.19	81.25	77.08	sp|P08872|PA2A_AIPLA	Acidic phospholipase A2 OS=Aipysurus laevis OX=8678 PE=2 SV=1			0	99	CFAEAPYNNKNYNINTSNCQ	Carbamidomethyl(C)@1; Carbamidomethyl(C)@19		missed K-N@10	0.000789874	2421.01	808.011	2421.01	808.011	3	13	1.1.1.852.18	10.1621	32397.4	3568.55	10.38	0.2	1438.35
1	30.63	30.63	88.19	81.25	77.08	sp|P08872|PA2A_AIPLA	Acidic phospholipase A2 OS=Aipysurus laevis OX=8678 PE=2 SV=1			0	99	CFAEAPYNNKNYNINTSNCQ	Carbamidomethyl(C)@1; Carbamidomethyl(C)@19		missed K-N@10	0.000789874	2421.01	808.011	2421.01	808.011	3	23	1.1.1.854.16	10.2206	32397.4	9497.81	10.38	0.2	4711.62
1	30.63	30.63	88.19	81.25	77.08	sp|P08872|PA2A_AIPLA	Acidic phospholipase A2 OS=Aipysurus laevis OX=8678 PE=2 SV=1			0	99	CFAEAPYNNKNYNINTSNCQ	Carbamidomethyl(C)@1; Carbamidomethyl(C)@19		missed K-N@10	0.000789874	2421.01	808.011	2421.01	808.011	3	20	1.1.1.855.15	10.2495	32397.4	14800.7	10.38	0.2	7441.61
1	30.63	30.63	88.19	81.25	77.08	sp|P08872|PA2A_AIPLA	Acidic phospholipase A2 OS=Aipysurus laevis OX=8678 PE=2 SV=1			0	99	CFAEAPYNNKNYNINTSNCQ	Carbamidomethyl(C)@1; Carbamidomethyl(C)@19		missed K-N@10	0.000626208	2421.01	1211.51	2421.01	1211.51	2	16	1.1.1.856.21	10.2841	4990.71	3895.03	10.35	0.17	1097.56
1	30.63	30.63	88.19	81.25	77.08	sp|P08872|PA2A_AIPLA	Acidic phospholipase A2 OS=Aipysurus laevis OX=8678 PE=2 SV=1			0	99	CFAEAPYNNKNYNINTSNCQ	Carbamidomethyl(C)@1; Carbamidomethyl(K)@10; Carbamidomethyl(C)@19		missed K-N@10	-0.000818087	2478.03	827.018	2478.03	827.018	3	14	1.1.1.857.9	10.3055	2560.85	2490.26	10.26	0.32	1455.1
1	30.63	30.63	88.19	81.25	77.08	sp|P08872|PA2A_AIPLA	Acidic phospholipase A2 OS=Aipysurus laevis OX=8678 PE=2 SV=1			0	99	CFAEAPYNNKNYNINTSNCQ	Carbamidomethyl(C)@1; Carbamidomethyl(Y)@7; Carbamidomethyl(K)@10; Carbamidomethyl(C)@19		missed K-N@10	0.00214671	2535.06	846.026	2535.05	846.025	3	14	1.1.1.857.10	10.3072	1391.86	1189.87	10.38	0.26	729.08
1	30.63	30.63	88.19	81.25	77.08	sp|P08872|PA2A_AIPLA	Acidic phospholipase A2 OS=Aipysurus laevis OX=8678 PE=2 SV=1			0	99	CFAEAPYNNKNYNINTSNCQ	Carbamidomethyl(C)@1; Carbamidomethyl(C)@19		missed K-N@10	0.000626208	2421.01	1211.51	2421.01	1211.51	2	20	1.1.1.859.14	10.3669	4990.71	4851.02	10.35	0.17	1239.19
1	30.63	30.63	88.19	81.25	77.08	sp|P08872|PA2A_AIPLA	Acidic phospholipase A2 OS=Aipysurus laevis OX=8678 PE=2 SV=1			0	99	CFAEAPYNNKNYNINTSNCQ	Carbamidomethyl(C)@1; Carbamidomethyl(C)@19		missed K-N@10	0.000789874	2421.01	808.011	2421.01	808.011	3	24	1.1.1.860.11	10.3885	32397.4	30656.6	10.38	0.2	11853.8
1	30.63	30.63	88.19	81.25	77.08	sp|P08872|PA2A_AIPLA	Acidic phospholipase A2 OS=Aipysurus laevis OX=8678 PE=2 SV=1			0	99	CFAEAPYNNKNYNINTSNCQ	Carbamidomethyl(C)@1; Carbamidomethyl(C)@19		missed K-N@10	0.000626208	2421.01	1211.51	2421.01	1211.51	2	22	1.1.1.861.18	10.4252	4990.71	3395.84	10.35	0.17	796.378
1	30.63	30.63	88.19	81.25	77.08	sp|P08872|PA2A_AIPLA	Acidic phospholipase A2 OS=Aipysurus laevis OX=8678 PE=2 SV=1			0	99	CFAEAPYNNKNYNINTSNCQ	Carbamidomethyl(C)@1; Carbamidomethyl(C)@19		missed K-N@10	0.000626208	2421.01	1211.51	2421.01	1211.51	2	16	1.1.1.862.20	10.4535	4990.71	2587.66	10.35	0.17	542.998
1	30.63	30.63	88.19	81.25	77.08	sp|P08872|PA2A_AIPLA	Acidic phospholipase A2 OS=Aipysurus laevis OX=8678 PE=2 SV=1			0	99	CFAEAPYNNKNYNINTSNCQ	Carbamidomethyl(C)@1; Carbamidomethyl(C)@19		missed K-N@10	0.000789874	2421.01	808.011	2421.01	808.011	3	21	1.1.1.863.15	10.4769	32397.4	16274.6	10.38	0.2	5314.6
1	30.63	30.63	88.19	81.25	77.08	sp|P08872|PA2A_AIPLA	Acidic phospholipase A2 OS=Aipysurus laevis OX=8678 PE=2 SV=1			0	99	CFAEAPYNNKNYNINTSNCQ	Carbamidomethyl(C)@1; Carbamidomethyl(C)@19		missed K-N@10	0.000789874	2421.01	808.011	2421.01	808.011	3	16	1.1.1.866.13	10.5612	32397.4	9512.62	10.38	0.2	3028.43
1	30.63	30.63	88.19	81.25	77.08	sp|P08872|PA2A_AIPLA	Acidic phospholipase A2 OS=Aipysurus laevis OX=8678 PE=2 SV=1			0	99	CFAEAPYNNKNYNINTSNCQ	Carbamidomethyl(C)@1; Carbamidomethyl(C)@19		missed K-N@10	0.000789874	2421.01	808.011	2421.01	808.011	3	15	1.1.1.869.15	10.6502	32397.4	5928.39	10.38	0.2	3106.13
1	30.63	30.63	88.19	81.25	77.08	sp|P08872|PA2A_AIPLA	Acidic phospholipase A2 OS=Aipysurus laevis OX=8678 PE=2 SV=1			0	99	CFAEAPYNNKNYNINTSNCQ	Carbamidomethyl(C)@1; Deamidated(N)@13; Carbamidomethyl(C)@19		missed K-N@10	0.00700057	2422	808.341	2422	808.339	3	16	1.1.1.870.19	10.6828	16872.3	15727.6	10.72	0.38	3195.3
1	30.63	30.63	88.19	81.25	77.08	sp|P08872|PA2A_AIPLA	Acidic phospholipase A2 OS=Aipysurus laevis OX=8678 PE=2 SV=1			0	99	CFAEAPYNNKNYNINTSNCQ	Carbamidomethyl(C)@1; Deamidated(N)@13; Carbamidomethyl(C)@19		missed K-N@10	0.00700057	2422	808.341	2422	808.339	3	15	1.1.1.872.15	10.7378	16872.3	16616.2	10.72	0.38	3066.61
1	30.63	30.63	88.19	81.25	77.08	sp|P08872|PA2A_AIPLA	Acidic phospholipase A2 OS=Aipysurus laevis OX=8678 PE=2 SV=1			0	99	CFAEAPYNNKNYNINTSNCQ	Carbamidomethyl(C)@1; Carbamidomethyl(C)@19		missed K-N@10	0.000789874	2421.01	808.011	2421.01	808.011	3	13	1.1.1.875.15	10.8248	32397.4	4402.92	10.38	0.2	2292.56
1	30.63	30.63	88.19	81.25	77.08	sp|P08872|PA2A_AIPLA	Acidic phospholipase A2 OS=Aipysurus laevis OX=8678 PE=2 SV=1			0	99	CFAEAPYNNKNYNINTSNCQ	Carbamidomethyl(C)@1; Carbamidomethyl(E)@4; Carbamidomethyl(C)@19		missed K-N@10	0.00192847	2478.03	827.019	2478.03	827.018	3	19	1.1.1.877.14	10.8819	37622.7	4462.15	11.1	0.23	2155.31
1	30.63	30.63	88.19	81.25	77.08	sp|P08872|PA2A_AIPLA	Acidic phospholipase A2 OS=Aipysurus laevis OX=8678 PE=2 SV=1			0	99	CFAEAPYNNKNYNINTSNCQ	Carbamidomethyl(C)@1; Carbamidomethyl(C)@19		missed K-N@10	0.000789874	2421.01	808.011	2421.01	808.011	3	13	1.1.1.878.16	10.9127	32397.4	3678.95	10.38	0.2	1573.5
1	30.63	30.63	88.19	81.25	77.08	sp|P08872|PA2A_AIPLA	Acidic phospholipase A2 OS=Aipysurus laevis OX=8678 PE=2 SV=1			0	99	CFAEAPYNNKNYNINTSNCQ	Carbamidomethyl(C)@1; Carbamidomethyl(E)@4; Carbamidomethyl(C)@19		missed K-N@10	0.00192847	2478.03	827.019	2478.03	827.018	3	18	1.1.1.878.17	10.9135	37622.7	7344.38	11.1	0.23	3958.19
1	30.63	30.63	88.19	81.25	77.08	sp|P08872|PA2A_AIPLA	Acidic phospholipase A2 OS=Aipysurus laevis OX=8678 PE=2 SV=1			0	99	CFAEAPYNNKNYNINTSNCQ	Carbamidomethyl(C)@1; Carbamidomethyl(E)@4; Carbamidomethyl(C)@19		missed K-N@10	0.00132083	2478.03	1240.02	2478.03	1240.02	2	14	1.1.1.879.20	10.9462	4521.3	1267.2	11.1	0.2	336.402
1	30.63	30.63	88.19	81.25	77.08	sp|P08872|PA2A_AIPLA	Acidic phospholipase A2 OS=Aipysurus laevis OX=8678 PE=2 SV=1			0	99	CFAEAPYNNKNYNINTSNCQ	Carbamidomethyl(C)@1; Carbamidomethyl(E)@4; Carbamidomethyl(C)@19		missed K-N@10	0.00192847	2478.03	827.019	2478.03	827.018	3	22	1.1.1.880.13	10.969	37622.7	12907.3	11.1	0.23	9552.91
1	30.63	30.63	88.19	81.25	77.08	sp|P08872|PA2A_AIPLA	Acidic phospholipase A2 OS=Aipysurus laevis OX=8678 PE=2 SV=1			0	99	CFAEAPYNNKNYNINTSNCQ	Carbamidomethyl(C)@1; Carbamidomethyl(C)@19		missed K-N@10	0.000789874	2421.01	808.011	2421.01	808.011	3	14	1.1.1.881.15	11.0002	32397.4	2820.04	10.38	0.2	1218.6
1	30.63	30.63	88.19	81.25	77.08	sp|P08872|PA2A_AIPLA	Acidic phospholipase A2 OS=Aipysurus laevis OX=8678 PE=2 SV=1			0	99	CFAEAPYNNKNYNINTSNCQ	Carbamidomethyl(C)@1; Carbamidomethyl(E)@4; Carbamidomethyl(C)@19		missed K-N@10	0.00192847	2478.03	827.019	2478.03	827.018	3	25	1.1.1.881.16	11.001	37622.7	18913.9	11.1	0.23	13333.2
1	30.63	30.63	88.19	81.25	77.08	sp|P08872|PA2A_AIPLA	Acidic phospholipase A2 OS=Aipysurus laevis OX=8678 PE=2 SV=1			0	99	CFAEAPYNNKNYNINTSNCQ	Carbamidomethyl(C)@1; Carbamidomethyl(E)@4; Carbamidomethyl(C)@19		missed K-N@10	0.00192847	2478.03	827.019	2478.03	827.018	3	27	1.1.1.883.14	11.0577	37622.7	34064.5	11.1	0.23	19178.1
1	30.63	30.63	88.19	81.25	77.08	sp|P08872|PA2A_AIPLA	Acidic phospholipase A2 OS=Aipysurus laevis OX=8678 PE=2 SV=1			0	99	CFAEAPYNNKNYNINTSNCQ	Carbamidomethyl(C)@1; Carbamidomethyl(E)@4; Carbamidomethyl(C)@19		missed K-N@10	0.00192847	2478.03	827.019	2478.03	827.018	3	27	1.1.1.884.18	11.0895	37622.7	37496.9	11.1	0.23	17643.2
1	30.63	30.63	88.19	81.25	77.08	sp|P08872|PA2A_AIPLA	Acidic phospholipase A2 OS=Aipysurus laevis OX=8678 PE=2 SV=1			0	99	CFAEAPYNNKNYNINTSNCQ	Carbamidomethyl(C)@1; Carbamidomethyl(C)@19		missed K-N@10	0.000789874	2421.01	808.011	2421.01	808.011	3	12	1.1.1.885.12	11.113	32397.4	2125.49	10.38	0.2	920.486
1	30.63	30.63	88.19	81.25	77.08	sp|P08872|PA2A_AIPLA	Acidic phospholipase A2 OS=Aipysurus laevis OX=8678 PE=2 SV=1			0	99	CFAEAPYNNKNYNINTSNCQ	Carbamidomethyl(C)@1; Carbamidomethyl(E)@4; Carbamidomethyl(C)@19		missed K-N@10	0.00132083	2478.03	1240.02	2478.03	1240.02	2	19	1.1.1.885.21	11.1206	4521.3	4432.12	11.1	0.2	1121.98
1	30.63	30.63	88.19	81.25	77.08	sp|P08872|PA2A_AIPLA	Acidic phospholipase A2 OS=Aipysurus laevis OX=8678 PE=2 SV=1			0	99	CFAEAPYNNKNYNINTSNCQ	Carbamidomethyl(C)@1; Carbamidomethyl(E)@4; Carbamidomethyl(C)@19		missed K-N@10	0.00192847	2478.03	827.019	2478.03	827.018	3	23	1.1.1.886.15	11.1441	37622.7	32508.1	11.1	0.23	18107.8
1	30.63	30.63	88.19	81.25	77.08	sp|P08872|PA2A_AIPLA	Acidic phospholipase A2 OS=Aipysurus laevis OX=8678 PE=2 SV=1			0	99	CFAEAPYNNKNYNINTSNCQ	Carbamidomethyl(C)@1; Carbamidomethyl(E)@4; Carbamidomethyl(C)@19		missed K-N@10	0.00132083	2478.03	1240.02	2478.03	1240.02	2	15	1.1.1.887.21	11.1777	4521.3	3359.69	11.1	0.2	811.158
1	30.63	30.63	88.19	81.25	77.08	sp|P08872|PA2A_AIPLA	Acidic phospholipase A2 OS=Aipysurus laevis OX=8678 PE=2 SV=1			0	99	CFAEAPYNNKNYNINTSNCQ	Carbamidomethyl(C)@1; Carbamidomethyl(E)@4; Carbamidomethyl(C)@19		missed K-N@10	0.00132083	2478.03	1240.02	2478.03	1240.02	2	14	1.1.1.888.21	11.2065	4521.3	2664.99	11.1	0.2	662.102
1	30.63	30.63	88.19	81.25	77.08	sp|P08872|PA2A_AIPLA	Acidic phospholipase A2 OS=Aipysurus laevis OX=8678 PE=2 SV=1			0	99	CFAEAPYNNKNYNINTSNCQ	Carbamidomethyl(C)@1; Carbamidomethyl(C)@19		missed K-N@10	0.000789874	2421.01	808.011	2421.01	808.011	3	11	1.1.1.890.15	11.2592	32397.4	1800.78	10.38	0.2	783.989
1	30.63	30.63	88.19	81.25	77.08	sp|P08872|PA2A_AIPLA	Acidic phospholipase A2 OS=Aipysurus laevis OX=8678 PE=2 SV=1			0	99	CFAEAPYNNKNYNINTSNCQ	Carbamidomethyl(C)@1; Carbamidomethyl(E)@4; Carbamidomethyl(C)@19		missed K-N@10	0.00132083	2478.03	1240.02	2478.03	1240.02	2	15	1.1.1.891.20	11.2931	4521.3	1328.6	11.1	0.2	307.331
1	30.63	30.63	88.19	81.25	77.08	sp|P08872|PA2A_AIPLA	Acidic phospholipase A2 OS=Aipysurus laevis OX=8678 PE=2 SV=1			0	99	CFAEAPYNNKNYNINTSNCQ	Carbamidomethyl(C)@1; Carbamidomethyl(C)@19		missed K-N@10	0.00486374	2421.02	808.013	2421.01	808.011	3	15	1.1.1.893.14	11.3453	7.2176	7.2176			678.814
1	30.63	30.63	88.19	81.25	77.08	sp|P08872|PA2A_AIPLA	Acidic phospholipase A2 OS=Aipysurus laevis OX=8678 PE=2 SV=1			0	99	CFAEAPYNNKNYNINTSNCQ	Carbamidomethyl(C)@1; Carbamidomethyl(E)@4; Deamidated(N)@15; Carbamidomethyl(C)@19		missed K-N@10	0.0215535	2479.04	1240.53	2479.02	1240.52	2	20	1.1.1.898.19	11.4968	3145.62	3088.18	11.48	0.23	803.153
1	30.63	30.63	88.19	81.25	77.08	sp|P08872|PA2A_AIPLA	Acidic phospholipase A2 OS=Aipysurus laevis OX=8678 PE=2 SV=1			0	99	CFAEAPYNNKNYNINTSNCQ	Carbamidomethyl(C)@1; Carbamidomethyl(E)@4; Deamidated(N)@15; Carbamidomethyl(C)@19		missed K-N@10	0.0137887	2479.03	827.351	2479.02	827.346	3	21	1.1.1.900.18	11.552	20971.4	16921.4	11.48	0.32	9166.98
1	30.63	30.63	88.19	81.25	77.08	sp|P08872|PA2A_AIPLA	Acidic phospholipase A2 OS=Aipysurus laevis OX=8678 PE=2 SV=1			0	99	CFAEAPYNNKNYNINTSNCQ	Carbamidomethyl(C)@1; Carbamidomethyl(E)@4; Deamidated(N)@15; Carbamidomethyl(C)@19		missed K-N@10	0.0215535	2479.04	1240.53	2479.02	1240.52	2	17	1.1.1.903.20	11.6418	3145.62	1317.44	11.48	0.23	367.424
1	30.63	30.63	88.19	81.25	77.08	sp|P08872|PA2A_AIPLA	Acidic phospholipase A2 OS=Aipysurus laevis OX=8678 PE=2 SV=1			0	99	CFAEAPYNNKNYNINTSNCQ	Carbamidomethyl(C)@1; Carbamidomethyl(E)@4; Deamidated(N)@15; Carbamidomethyl(C)@19		missed K-N@10	0.0137887	2479.03	827.351	2479.02	827.346	3	15	1.1.1.905.16	11.696	20971.4	7257.71	11.48	0.32	1918.54
1	30.63	30.63	88.19	81.25	77.08	sp|P08872|PA2A_AIPLA	Acidic phospholipase A2 OS=Aipysurus laevis OX=8678 PE=2 SV=1			0	99	CFAEAPYNNKNYNINTSNCQ	Carbamidomethyl(C)@1; Carbamidomethyl(C)@19		missed K-N@10	0.00852585	2421.02	808.014	2421.01	808.011	3	11	1.1.1.917.14	12.048	692.98	692.46	12.09	0.75	274.608
1	30.63	30.63	88.19	81.25	77.08	sp|P08872|PA2A_AIPLA	Acidic phospholipase A2 OS=Aipysurus laevis OX=8678 PE=2 SV=1			0	99	CFAEAPYNNKNYNINTSNCQ	Carbamidomethyl(C)@1; Carbamidomethyl(E)@4; Deamidated(N)@13; Carbamidomethyl(C)@19		missed K-N@10	0.0137887	2479.03	827.351	2479.02	827.346	3	14	1.1.1.917.15	12.0497	20971.4	2960.91	11.48	0.32	1093.36
1	30.63	30.63	88.19	81.25	77.08	sp|P08872|PA2A_AIPLA	Acidic phospholipase A2 OS=Aipysurus laevis OX=8678 PE=2 SV=1			0	99	CFAEAPYNNKNYNINTSNCQ	Carbamidomethyl(C)@1; Carbamidomethyl(E)@4; Deamidated(N)@11; Carbamidomethyl(C)@19		missed K-N@10	0.0137887	2479.03	827.351	2479.02	827.346	3	15	1.1.1.917.15	12.0497	20971.4	2960.91	11.48	0.32	1093.36
1	30.63	30.63	88.19	81.25	77.08	sp|P08872|PA2A_AIPLA	Acidic phospholipase A2 OS=Aipysurus laevis OX=8678 PE=2 SV=1			0	99	CFAEAPYNNKNYNINTSNCQ	Carbamidomethyl(C)@1; Carbamidomethyl(C)@19		missed K-N@10	0.00852585	2421.02	808.014	2421.01	808.011	3	12	1.1.1.926.11	12.3174	692.98	585.95	12.09	0.75	261.298
1	30.63	30.63	88.19	81.25	77.08	sp|P08872|PA2A_AIPLA	Acidic phospholipase A2 OS=Aipysurus laevis OX=8678 PE=2 SV=1			0	99	CFAEAPYNNKNYNINTSNCQ	Carbamidomethyl(C)@1; Carbamyl(K)@10; Carbamidomethyl(C)@19		missed K-N@10	0.00924295	2464.03	822.349	2464.02	822.346	3	16	1.1.1.933.14	12.532	641.89	594.09	12.57	0.3	314.236
1	30.63	30.63	88.19	81.25	77.08	sp|P08872|PA2A_AIPLA	Acidic phospholipase A2 OS=Aipysurus laevis OX=8678 PE=2 SV=1			0	99	CFAEAPYNNKNYNINTSNCQ	Carbamidomethyl(C)@1; Carbamidomethyl(C)@19		missed K-N@10	-0.00355911	2421.01	808.01	2421.01	808.011	3	11	1.1.1.939.11	12.7093	564.45	448.32	13	0.63	192.7
1	30.63	30.63	88.19	81.25	77.08	sp|P08872|PA2A_AIPLA	Acidic phospholipase A2 OS=Aipysurus laevis OX=8678 PE=2 SV=1			0	99	CFAEAPYNNKNYNINTSNCQ	Carbamidomethyl(C)@1; Carbamidomethyl(E)@4; Carbamyl(K)@10; Carbamidomethyl(C)@19		missed K-N@10	0.00847014	2521.05	841.356	2521.04	841.354	3	15	1.1.1.954.13	13.1612	1162.96	1150.99	13.18	0.27	511.976
1	30.63	30.63	88.19	81.25	77.08	sp|P08872|PA2A_AIPLA	Acidic phospholipase A2 OS=Aipysurus laevis OX=8678 PE=2 SV=1			0	99	CFAEAPYNNKNYNINTSNCQ	Carbamidomethyl(C)@1; Carbamyl(K)@10; Carbamidomethyl(C)@19		missed K-N@10	0.00887674	2464.03	822.349	2464.02	822.346	3	15	1.1.1.962.10	13.3978	6052.21	2969.28	13.54	0.27	1393.72
1	30.63	30.63	88.19	81.25	77.08	sp|P08872|PA2A_AIPLA	Acidic phospholipase A2 OS=Aipysurus laevis OX=8678 PE=2 SV=1			0	99	CFAEAPYNNKNYNINTSNCQ	Carbamidomethyl(C)@1; Carbamidomethyl(E)@4; Carbamidomethyl(C)@19		missed K-N@10	0.00775304	2478.04	827.021	2478.03	827.018	3	13	1.1.1.968.12	13.5814	1412.75	514.23	12.33	0.81	248.89
1	30.63	30.63	88.19	81.25	77.08	sp|P08872|PA2A_AIPLA	Acidic phospholipase A2 OS=Aipysurus laevis OX=8678 PE=2 SV=1			0	99	CFAEAPYNNKNYNINTSNCQ	Carbamidomethyl(C)@1; Carbamyl(K)@10; Carbamidomethyl(C)@19		missed K-N@10	0.00887674	2464.03	822.349	2464.02	822.346	3	16	1.1.1.971.14	13.6738	6052.21	3281.45	13.54	0.27	1268.71
1	30.63	30.63	88.19	81.25	77.08	sp|P08872|PA2A_AIPLA	Acidic phospholipase A2 OS=Aipysurus laevis OX=8678 PE=2 SV=1			0	99	CFAEAPYNNKNYNINTSNCQ	Carbamidomethyl(C)@1; Ammonia-loss(N)@8; Carbamidomethyl(C)@19		missed K-N@10	0.0101116	2404	802.339	2403.98	802.336	3	17	1.1.1.1031.2	15.4813	3422.75	3165.4	15.52	0.27	1232.13
1	30.63	30.63	88.19	81.25	77.08	sp|P08872|PA2A_AIPLA	Acidic phospholipase A2 OS=Aipysurus laevis OX=8678 PE=2 SV=1			0	99	CFAEAPYNNKNYNINTSNCQ	Carbamidomethyl(C)@1; Ammonia-loss(N)@8; Carbamidomethyl(C)@19		missed K-N@10	0.0179374	2404	1203.01	2403.98	1203	2	16	1.1.1.1033.4	15.5412	468.29	466.77	15.52	0.24	151.927
1	30.63	30.63	88.19	81.25	77.08	sp|P08872|PA2A_AIPLA	Acidic phospholipase A2 OS=Aipysurus laevis OX=8678 PE=2 SV=1			0	99	CFAEAPYNNKNYNINTSNCQ	Carbamidomethyl(C)@1; Ammonia-loss(N)@8; Carbamidomethyl(C)@19		missed K-N@10	0.0179374	2404	1203.01	2403.98	1203	2	15	1.1.1.1036.5	15.631	468.29	350.48	15.52	0.24	96.6939
1	30.63	30.63	88.19	81.25	77.08	sp|P08872|PA2A_AIPLA	Acidic phospholipase A2 OS=Aipysurus laevis OX=8678 PE=2 SV=1			0	99	CFAEAPYNNKNYNINTSNCQ	Carbamidomethyl(C)@1; Ammonia-loss(N)@9; Deamidated(N)@15; Carbamidomethyl(C)@19		missed K-N@10	0.0270859	2405	1203.51	2404.97	1203.49	2	15	1.1.1.1045.4	15.8996	281.21	279.2	15.91	0.39	106.144
1	30.63	30.63	88.19	81.25	77.08	sp|P08872|PA2A_AIPLA	Acidic phospholipase A2 OS=Aipysurus laevis OX=8678 PE=2 SV=1			0	99	CFAEAPYNNKNYNINTSNCQ	Carbamidomethyl(C)@1; Ammonia-loss(N)@8; Deamidated(N)@15; Carbamidomethyl(C)@19		missed K-N@10	0.0270859	2405	1203.51	2404.97	1203.49	2	15	1.1.1.1045.4	15.8996	281.21	279.2	15.91	0.39	106.144
1	30.63	30.63	88.19	81.25	77.08	sp|P08872|PA2A_AIPLA	Acidic phospholipase A2 OS=Aipysurus laevis OX=8678 PE=2 SV=1			0	99	CFAEAPYNNKNYNINTSNCQ	Carbamidomethyl(C)@1; Carbamidomethyl(C)@19		missed K-N@10	0.000789874	2421.01	808.011	2421.01	808.011	3	22	1.1.1.858.8	10.3303	32397.4	31718.9	10.38	0.2	12228.2
1	30.63	30.63	88.19	81.25	77.08	sp|P08872|PA2A_AIPLA	Acidic phospholipase A2 OS=Aipysurus laevis OX=8678 PE=2 SV=1			0	99	CFAEAPYNNKNYNINTSNCQ	Carbamidomethyl(C)@1; Carbamidomethyl(K)@10; Carbamidomethyl(C)@19		missed K-N@10	-0.000818087	2478.03	827.018	2478.03	827.018	3	13	1.1.1.858.12	10.337	2560.85	2218.49	10.26	0.32	1666.44
1	30.63	30.63	88.19	81.25	77.08	sp|P08872|PA2A_AIPLA	Acidic phospholipase A2 OS=Aipysurus laevis OX=8678 PE=2 SV=1			0	99	CFAEAPYNNKNYNINTSNCQ	Carbamidomethyl(C)@1; Carbamidomethyl(C)@19		missed K-N@10	0.000789874	2421.01	808.011	2421.01	808.011	3	10	1.1.1.884.17	11.0887	32397.4	2201.45	10.38	0.2	968.72
1	30.63	30.63	88.19	81.25	77.08	sp|P08872|PA2A_AIPLA	Acidic phospholipase A2 OS=Aipysurus laevis OX=8678 PE=2 SV=1			0	99	CFAEAPYNNKNYNINTSNCQ	Carbamidomethyl(C)@1; Carbamidomethyl(E)@4; Deamidated(N)@15; Carbamidomethyl(C)@19		missed K-N@10	0.0137887	2479.03	827.351	2479.02	827.346	3	19	1.1.1.895.15	11.4044	20971.4	18862.7	11.48	0.32	6107.21
1	30.63	30.63	88.19	81.25	77.08	sp|P08872|PA2A_AIPLA	Acidic phospholipase A2 OS=Aipysurus laevis OX=8678 PE=2 SV=1			0	99	CFAEAPYNNKNYNINTSNCQ	Carbamidomethyl(C)@1; Carbamidomethyl(E)@4; Deamidated(N)@15; Carbamidomethyl(C)@19		missed K-N@10	0.0137887	2479.03	827.351	2479.02	827.346	3	20	1.1.1.899.14	11.5198	20971.4	19375.8	11.48	0.32	10172.1
1	30.63	30.63	88.19	81.25	77.08	sp|P08872|PA2A_AIPLA	Acidic phospholipase A2 OS=Aipysurus laevis OX=8678 PE=2 SV=1			0	99	CFAEAPYNNKNYNINTSNCQ	Carbamidomethyl(C)@1; Carbamidomethyl(E)@4; Deamidated(N)@13; Carbamidomethyl(C)@19		missed K-N@10	0.0137887	2479.03	827.351	2479.02	827.346	3	15	1.1.1.902.18	11.6101	20971.4	11981.1	11.48	0.32	2819.92
1	30.63	30.63	88.19	81.25	77.08	sp|P08872|PA2A_AIPLA	Acidic phospholipase A2 OS=Aipysurus laevis OX=8678 PE=2 SV=1			0	99	CFAEAPYNNKNYNINTSNCQ	Carbamidomethyl(C)@1; Carbamidomethyl(E)@4; Deamidated(N)@9; Carbamidomethyl(C)@19		missed K-N@10	0.0137887	2479.03	827.351	2479.02	827.346	3	13	1.1.1.911.19	11.8731	20971.4	4935.01	11.48	0.32	1398.22
1	30.63	30.63	88.19	81.25	77.08	sp|P08872|PA2A_AIPLA	Acidic phospholipase A2 OS=Aipysurus laevis OX=8678 PE=2 SV=1			0	99	CFAEAPYNNKNYNINTSNCQ	Carbamidomethyl(C)@1; Carbamidomethyl(E)@4; Deamidated(N)@11; Carbamidomethyl(C)@19		missed K-N@10	0.0137887	2479.03	827.351	2479.02	827.346	3	13	1.1.1.911.19	11.8731	20971.4	4935.01	11.48	0.32	1398.22
1	30.63	30.63	88.19	81.25	77.08	sp|P08872|PA2A_AIPLA	Acidic phospholipase A2 OS=Aipysurus laevis OX=8678 PE=2 SV=1			0	99	CFAEAPYNNKNYNINTSNCQ	Carbamidomethyl(C)@1; Carbamidomethyl(C)@19		missed K-N@10	0.00852585	2421.02	808.014	2421.01	808.011	3	11	1.1.1.920.14	12.1377	692.98	649.18	12.09	0.75	247.839
1	30.63	30.63	88.19	81.25	77.08	sp|P08872|PA2A_AIPLA	Acidic phospholipase A2 OS=Aipysurus laevis OX=8678 PE=2 SV=1			0	99	CFAEAPYNNKNYNINTSNCQ	Carbamidomethyl(C)@1; Carbamidomethyl(C)@19		missed K-N@10	0.00852585	2421.02	808.014	2421.01	808.011	3	10	1.1.1.929.15	12.4099	692.98	550.06	12.09	0.75	230.311
1	30.63	30.63	88.19	81.25	77.08	sp|P08872|PA2A_AIPLA	Acidic phospholipase A2 OS=Aipysurus laevis OX=8678 PE=2 SV=1			0	99	CFAEAPYNNKNYNINTSNCQ	Carbamidomethyl(C)@1; Carbamidomethyl(E)@4; Carbamidomethyl(C)@19		missed K-N@10	0.00775304	2478.04	827.021	2478.03	827.018	3	13	1.1.1.945.13	12.8926	1412.75	832.09	12.33	0.81	465.643
1	30.63	30.63	88.19	81.25	77.08	sp|P08872|PA2A_AIPLA	Acidic phospholipase A2 OS=Aipysurus laevis OX=8678 PE=2 SV=1			0	99	CFAEAPYNNKNYNINTSNCQ	Carbamidomethyl(C)@1; Ammonia-loss(N)@9; Carbamidomethyl(C)@19		missed K-N@10	0.0179374	2404	1203.01	2403.98	1203	2	12	1.1.1.1035.5	15.6011	468.29	413.06	15.52	0.24	123.063
1	30.63	30.63	88.19	81.25	77.08	sp|P08872|PA2A_AIPLA	Acidic phospholipase A2 OS=Aipysurus laevis OX=8678 PE=2 SV=1			0	99	CFAEAPYNNKNYNINTSNCQ	Carbamidomethyl(C)@1; Ammonia-loss(N)@8; Carbamidomethyl(C)@19		missed K-N@10	0.0179374	2404	1203.01	2403.98	1203	2	13	1.1.1.1035.5	15.6011	468.29	413.06	15.52	0.24	123.063
1	30.63	30.63	88.19	81.25	77.08	sp|P08872|PA2A_AIPLA	Acidic phospholipase A2 OS=Aipysurus laevis OX=8678 PE=2 SV=1			0	99	CFAEAPYNNKNYNINTSNCQ	Carbamidomethyl(C)@1; Carbamidomethyl(E)@4; Deamidated(N)@15; Carbamidomethyl(C)@19		missed K-N@10	0.0107025	2479.03	827.35	2479.02	827.346	3	13	1.1.1.867.15	10.5918	1537.21	1477.77	10.64	0.35	1156.9
1	30.63	30.63	88.19	81.25	77.08	sp|P08872|PA2A_AIPLA	Acidic phospholipase A2 OS=Aipysurus laevis OX=8678 PE=2 SV=1			0	99	CFAEAPYNNKNYNINTSNCQ	Carbamidomethyl(C)@1; Carbamidomethyl(E)@4; Carbamidomethyl(K)@10; Carbamidomethyl(C)@19		missed K-N@10	0.00049877	2535.05	846.026	2535.05	846.025	3	14	1.1.1.878.19	10.9152	4118.9	2876.19	11.04	0.32	1616.96
1	30.63	30.63	88.19	81.25	77.08	sp|P08872|PA2A_AIPLA	Acidic phospholipase A2 OS=Aipysurus laevis OX=8678 PE=2 SV=1			0	99	CFAEAPYNNKNYNINTSNCQ	Carbamidomethyl(C)@1; Deamidated(N)@11; Carbamidomethyl(C)@19		missed K-N@10	0.00700057	2422	808.341	2422	808.339	3	11	1.1.1.888.17	11.2032	16872.3	3442.46	10.72	0.38	801.801
1	30.63	30.63	88.19	81.25	77.08	sp|P08872|PA2A_AIPLA	Acidic phospholipase A2 OS=Aipysurus laevis OX=8678 PE=2 SV=1			0	99	CFAEAPYNNKNYNINTSNCQ	Carbamidomethyl(C)@1; Deamidated(N)@8; Carbamidomethyl(C)@19		missed K-N@10	0.00700057	2422	808.341	2422	808.339	3	11	1.1.1.888.17	11.2032	16872.3	3442.46	10.72	0.38	801.801
1	30.63	30.63	88.19	81.25	77.08	sp|P08872|PA2A_AIPLA	Acidic phospholipase A2 OS=Aipysurus laevis OX=8678 PE=2 SV=1			0	99	CFAEAPYNNKNYNINTSNCQ	Carbamidomethyl(C)@1; Deamidated(N)@13; Carbamidomethyl(C)@19		missed K-N@10	0.00700057	2422	808.341	2422	808.339	3	11	1.1.1.888.17	11.2032	16872.3	3442.46	10.72	0.38	801.801
1	30.63	30.63	88.19	81.25	77.08	sp|P08872|PA2A_AIPLA	Acidic phospholipase A2 OS=Aipysurus laevis OX=8678 PE=2 SV=1			0	99	CFAEAPYNNKNYNINTSNCQ	Carbamidomethyl(C)@1; Deamidated(N)@9; Carbamidomethyl(C)@19		missed K-N@10	0.00700057	2422	808.341	2422	808.339	3	11	1.1.1.888.17	11.2032	16872.3	3442.46	10.72	0.38	801.801
1	30.63	30.63	88.19	81.25	77.08	sp|P08872|PA2A_AIPLA	Acidic phospholipase A2 OS=Aipysurus laevis OX=8678 PE=2 SV=1			0	99	CFAEAPYNNKNYNINTSNCQ	Carbamidomethyl(C)@1; Carbamidomethyl(E)@4; Deamidated(N)@11; Carbamidomethyl(C)@19		missed K-N@10	0.0137887	2479.03	827.351	2479.02	827.346	3	13	1.1.1.929.17	12.4132	20971.4	1721.95	11.48	0.32	664.219
1	30.63	30.63	88.19	81.25	77.08	sp|P08872|PA2A_AIPLA	Acidic phospholipase A2 OS=Aipysurus laevis OX=8678 PE=2 SV=1			0	99	CFAEAPYNNKNYNINTSNCQ	Carbamidomethyl(C)@1; Carbamidomethyl(E)@4; Deamidated(N)@13; Carbamidomethyl(C)@19		missed K-N@10	0.0137887	2479.03	827.351	2479.02	827.346	3	13	1.1.1.929.17	12.4132	20971.4	1721.95	11.48	0.32	664.219
1	30.63	30.63	88.19	81.25	77.08	sp|P08872|PA2A_AIPLA	Acidic phospholipase A2 OS=Aipysurus laevis OX=8678 PE=2 SV=1			0	99	CFAEAPYNNKNYNINTSNCQ	Carbamidomethyl(C)@1; Carbamidomethyl(E)@4; Deamidated(N)@9; Carbamidomethyl(C)@19		missed K-N@10	0.0137887	2479.03	827.351	2479.02	827.346	3	13	1.1.1.929.17	12.4132	20971.4	1721.95	11.48	0.32	664.219
1	30.63	30.63	88.19	81.25	77.08	sp|P08872|PA2A_AIPLA	Acidic phospholipase A2 OS=Aipysurus laevis OX=8678 PE=2 SV=1			0	99	CFAEAPYNNKNYNINTSNCQ	Carbamidomethyl(C)@1; Carbamidomethyl(E)@4; Deamidated(N)@8; Carbamidomethyl(C)@19		missed K-N@10	0.0137887	2479.03	827.351	2479.02	827.346	3	13	1.1.1.929.17	12.4132	20971.4	1721.95	11.48	0.32	664.219
1	30.63	30.63	88.19	81.25	77.08	sp|P08872|PA2A_AIPLA	Acidic phospholipase A2 OS=Aipysurus laevis OX=8678 PE=2 SV=1			0	99	CFAEAPYNNKNYNINTSNCQ	Carbamidomethyl(C)@1; Carbamidomethyl(E)@4; Deamidated(N)@15; Carbamidomethyl(C)@19		missed K-N@10	0.0137887	2479.03	827.351	2479.02	827.346	3	13	1.1.1.929.17	12.4132	20971.4	1721.95	11.48	0.32	664.219
1	30.63	30.63	88.19	81.25	77.08	sp|P08872|PA2A_AIPLA	Acidic phospholipase A2 OS=Aipysurus laevis OX=8678 PE=2 SV=1			0	99	CFAEAPYNNKNYNINTSNCQ	Carbamidomethyl(C)@1; Carbamidomethyl(E)@4; Carbamidomethyl(C)@19		missed K-N@10	-0.000818087	2478.03	827.018	2478.03	827.018	3	12	1.1.1.854.17	10.2214	2560.85	2306.09	10.26	0.32	1329.08
1	30.63	30.63	88.19	81.25	77.08	sp|P08872|PA2A_AIPLA	Acidic phospholipase A2 OS=Aipysurus laevis OX=8678 PE=2 SV=1			0	99	CFAEAPYNNKNYNINTSNCQ	Carbamidomethyl(C)@1; Carbamidomethyl(E)@4; Deamidated(N)@15; Carbamidomethyl(C)@19		missed K-N@10	0.0137887	2479.03	827.351	2479.02	827.346	3	14	1.1.1.915.12	11.985	20971.4	3588.23	11.48	0.32	1200.51
1	30.63	30.63	88.19	81.25	77.08	sp|P08872|PA2A_AIPLA	Acidic phospholipase A2 OS=Aipysurus laevis OX=8678 PE=2 SV=1			0	99	CFAEAPYNNKNYNINTSNCQ	Carbamidomethyl(C)@1; Carbamidomethyl(C)@19		missed K-N@10	0.00852585	2421.02	808.014	2421.01	808.011	3	10	1.1.1.932.14	12.4988	692.98	547.56	12.09	0.75	220.369
1	30.63	30.63	88.19	81.25	77.08	sp|P08872|PA2A_AIPLA	Acidic phospholipase A2 OS=Aipysurus laevis OX=8678 PE=2 SV=1			0	99	CFAEAPYNNKNYNINTSNCQ	Carbamidomethyl(C)@1; Carbamyl(K)@10; Carbamidomethyl(C)@19		missed K-N@10	0.00924295	2464.03	822.349	2464.02	822.346	3	11	1.1.1.937.13	12.6485	641.89	533.56	12.57	0.3	275.559
1	30.63	30.63	88.19	81.25	77.08	sp|P08872|PA2A_AIPLA	Acidic phospholipase A2 OS=Aipysurus laevis OX=8678 PE=2 SV=1			0	99	CFAEAPYNNKNYNINTSNCQ	Carbamidomethyl(C)@1; Carbamidomethyl(C)@19		missed K-N@10	0.0145683	2421.03	808.016	2421.01	808.011	3	11	1.1.1.896.14	11.4326	7.89632	7.89632			542.317
1	30.63	30.63	88.19	81.25	77.08	sp|P08872|PA2A_AIPLA	Acidic phospholipase A2 OS=Aipysurus laevis OX=8678 PE=2 SV=1			0	99	CFAEAPYNNKNYNINTSNCQ	Carbamidomethyl(C)@1; Carbamidomethyl(E)@4; Deamidated(N)@15; Carbamidomethyl(C)@19		missed K-N@10	0.0137887	2479.03	827.351	2479.02	827.346	3	18	1.1.1.892.17	11.3187	20971.4	12581.4	11.48	0.32	6346.27
1	30.63	30.63	88.19	81.25	77.08	sp|P08872|PA2A_AIPLA	Acidic phospholipase A2 OS=Aipysurus laevis OX=8678 PE=2 SV=1			0	99	CFAEAPYNNKNYNINTSNCQ	Carbamidomethyl(C)@1; Carbamidomethyl(C)@19		missed K-N@10	0.00852585	2421.02	808.014	2421.01	808.011	3	9	1.1.1.918.12	12.0796	692.98	688.91	12.09	0.75	254.915
1	30.63	30.63	88.19	81.25	77.08	sp|P08872|PA2A_AIPLA	Acidic phospholipase A2 OS=Aipysurus laevis OX=8678 PE=2 SV=1			0	99	CFAEAPYNNKNYNINTSNCQ	Carbamidomethyl(C)@1; Carbamidomethyl(E)@4; Deamidated(N)@13; Carbamidomethyl(C)@19		missed K-N@10	0.0137887	2479.03	827.351	2479.02	827.346	3	13	1.1.1.913.16	11.9288	20971.4	4189.84	11.48	0.32	1174.47
1	30.63	30.63	88.19	81.25	77.08	sp|P08872|PA2A_AIPLA	Acidic phospholipase A2 OS=Aipysurus laevis OX=8678 PE=2 SV=1			0	99	CFAEAPYNNKNYNINTSNCQ	Carbamidomethyl(C)@1; Carbamidomethyl(E)@4; Deamidated(N)@11; Carbamidomethyl(C)@19		missed K-N@10	0.0137887	2479.03	827.351	2479.02	827.346	3	14	1.1.1.913.16	11.9288	20971.4	4189.84	11.48	0.32	1174.47
1	30.63	30.63	88.19	81.25	77.08	sp|P08872|PA2A_AIPLA	Acidic phospholipase A2 OS=Aipysurus laevis OX=8678 PE=2 SV=1			0	99	CFAEAPYNNKNYNINTSNCQ	Carbamidomethyl(C)@1; Carbamidomethyl(E)@4; Deamidated(N)@15; Carbamidomethyl(C)@19		missed K-N@10	0.0137887	2479.03	827.351	2479.02	827.346	3	13	1.1.1.913.16	11.9288	20971.4	4189.84	11.48	0.32	1174.47
1	30.63	30.63	88.19	81.25	77.08	sp|P08872|PA2A_AIPLA	Acidic phospholipase A2 OS=Aipysurus laevis OX=8678 PE=2 SV=1			0	99	CFAEAPYNNKNYNINTSNCQ	Carbamidomethyl(C)@1; Carbamidomethyl(C)@19		missed K-N@10	0.000626208	2421.01	1211.51	2421.01	1211.51	2	9	1.1.1.853.21	10.1947	4990.71	1112.29	10.35	0.17	282.333
1	30.63	30.63	88.19	81.25	77.08	sp|P08872|PA2A_AIPLA	Acidic phospholipase A2 OS=Aipysurus laevis OX=8678 PE=2 SV=1			0	99	CFAEAPYNNKNYNINTSNCQ	Carbamidomethyl(C)@1; Carbamidomethyl(E)@4; Carbamidomethyl(C)@19		missed K-N@10	-0.000818087	2478.03	827.018	2478.03	827.018	3	12	1.1.1.853.16	10.1905	2560.85	1990.77	10.26	0.32	1117.03
1	30.63	30.63	88.19	81.25	77.08	sp|P08872|PA2A_AIPLA	Acidic phospholipase A2 OS=Aipysurus laevis OX=8678 PE=2 SV=1			0	99	CFAEAPYNNKNYNINTSNCQ	Carbamidomethyl(C)@1; Carbamidomethyl(E)@4; Carbamidomethyl(C)@19		missed K-N@10	0.00775304	2478.04	827.021	2478.03	827.018	3	12	1.1.1.957.14	13.2514	1412.75	633.4	12.33	0.81	361.67
1	30.63	30.63	88.19	81.25	77.08	sp|P08872|PA2A_AIPLA	Acidic phospholipase A2 OS=Aipysurus laevis OX=8678 PE=2 SV=1			0	99	CFAEAPYNNKNYNINTSNCQ	Carbamidomethyl(C)@1; Ammonia-loss(N)@8; Carbamidomethyl(C)@19		missed K-N@10	0.0101116	2404	802.339	2403.98	802.336	3	16	1.1.1.1029.4	15.4171	3422.75	2059.57	15.52	0.27	814.403
1	30.63	30.63	88.19	81.25	77.08	sp|P08872|PA2A_AIPLA	Acidic phospholipase A2 OS=Aipysurus laevis OX=8678 PE=2 SV=1			0	99	CFAEAPYNNKNYNINTSNCQ	Carbamidomethyl(C)@1; Ammonia-loss(N)@9; Carbamidomethyl(C)@19		missed K-N@10	0.0101116	2404	802.339	2403.98	802.336	3	16	1.1.1.1029.4	15.4171	3422.75	2059.57	15.52	0.27	814.403
1	30.63	30.63	88.19	81.25	77.08	sp|P08872|PA2A_AIPLA	Acidic phospholipase A2 OS=Aipysurus laevis OX=8678 PE=2 SV=1			0	99	CFAEAPYNNKNYNINTSNCQ	Carbamidomethyl(C)@1; Carbamyl(K)@10; Carbamidomethyl(C)@19		missed K-N@10	0.00887674	2464.03	822.349	2464.02	822.346	3	16	1.1.1.963.11	13.4322	6052.21	4178.45	13.54	0.27	2105.21
1	30.63	30.63	88.19	81.25	77.08	sp|P08872|PA2A_AIPLA	Acidic phospholipase A2 OS=Aipysurus laevis OX=8678 PE=2 SV=1			0	99	CFAEAPYNNKNYNINTSNCQ	Carbamidomethyl(C)@1; Carbamidomethyl(E)@4; Deamidated(N)@15; Carbamidomethyl(C)@19		missed K-N@10	0.0137887	2479.03	827.351	2479.02	827.346	3	13	1.1.1.932.16	12.5021	20971.4	1582.77	11.48	0.32	674.191
1	30.63	30.63	88.19	81.25	77.08	sp|P08872|PA2A_AIPLA	Acidic phospholipase A2 OS=Aipysurus laevis OX=8678 PE=2 SV=1			0	99	CFAEAPYNNKNYNINTSNCQ	Carbamidomethyl(C)@1; Ammonia-loss(N)@8; Carbamidomethyl(C)@19		missed K-N@10	0.0101116	2404	802.339	2403.98	802.336	3	18	1.1.1.1032.3	15.5054	3422.75	3366.9	15.52	0.27	1397.71
1	30.63	30.63	88.19	81.25	77.08	sp|P08872|PA2A_AIPLA	Acidic phospholipase A2 OS=Aipysurus laevis OX=8678 PE=2 SV=1			0	99	CFAEAPYNNKNYNINTSNCQ	Carbamidomethyl(C)@1; Ammonia-loss(N)@9; Carbamidomethyl(C)@19		missed K-N@10	0.0101116	2404	802.339	2403.98	802.336	3	18	1.1.1.1032.3	15.5054	3422.75	3366.9	15.52	0.27	1397.71
1	30.63	30.63	88.19	81.25	77.08	sp|P08872|PA2A_AIPLA	Acidic phospholipase A2 OS=Aipysurus laevis OX=8678 PE=2 SV=1			0	99	CFAEAPYNNKNYNINTSNCQ	Carbamidomethyl(C)@1; Amino(Y)@7; Carbamidomethyl(K)@10; Carbamidomethyl(C)@19		missed K-N@10	-0.00360162	2493.04	832.021	2493.04	832.022	3	12	1.1.1.858.13	10.3387	297.82	226.29	10.24	0.15	388.589
1	30.63	30.63	88.19	81.25	77.08	sp|P08872|PA2A_AIPLA	Acidic phospholipase A2 OS=Aipysurus laevis OX=8678 PE=2 SV=1			0	99	CFAEAPYNNKNYNINTSNCQ	Carbamidomethyl(C)@1; Carbamidomethyl(K)@10; Amino(Y)@12; Carbamidomethyl(C)@19		missed K-N@10	-0.00360162	2493.04	832.021	2493.04	832.022	3	12	1.1.1.858.13	10.3387	297.82	226.29	10.24	0.15	388.589
1	30.63	30.63	88.19	81.25	77.08	sp|P08872|PA2A_AIPLA	Acidic phospholipase A2 OS=Aipysurus laevis OX=8678 PE=2 SV=1			0	99	CFAEAPYNNKNYNINTSNCQ	Carbamidomethyl(C)@1; Carbamidomethyl(E)@4; Carbamidomethyl(C)@19		missed K-N@10	0.00192847	2478.03	827.019	2478.03	827.018	3	18	1.1.1.889.16	11.2311	37622.7	20406.8	11.1	0.23	10700.9
1	30.63	30.63	88.19	81.25	77.08	sp|P08872|PA2A_AIPLA	Acidic phospholipase A2 OS=Aipysurus laevis OX=8678 PE=2 SV=1			0	99	CFAEAPYNNKNYNINTSNCQ	Carbamidomethyl(C)@1; Carbamidomethyl(E)@4; Carbamidomethyl(C)@19		missed K-N@10	0.00132083	2478.03	1240.02	2478.03	1240.02	2	12	1.1.1.882.21	11.035	4521.3	3404.83	11.1	0.2	920.235
1	30.63	30.63	88.19	81.25	77.08	sp|P08872|PA2A_AIPLA	Acidic phospholipase A2 OS=Aipysurus laevis OX=8678 PE=2 SV=1			0	99	CFAEAPYNNKNYNINTSNCQ	Carbamidomethyl(C)@1; Carbamidomethyl(C)@19		missed K-N@10	0.000789874	2421.01	808.011	2421.01	808.011	3	9	1.1.1.887.18	11.1753	32397.4	2014.79	10.38	0.2	852.137
1	30.63	30.63	88.19	81.25	77.08	sp|P08872|PA2A_AIPLA	Acidic phospholipase A2 OS=Aipysurus laevis OX=8678 PE=2 SV=1			0	99	CFAEAPYNNKNYNINTSNCQ	Carbamidomethyl(C)@1; Carbamidomethyl(E)@4; Deamidated(N)@15; Carbamidomethyl(C)@19		missed K-N@10	0.0137887	2479.03	827.351	2479.02	827.346	3	12	1.1.1.923.12	12.2299	20971.4	2145.12	11.48	0.32	818.093
1	30.63	30.63	88.19	81.25	77.08	sp|P08872|PA2A_AIPLA	Acidic phospholipase A2 OS=Aipysurus laevis OX=8678 PE=2 SV=1			0	99	CFAEAPYNNKNYNINTSNCQ	Carbamidomethyl(C)@1; Carbamidomethyl(E)@4; Deamidated(N)@13; Carbamidomethyl(C)@19		missed K-N@10	0.0137887	2479.03	827.351	2479.02	827.346	3	12	1.1.1.923.12	12.2299	20971.4	2145.12	11.48	0.32	818.093
1	30.63	30.63	88.19	81.25	77.08	sp|P08872|PA2A_AIPLA	Acidic phospholipase A2 OS=Aipysurus laevis OX=8678 PE=2 SV=1			0	99	CFAEAPYNNKNYNINTSNCQ	Carbamidomethyl(C)@1; Carbamidomethyl(E)@4; Deamidated(N)@11; Carbamidomethyl(C)@19		missed K-N@10	0.0137887	2479.03	827.351	2479.02	827.346	3	11	1.1.1.923.12	12.2299	20971.4	2145.12	11.48	0.32	818.093
1	30.63	30.63	88.19	81.25	77.08	sp|P08872|PA2A_AIPLA	Acidic phospholipase A2 OS=Aipysurus laevis OX=8678 PE=2 SV=1			0	99	CFAEAPYNNKNYNINTSNCQ	Carbamidomethyl(C)@1; Amino(Y)@7; Deamidated(N)@8; Deamidated(N)@9; Carbamidomethyl(C)@19		missed K-N@10	0.026359	2438.02	813.679	2437.99	813.671	3	12	1.1.1.858.9	10.332	496.64	299.1	10.41	0.4	1057.76
1	30.63	30.63	88.19	81.25	77.08	sp|P08872|PA2A_AIPLA	Acidic phospholipase A2 OS=Aipysurus laevis OX=8678 PE=2 SV=1			0	99	CFAEAPYNNKNYNINTSNCQ	Carbamidomethyl(C)@1; Carbamidomethyl(E)@4; Carbamyl(K)@10; Carbamidomethyl(C)@19		missed K-N@10	0.00847014	2521.05	841.356	2521.04	841.354	3	13	1.1.1.950.14	13.0417	1162.96	644.33	13.18	0.27	349.011
1	30.63	30.63	88.19	81.25	77.08	sp|P08872|PA2A_AIPLA	Acidic phospholipase A2 OS=Aipysurus laevis OX=8678 PE=2 SV=1			0	99	CFAEAPYNNKNYNINTSNCQ	Carbamidomethyl(C)@1; Carbamyl(K)@10; Carbamidomethyl(C)@19		missed K-N@10	0.00887674	2464.03	822.349	2464.02	822.346	3	17	1.1.1.966.10	13.5197	6052.21	5956.94	13.54	0.27	3366.6
1	30.63	30.63	88.19	81.25	77.08	sp|P08872|PA2A_AIPLA	Acidic phospholipase A2 OS=Aipysurus laevis OX=8678 PE=2 SV=1			0	99	CFAEAPYNNKNYNINTSNCQ	Carbamidomethyl(C)@1; Carbamidomethyl(E)@4; Deamidated(N)@15; Carbamidomethyl(C)@19		missed K-N@10	0.0137887	2479.03	827.351	2479.02	827.346	3	11	1.1.1.941.12	12.7682	20971.4	1269.65	11.48	0.32	524.735
1	30.63	30.63	88.19	81.25	77.08	sp|P08872|PA2A_AIPLA	Acidic phospholipase A2 OS=Aipysurus laevis OX=8678 PE=2 SV=1			0	99	CFAEAPYNNKNYNINTSNCQ	Carbamidomethyl(C)@1; Carbamidomethyl(E)@4; Deamidated(N)@11; Carbamidomethyl(C)@19		missed K-N@10	0.0137887	2479.03	827.351	2479.02	827.346	3	11	1.1.1.936.13	12.6234	20971.4	1455.1	11.48	0.32	516.529
1	30.63	30.63	88.19	81.25	77.08	sp|P08872|PA2A_AIPLA	Acidic phospholipase A2 OS=Aipysurus laevis OX=8678 PE=2 SV=1			0	99	CFAEAPYNNKNYNINTSNCQ	Carbamidomethyl(C)@1; Carbamidomethyl(E)@4; Deamidated(N)@13; Carbamidomethyl(C)@19		missed K-N@10	0.0137887	2479.03	827.351	2479.02	827.346	3	11	1.1.1.936.13	12.6234	20971.4	1455.1	11.48	0.32	516.529
1	30.63	30.63	88.19	81.25	77.08	sp|P08872|PA2A_AIPLA	Acidic phospholipase A2 OS=Aipysurus laevis OX=8678 PE=2 SV=1			0	99	CFAEAPYNNKNYNINTSNCQ	Carbamidomethyl(C)@1; Deamidated(N)@13; Carbamidomethyl(C)@19		missed K-N@10	0.00961769	2422.01	808.342	2422	808.339	3	10	1.1.1.960.10	13.3415	452.55	339.43	13	0.96	206.91
1	30.63	30.63	88.19	81.25	77.08	sp|P08872|PA2A_AIPLA	Acidic phospholipase A2 OS=Aipysurus laevis OX=8678 PE=2 SV=1			0	99	CFAEAPYNNKNYNINTSNCQ	Carbamidomethyl(C)@1; Carbamidomethyl(E)@4; Deamidated(N)@11; Carbamidomethyl(C)@19		missed K-N@10	0.0137887	2479.03	827.351	2479.02	827.346	3	11	1.1.1.947.13	12.9497	20971.4	1034.19	11.48	0.32	382.604
1	30.63	30.63	88.19	81.25	77.08	sp|P08872|PA2A_AIPLA	Acidic phospholipase A2 OS=Aipysurus laevis OX=8678 PE=2 SV=1			0	99	CFAEAPYNNKNYNINTSNCQ	Carbamidomethyl(C)@1; Carbamidomethyl(E)@4; Deamidated(N)@8; Carbamidomethyl(C)@19		missed K-N@10	0.0137887	2479.03	827.351	2479.02	827.346	3	11	1.1.1.947.13	12.9497	20971.4	1034.19	11.48	0.32	382.604
1	30.63	30.63	88.19	81.25	77.08	sp|P08872|PA2A_AIPLA	Acidic phospholipase A2 OS=Aipysurus laevis OX=8678 PE=2 SV=1			0	99	CFAEAPYNNKNYNINTSNCQ	Carbamidomethyl(C)@1; Carbamidomethyl(E)@4; Deamidated(N)@9; Carbamidomethyl(C)@19		missed K-N@10	0.0137887	2479.03	827.351	2479.02	827.346	3	11	1.1.1.947.13	12.9497	20971.4	1034.19	11.48	0.32	382.604
1	30.63	30.63	88.19	81.25	77.08	sp|P08872|PA2A_AIPLA	Acidic phospholipase A2 OS=Aipysurus laevis OX=8678 PE=2 SV=1			0	99	CFAEAPYNNKNYNINTSNCQ	Carbamidomethyl(C)@1; Carbamidomethyl(E)@4; Deamidated(N)@8; Carbamidomethyl(C)@19		missed K-N@10	0.0137887	2479.03	827.351	2479.02	827.346	3	12	1.1.1.920.15	12.1394	20971.4	2330.55	11.48	0.32	937.048
1	30.63	30.63	88.19	81.25	77.08	sp|P08872|PA2A_AIPLA	Acidic phospholipase A2 OS=Aipysurus laevis OX=8678 PE=2 SV=1			0	99	CFAEAPYNNKNYNINTSNCQ	Carbamidomethyl(C)@1; Carbamidomethyl(E)@4; Deamidated(N)@11; Carbamidomethyl(C)@19		missed K-N@10	0.0137887	2479.03	827.351	2479.02	827.346	3	12	1.1.1.920.15	12.1394	20971.4	2330.55	11.48	0.32	937.048
1	30.63	30.63	88.19	81.25	77.08	sp|P08872|PA2A_AIPLA	Acidic phospholipase A2 OS=Aipysurus laevis OX=8678 PE=2 SV=1			0	99	CFAEAPYNNKNYNINTSNCQ	Carbamidomethyl(C)@1; Carbamidomethyl(E)@4; Deamidated(N)@9; Carbamidomethyl(C)@19		missed K-N@10	0.0137887	2479.03	827.351	2479.02	827.346	3	12	1.1.1.920.15	12.1394	20971.4	2330.55	11.48	0.32	937.048
1	30.63	30.63	88.19	81.25	77.08	sp|P08872|PA2A_AIPLA	Acidic phospholipase A2 OS=Aipysurus laevis OX=8678 PE=2 SV=1			0	99	CFAEAPYNNKNYNINTSNCQ	Carbamidomethyl(C)@1; Carbamidomethyl(E)@4; Deamidated(N)@15; Carbamidomethyl(C)@19		missed K-N@10	0.0137887	2479.03	827.351	2479.02	827.346	3	12	1.1.1.939.12	12.7109	20971.4	1339.33	11.48	0.32	468.796
1	30.63	30.63	88.19	81.25	77.08	sp|P08872|PA2A_AIPLA	Acidic phospholipase A2 OS=Aipysurus laevis OX=8678 PE=2 SV=1			0	99	CFAEAPYNNKNYNINTSNCQ	Carbamidomethyl(C)@1; Carbamyl(K)@10; Deamidated(N)@15; Carbamidomethyl(C)@19		missed K-N@10	0.0160111	2465.02	822.68	2465	822.674	3	18	1.1.1.978.4	13.884	3510.64	3448.37	13.87	0.36	2135.8
1	30.63	30.63	88.19	81.25	77.08	sp|P08872|PA2A_AIPLA	Acidic phospholipase A2 OS=Aipysurus laevis OX=8678 PE=2 SV=1			0	99	CFAEAPYNNKNYNINTSNCQ	Carbamidomethyl(C)@1; Carbamyl(K)@10; Deamidated(N)@15; Carbamidomethyl(C)@19		missed K-N@10	0.0160111	2465.02	822.68	2465	822.674	3	14	1.1.1.977.8	13.8554	3510.64	3488.6	13.87	0.36	773.462
1	30.63	30.63	88.19	81.25	77.08	sp|P08872|PA2A_AIPLA	Acidic phospholipase A2 OS=Aipysurus laevis OX=8678 PE=2 SV=1			0	99	CFAEAPYNNKNYNINTSNCQ	Carbamidomethyl(C)@1; Carbamidomethyl(C)@19		missed K-N@10	0.00852585	2421.02	808.014	2421.01	808.011	3	9	1.1.1.923.11	12.2282	692.98	626.47	12.09	0.75	225.523
1	30.63	30.63	88.19	81.25	77.08	sp|P08872|PA2A_AIPLA	Acidic phospholipase A2 OS=Aipysurus laevis OX=8678 PE=2 SV=1			0	99	CFAEAPYNNKNYNINTSNCQ	Carbamidomethyl(C)@1; Carbamidomethyl(C)@19		missed K-N@10	0.00852585	2421.02	808.014	2421.01	808.011	3	8	1.1.1.927.8	12.3476	692.98	577.65	12.09	0.75	244.587
1	30.63	30.63	88.19	81.25	77.08	sp|P08872|PA2A_AIPLA	Acidic phospholipase A2 OS=Aipysurus laevis OX=8678 PE=2 SV=1			0	99	CFAEAPYNNKNYNINTSNCQ	Carbamidomethyl(C)@1; Carbamyl(K)@10; Carbamidomethyl(C)@19		missed K-N@10	0.00887674	2464.03	822.349	2464.02	822.346	3	13	1.1.1.960.11	13.3432	6052.21	1295.73	13.54	0.27	555.957
1	30.63	30.63	88.19	81.25	77.08	sp|P08872|PA2A_AIPLA	Acidic phospholipase A2 OS=Aipysurus laevis OX=8678 PE=2 SV=1			0	99	CFAEAPYNNKNYNINTSNCQ	Carbamidomethyl(C)@1; Carbamyl(K)@10; Carbamidomethyl(C)@19		missed K-N@10	0.00924295	2464.03	822.349	2464.02	822.346	3	10	1.1.1.934.14	12.5602	641.89	634.57	12.57	0.3	353.564
1	30.63	30.63	88.19	81.25	77.08	sp|P08872|PA2A_AIPLA	Acidic phospholipase A2 OS=Aipysurus laevis OX=8678 PE=2 SV=1			0	99	CFAEAPYNNKNYNINTSNCQ	Carbamidomethyl(C)@1; Carbamyl(K)@10; Carbamidomethyl(C)@19		missed K-N@10	0.00924295	2464.03	822.349	2464.02	822.346	3	9	1.1.1.940.11	12.7395	641.89	362.89	12.57	0.3	180.041
1	30.63	30.63	88.19	81.25	77.08	sp|P08872|PA2A_AIPLA	Acidic phospholipase A2 OS=Aipysurus laevis OX=8678 PE=2 SV=1			0	99	CFAEAPYNNKNYNINTSNCQ	Carbamidomethyl(C)@1; Ammonia-loss(N)@8; Deamidated(N)@15; Carbamidomethyl(C)@19		missed K-N@10	0.0124852	2404.98	802.668	2404.97	802.664	3	17	1.1.1.1046.4	15.9295	1952.12	1946.54	15.91	0.33	1088.99
1	30.63	30.63	88.19	81.25	77.08	sp|P08872|PA2A_AIPLA	Acidic phospholipase A2 OS=Aipysurus laevis OX=8678 PE=2 SV=1			0	99	CFAEAPYNNKNYNINTSNCQ	Carbamidomethyl(C)@1; Ammonia-loss(N)@9; Deamidated(N)@15; Carbamidomethyl(C)@19		missed K-N@10	0.0124852	2404.98	802.668	2404.97	802.664	3	17	1.1.1.1046.4	15.9295	1952.12	1946.54	15.91	0.33	1088.99
1	30.63	30.63	88.19	81.25	77.08	sp|P08872|PA2A_AIPLA	Acidic phospholipase A2 OS=Aipysurus laevis OX=8678 PE=2 SV=1			0	99	CFAEAPYNNKNYNINTSNCQ	Carbamidomethyl(C)@1; Carbamidomethyl(E)@4; Deamidated(N)@11; Carbamidomethyl(C)@19		missed K-N@10	0.0137887	2479.03	827.351	2479.02	827.346	3	10	1.1.1.927.9	12.3493	20971.4	1882.21	11.48	0.32	592.583
1	30.63	30.63	88.19	81.25	77.08	sp|P08872|PA2A_AIPLA	Acidic phospholipase A2 OS=Aipysurus laevis OX=8678 PE=2 SV=1			0	99	CFAEAPYNNKNYNINTSNCQ	Carbamidomethyl(C)@1; Carbamidomethyl(E)@4; Deamidated(N)@9; Carbamidomethyl(C)@19		missed K-N@10	0.0137887	2479.03	827.351	2479.02	827.346	3	10	1.1.1.927.9	12.3493	20971.4	1882.21	11.48	0.32	592.583
1	30.63	30.63	88.19	81.25	77.08	sp|P08872|PA2A_AIPLA	Acidic phospholipase A2 OS=Aipysurus laevis OX=8678 PE=2 SV=1			0	99	CFAEAPYNNKNYNINTSNCQ	Carbamidomethyl(C)@1; Carbamidomethyl(E)@4; Deamidated(N)@8; Carbamidomethyl(C)@19		missed K-N@10	0.0137887	2479.03	827.351	2479.02	827.346	3	10	1.1.1.927.9	12.3493	20971.4	1882.21	11.48	0.32	592.583
1	30.63	30.63	88.19	81.25	77.08	sp|P08872|PA2A_AIPLA	Acidic phospholipase A2 OS=Aipysurus laevis OX=8678 PE=2 SV=1			0	98.89	CFAEAPYNNKNYNINTSNCQ	Carbamidomethyl(C)@1; Ammonia-loss(N)@8; Deamidated(N)@13; Carbamidomethyl(C)@19		missed K-N@10	0.0124852	2404.98	802.668	2404.97	802.664	3	14	1.1.1.1048.6	15.9893	1952.12	1593.19	15.91	0.33	788.391
1	30.63	30.63	88.19	81.25	77.08	sp|P08872|PA2A_AIPLA	Acidic phospholipase A2 OS=Aipysurus laevis OX=8678 PE=2 SV=1			0	98.89	CFAEAPYNNKNYNINTSNCQ	Carbamidomethyl(C)@1; Ammonia-loss(N)@8; Deamidated(N)@15; Carbamidomethyl(C)@19		missed K-N@10	0.0124852	2404.98	802.668	2404.97	802.664	3	14	1.1.1.1048.6	15.9893	1952.12	1593.19	15.91	0.33	788.391
1	30.63	30.63	88.19	81.25	77.08	sp|P08872|PA2A_AIPLA	Acidic phospholipase A2 OS=Aipysurus laevis OX=8678 PE=2 SV=1			0	98.89	CFAEAPYNNKNYNINTSNCQ	Carbamidomethyl(C)@1; Ammonia-loss(N)@9; Deamidated(N)@13; Carbamidomethyl(C)@19		missed K-N@10	0.0124852	2404.98	802.668	2404.97	802.664	3	14	1.1.1.1048.6	15.9893	1952.12	1593.19	15.91	0.33	788.391
1	30.63	30.63	88.19	81.25	77.08	sp|P08872|PA2A_AIPLA	Acidic phospholipase A2 OS=Aipysurus laevis OX=8678 PE=2 SV=1			0	98.89	CFAEAPYNNKNYNINTSNCQ	Carbamidomethyl(C)@1; Ammonia-loss(N)@9; Deamidated(N)@15; Carbamidomethyl(C)@19		missed K-N@10	0.0124852	2404.98	802.668	2404.97	802.664	3	14	1.1.1.1048.6	15.9893	1952.12	1593.19	15.91	0.33	788.391
1	30.63	30.63	88.19	81.25	77.08	sp|P08872|PA2A_AIPLA	Acidic phospholipase A2 OS=Aipysurus laevis OX=8678 PE=2 SV=1			0	98.89	CFAEAPYNNKNYNINTSNCQ	Carbamidomethyl(C)@1; Ammonia-loss(N)@11; Deamidated(N)@15; Carbamidomethyl(C)@19		missed K-N@10	0.0124852	2404.98	802.668	2404.97	802.664	3	13	1.1.1.1048.6	15.9893	1952.12	1593.19	15.91	0.33	788.391
1	30.63	30.63	88.19	81.25	77.08	sp|P08872|PA2A_AIPLA	Acidic phospholipase A2 OS=Aipysurus laevis OX=8678 PE=2 SV=1			0	98.83	CFAEAPYNNKNYNINTSNCQ	Carbamidomethyl(C)@1; Carbamidomethyl(C)@19		missed K-N@10	0.000626208	2421.01	1211.51	2421.01	1211.51	2	8	1.1.1.864.21	10.5105	4990.71	1342.17	10.35	0.17	313.755
1	30.63	30.63	88.19	81.25	77.08	sp|P08872|PA2A_AIPLA	Acidic phospholipase A2 OS=Aipysurus laevis OX=8678 PE=2 SV=1			0	98.72	CFAEAPYNNKNYNINTSNCQ	Carbamidomethyl(C)@1; Carbamidomethyl(C)@19		missed K-N@10	0.00852585	2421.02	808.014	2421.01	808.011	3	9	1.1.1.922.9	12.1964	692.98	635.23	12.09	0.75	265.551
1	30.63	30.63	88.19	81.25	77.08	sp|P08872|PA2A_AIPLA	Acidic phospholipase A2 OS=Aipysurus laevis OX=8678 PE=2 SV=1			0	98.62	CFAEAPYNNKNYNINTSNCQ	Carbamidomethyl(C)@1; Carbamidomethyl(E)@4; Carbamidomethyl(C)@19		missed K-N@10	0.00132083	2478.03	1240.02	2478.03	1240.02	2	9	1.1.1.890.21	11.2643	4521.3	1645.55	11.1	0.2	348.13
1	30.63	30.63	88.19	81.25	77.08	sp|P08872|PA2A_AIPLA	Acidic phospholipase A2 OS=Aipysurus laevis OX=8678 PE=2 SV=1			0	98.6	CFAEAPYNNKNYNINTSNCQ	Carbamidomethyl(C)@1; Carbamidomethyl(E)@4; Deamidated(N)@15; Carbamidomethyl(C)@19		missed K-N@10	0.0137887	2479.03	827.351	2479.02	827.346	3	11	1.1.1.914.18	11.9597	20971.4	3864.19	11.48	0.32	1247.82
1	30.63	30.63	88.19	81.25	77.08	sp|P08872|PA2A_AIPLA	Acidic phospholipase A2 OS=Aipysurus laevis OX=8678 PE=2 SV=1			0	98.36	CFAEAPYNNKNYNINTSNCQ	Carbamidomethyl(C)@1; Carbamidomethyl(E)@4; Carbamidomethyl(C)@19		missed K-N@10	0.00775304	2478.04	827.021	2478.03	827.018	3	10	1.1.1.973.10	13.7345	1412.75	414.94	12.33	0.81	223.172
1	30.63	30.63	88.19	81.25	77.08	sp|P08872|PA2A_AIPLA	Acidic phospholipase A2 OS=Aipysurus laevis OX=8678 PE=2 SV=1			0	98.36	CFAEAPYNNKNYNINTSNCQ	Carbamidomethyl(C)@1; Ammonia-loss(N)@9; Carbamidomethyl(C)@19		missed K-N@10	0.0101116	2404	802.339	2403.98	802.336	3	17	1.1.1.1034.3	15.5654	3422.75	3147.08	15.52	0.27	1400.89
1	30.63	30.63	88.19	81.25	77.08	sp|P08872|PA2A_AIPLA	Acidic phospholipase A2 OS=Aipysurus laevis OX=8678 PE=2 SV=1			0	98.25	CFAEAPYNNKNYNINTSNCQ	Carbamidomethyl(C)@1; Carbamidomethyl(E)@4; Deamidated(N)@11; Carbamidomethyl(C)@19		missed K-N@10	0.0137887	2479.03	827.351	2479.02	827.346	3	11	1.1.1.926.12	12.3191	20971.4	1940.3	11.48	0.32	681.697
1	30.63	30.63	88.19	81.25	77.08	sp|P08872|PA2A_AIPLA	Acidic phospholipase A2 OS=Aipysurus laevis OX=8678 PE=2 SV=1			0	98.25	CFAEAPYNNKNYNINTSNCQ	Carbamidomethyl(C)@1; Carbamidomethyl(E)@4; Deamidated(N)@13; Carbamidomethyl(C)@19		missed K-N@10	0.0137887	2479.03	827.351	2479.02	827.346	3	11	1.1.1.926.12	12.3191	20971.4	1940.3	11.48	0.32	681.697
1	30.63	30.63	88.19	81.25	77.08	sp|P08872|PA2A_AIPLA	Acidic phospholipase A2 OS=Aipysurus laevis OX=8678 PE=2 SV=1			0	98.25	CFAEAPYNNKNYNINTSNCQ	Carbamidomethyl(C)@1; Carbamidomethyl(E)@4; Deamidated(N)@15; Carbamidomethyl(C)@19		missed K-N@10	0.0137887	2479.03	827.351	2479.02	827.346	3	11	1.1.1.926.12	12.3191	20971.4	1940.3	11.48	0.32	681.697
1	30.63	30.63	88.19	81.25	77.08	sp|P08872|PA2A_AIPLA	Acidic phospholipase A2 OS=Aipysurus laevis OX=8678 PE=2 SV=1			0	98.25	CFAEAPYNNKNYNINTSNCQ	Carbamidomethyl(C)@1; Carbamidomethyl(E)@4; Deamidated(N)@9; Carbamidomethyl(C)@19		missed K-N@10	0.0137887	2479.03	827.351	2479.02	827.346	3	11	1.1.1.926.12	12.3191	20971.4	1940.3	11.48	0.32	681.697
1	30.63	30.63	88.19	81.25	77.08	sp|P08872|PA2A_AIPLA	Acidic phospholipase A2 OS=Aipysurus laevis OX=8678 PE=2 SV=1			0	97.83	CFAEAPYNNKNYNINTSNCQ	Carbamidomethyl(C)@1; Carbamidomethyl(C)@19		missed K-N@10	0.00193405	2421.01	808.012	2421.01	808.011	3	10	1.1.1.1037.4	15.6608	326.25	252.63	15.55	0.63	183.899
1	30.63	30.63	88.19	81.25	77.08	sp|P08872|PA2A_AIPLA	Acidic phospholipase A2 OS=Aipysurus laevis OX=8678 PE=2 SV=1			0	97.53	CFAEAPYNNKNYNINTSNCQ	Carbamidomethyl(C)@1; Ammonia-loss(N)@8; Deamidated(N)@18; Carbamidomethyl(C)@19		missed K-N@10	0.0124852	2404.98	802.668	2404.97	802.664	3	13	1.1.1.1051.6	16.0758	1952.12	898.8	15.91	0.33	469.464
1	30.63	30.63	88.19	81.25	77.08	sp|P08872|PA2A_AIPLA	Acidic phospholipase A2 OS=Aipysurus laevis OX=8678 PE=2 SV=1			0	97.53	CFAEAPYNNKNYNINTSNCQ	Carbamidomethyl(C)@1; Ammonia-loss(N)@8; Deamidated(N)@15; Carbamidomethyl(C)@19		missed K-N@10	0.0124852	2404.98	802.668	2404.97	802.664	3	13	1.1.1.1051.6	16.0758	1952.12	898.8	15.91	0.33	469.464
1	30.63	30.63	88.19	81.25	77.08	sp|P08872|PA2A_AIPLA	Acidic phospholipase A2 OS=Aipysurus laevis OX=8678 PE=2 SV=1			0	97.5	CFAEAPYNNKNYNINTSNCQ	Carbamidomethyl(C)@1; Carbamidomethyl(E)@4; Deamidated(N)@15; Carbamidomethyl(C)@19		missed K-N@10	0.0215535	2479.04	1240.53	2479.02	1240.52	2	10	1.1.1.893.21	11.3512	3145.62	1889.35	11.48	0.23	285.435
1	30.63	30.63	88.19	81.25	77.08	sp|P08872|PA2A_AIPLA	Acidic phospholipase A2 OS=Aipysurus laevis OX=8678 PE=2 SV=1			0	97.47	CFAEAPYNNKNYNINTSNCQ	Carbamidomethyl(C)@1; Carbamidomethyl(E)@4; Carbamidomethyl(C)@19		missed K-N@10	-0.000818087	2478.03	827.018	2478.03	827.018	3	10	1.1.1.851.18	10.132	2560.85	1217.87	10.26	0.32	653.696
1	30.63	30.63	88.19	81.25	77.08	sp|P08872|PA2A_AIPLA	Acidic phospholipase A2 OS=Aipysurus laevis OX=8678 PE=2 SV=1			0	97.47	CFAEAPYNNKNYNINTSNCQ	Carbamidomethyl(C)@1; Dehydrated(E)@4; Deamidated(N)@8; Carbamidomethyl(C)@19		missed K-N@10	0.0101116	2404	802.339	2403.98	802.336	3	14	1.1.1.1037.3	15.655	3422.75	2274.59	15.52	0.27	858.577
1	30.63	30.63	88.19	81.25	77.08	sp|P08872|PA2A_AIPLA	Acidic phospholipase A2 OS=Aipysurus laevis OX=8678 PE=2 SV=1			0	97.47	CFAEAPYNNKNYNINTSNCQ	Carbamidomethyl(C)@1; Dehydrated(E)@4; Deamidated(N)@9; Carbamidomethyl(C)@19		missed K-N@10	0.0101116	2404	802.339	2403.98	802.336	3	14	1.1.1.1037.3	15.655	3422.75	2274.59	15.52	0.27	858.577
1	30.63	30.63	88.19	81.25	77.08	sp|P08872|PA2A_AIPLA	Acidic phospholipase A2 OS=Aipysurus laevis OX=8678 PE=2 SV=1			0	97.39	CFAEAPYNNKNYNINTSNCQ	Carbamidomethyl(C)@1; Carbamyl(K)@10; Carbamidomethyl(C)@19		missed K-N@10	0.0165805	2464.03	1233.02	2464.02	1233.02	2	9	1.1.1.964.19	13.4675	621.88	519.71	13.51	0.21	142.514
1	30.63	30.63	88.19	81.25	77.08	sp|P08872|PA2A_AIPLA	Acidic phospholipase A2 OS=Aipysurus laevis OX=8678 PE=2 SV=1			0	96.81	CFAEAPYNNKNYNINTSNCQ	Carbamidomethyl(C)@1; Amino(Y)@7; Deamidated(N)@8; Deamidated(N)@9; Carbamidomethyl(C)@19		missed K-N@10	0.026359	2438.02	813.679	2437.99	813.671	3	11	1.1.1.861.12	10.4177	496.64	474.08	10.41	0.4	1021.31
1	30.63	30.63	88.19	81.25	77.08	sp|P08872|PA2A_AIPLA	Acidic phospholipase A2 OS=Aipysurus laevis OX=8678 PE=2 SV=1			0	96.81	CFAEAPYNNKNYNINTSNCQ	Carbamidomethyl(C)@1; Deamidated(N)@8; Deamidated(N)@9; Amino(Y)@12; Carbamidomethyl(C)@19		missed K-N@10	0.026359	2438.02	813.679	2437.99	813.671	3	11	1.1.1.861.12	10.4177	496.64	474.08	10.41	0.4	1021.31
1	30.63	30.63	88.19	81.25	77.08	sp|P08872|PA2A_AIPLA	Acidic phospholipase A2 OS=Aipysurus laevis OX=8678 PE=2 SV=1			0	96.81	CFAEAPYNNKNYNINTSNCQ	Carbamidomethyl(C)@1; Deamidated(N)@9; Deamidated(N)@11; Amino(Y)@12; Carbamidomethyl(C)@19		missed K-N@10	0.026359	2438.02	813.679	2437.99	813.671	3	11	1.1.1.861.12	10.4177	496.64	474.08	10.41	0.4	1021.31
1	30.63	30.63	88.19	81.25	77.08	sp|P08872|PA2A_AIPLA	Acidic phospholipase A2 OS=Aipysurus laevis OX=8678 PE=2 SV=1			0	96.81	CFAEAPYNNKNYNINTSNCQ	Carbamidomethyl(C)@1; Amino(Y)@7; Deamidated(N)@8; Deamidated(N)@11; Carbamidomethyl(C)@19		missed K-N@10	0.026359	2438.02	813.679	2437.99	813.671	3	11	1.1.1.861.12	10.4177	496.64	474.08	10.41	0.4	1021.31
1	30.63	30.63	88.19	81.25	77.08	sp|P08872|PA2A_AIPLA	Acidic phospholipase A2 OS=Aipysurus laevis OX=8678 PE=2 SV=1			0	96.81	CFAEAPYNNKNYNINTSNCQ	Carbamidomethyl(C)@1; Deamidated(N)@8; Deamidated(N)@11; Amino(Y)@12; Carbamidomethyl(C)@19		missed K-N@10	0.026359	2438.02	813.679	2437.99	813.671	3	11	1.1.1.861.12	10.4177	496.64	474.08	10.41	0.4	1021.31
1	30.63	30.63	88.19	81.25	77.08	sp|P08872|PA2A_AIPLA	Acidic phospholipase A2 OS=Aipysurus laevis OX=8678 PE=2 SV=1			0	96.81	CFAEAPYNNKNYNINTSNCQ	Carbamidomethyl(C)@1; Amino(Y)@7; Deamidated(N)@9; Deamidated(N)@11; Carbamidomethyl(C)@19		missed K-N@10	0.026359	2438.02	813.679	2437.99	813.671	3	11	1.1.1.861.12	10.4177	496.64	474.08	10.41	0.4	1021.31
1	30.63	30.63	88.19	81.25	77.08	sp|P08872|PA2A_AIPLA	Acidic phospholipase A2 OS=Aipysurus laevis OX=8678 PE=2 SV=1			0	96.79	CFAEAPYNNKNYNINTSNCQ	Carbamidomethyl(C)@1; Carbamyl(K)@10; Carbamidomethyl(C)@19		missed K-N@10	0.00887674	2464.03	822.349	2464.02	822.346	3	14	1.1.1.965.11	13.4894	6052.21	5632.36	13.54	0.27	3427.21
1	30.63	30.63	88.19	81.25	77.08	sp|P08872|PA2A_AIPLA	Acidic phospholipase A2 OS=Aipysurus laevis OX=8678 PE=2 SV=1			0	96.77	CFAEAPYNNKNYNINTSNCQ	Carbamidomethyl(C)@1; Carbamidomethyl(K)@10; Carbamidomethyl(C)@19		missed K-N@10	-0.000818087	2478.03	827.018	2478.03	827.018	3	9	1.1.1.863.18	10.4794	2560.85	1137.46	10.26	0.32	747.213
1	30.63	30.63	88.19	81.25	77.08	sp|P08872|PA2A_AIPLA	Acidic phospholipase A2 OS=Aipysurus laevis OX=8678 PE=2 SV=1			0	96.34	CFAEAPYNNKNYNINTSNCQ	Carbamidomethyl(C)@1; Carbamidomethyl(E)@4; Carbamidomethyl(C)@19		missed K-N@10	0.00775304	2478.04	827.021	2478.03	827.018	3	10	1.1.1.964.14	13.4617	1412.75	550.15	12.33	0.81	286.986
1	30.63	30.63	88.19	81.25	77.08	sp|P08872|PA2A_AIPLA	Acidic phospholipase A2 OS=Aipysurus laevis OX=8678 PE=2 SV=1			0	96.11	CFAEAPYNNKNYNINTSNCQ	Carbamidomethyl(C)@1; Carbamidomethyl(E)@4; Carbamidomethyl(K)@10; Carbamidomethyl(C)@19		missed K-N@10	0.00049877	2535.05	846.026	2535.05	846.025	3	12	1.1.1.877.15	10.8827	4118.9	2286.25	11.04	0.32	1184.22
1	30.63	30.63	88.19	81.25	77.08	sp|P08872|PA2A_AIPLA	Acidic phospholipase A2 OS=Aipysurus laevis OX=8678 PE=2 SV=1			0	95.96	CFAEAPYNNKNYNINTSNCQ	Carbamidomethyl(C)@1; Carbamidomethyl(E)@4; Deamidated(N)@15; Carbamidomethyl(C)@19		missed K-N@10	0.0137887	2479.03	827.351	2479.02	827.346	3	12	1.1.1.908.20	11.7868	20971.4	5770.84	11.48	0.32	1813.87
1	30.63	30.63	88.19	81.25	77.08	sp|P08872|PA2A_AIPLA	Acidic phospholipase A2 OS=Aipysurus laevis OX=8678 PE=2 SV=1			0	95.96	CFAEAPYNNKNYNINTSNCQ	Carbamidomethyl(C)@1; Carbamidomethyl(E)@4; Deamidated(N)@13; Carbamidomethyl(C)@19		missed K-N@10	0.0137887	2479.03	827.351	2479.02	827.346	3	11	1.1.1.908.20	11.7868	20971.4	5770.84	11.48	0.32	1813.87
1	30.63	30.63	88.19	81.25	77.08	sp|P08872|PA2A_AIPLA	Acidic phospholipase A2 OS=Aipysurus laevis OX=8678 PE=2 SV=1			0	95.96	CFAEAPYNNKNYNINTSNCQ	Carbamidomethyl(C)@1; Carbamidomethyl(E)@4; Deamidated(N)@8; Carbamidomethyl(C)@19		missed K-N@10	0.0137887	2479.03	827.351	2479.02	827.346	3	11	1.1.1.908.20	11.7868	20971.4	5770.84	11.48	0.32	1813.87
1	30.63	30.63	88.19	81.25	77.08	sp|P08872|PA2A_AIPLA	Acidic phospholipase A2 OS=Aipysurus laevis OX=8678 PE=2 SV=1			0	95.96	CFAEAPYNNKNYNINTSNCQ	Carbamidomethyl(C)@1; Carbamidomethyl(E)@4; Deamidated(N)@9; Carbamidomethyl(C)@19		missed K-N@10	0.0137887	2479.03	827.351	2479.02	827.346	3	11	1.1.1.908.20	11.7868	20971.4	5770.84	11.48	0.32	1813.87
1	30.63	30.63	88.19	81.25	77.08	sp|P08872|PA2A_AIPLA	Acidic phospholipase A2 OS=Aipysurus laevis OX=8678 PE=2 SV=1			0	95.64	CFAEAPYNNKNYNINTSNCQ	Carbamidomethyl(C)@1; Carbamidomethyl(E)@4; Deamidated(N)@8; Deamidated(N)@9; Deamidated(N)@15; Carbamidomethyl(C)@19		missed K-N@10	0.053509	2481.04	828.02	2480.98	828.002	3	11	1.1.1.979.8	13.9144	601.91	327.35	13.54	0.81	374.629
1	30.63	30.63	88.19	81.25	77.08	sp|P08872|PA2A_AIPLA	Acidic phospholipase A2 OS=Aipysurus laevis OX=8678 PE=2 SV=1			0	95.64	CFAEAPYNNKNYNINTSNCQ	Carbamidomethyl(C)@1; Carbamidomethyl(E)@4; Deamidated(N)@9; Deamidated(N)@11; Deamidated(N)@15; Carbamidomethyl(C)@19		missed K-N@10	0.053509	2481.04	828.02	2480.98	828.002	3	11	1.1.1.979.8	13.9144	601.91	327.35	13.54	0.81	374.629
1	30.63	30.63	88.19	81.25	77.08	sp|P08872|PA2A_AIPLA	Acidic phospholipase A2 OS=Aipysurus laevis OX=8678 PE=2 SV=1			0	95.64	CFAEAPYNNKNYNINTSNCQ	Carbamidomethyl(C)@1; Carbamidomethyl(E)@4; Deamidated(N)@8; Deamidated(N)@11; Deamidated(N)@15; Carbamidomethyl(C)@19		missed K-N@10	0.053509	2481.04	828.02	2480.98	828.002	3	11	1.1.1.979.8	13.9144	601.91	327.35	13.54	0.81	374.629
1	30.63	30.63	88.19	81.25	77.08	sp|P08872|PA2A_AIPLA	Acidic phospholipase A2 OS=Aipysurus laevis OX=8678 PE=2 SV=1			0	95.55	CFAEAPYNNKNYNINTSNCQ	Carbamidomethyl(C)@1; Carbamidomethyl(E)@4; Deamidated(N)@15; Carbamidomethyl(C)@19		missed K-N@10	0.0137887	2479.03	827.351	2479.02	827.346	3	12	1.1.1.906.19	11.7278	20971.4	6550.74	11.48	0.32	2031.07
1	30.63	30.63	88.19	81.25	77.08	sp|P08872|PA2A_AIPLA	Acidic phospholipase A2 OS=Aipysurus laevis OX=8678 PE=2 SV=1			0	95.38	CFAEAPYNNKNYNINTSNCQ	Carbamidomethyl(C)@1; Carbamidomethyl(E)@4; Deamidated(N)@15; Carbamidomethyl(C)@19		missed K-N@10	0.0215535	2479.04	1240.53	2479.02	1240.52	2	9	1.1.1.894.21	11.3804	3145.62	2341.07	11.48	0.23	366.343
1	30.63	30.63	88.19	81.25	77.08	sp|P08872|PA2A_AIPLA	Acidic phospholipase A2 OS=Aipysurus laevis OX=8678 PE=2 SV=1			0	95.38	CFAEAPYNNKNYNINTSNCQ	Carbamidomethyl(C)@1; Carbamidomethyl(E)@4; Deamidated(N)@8; Carbamidomethyl(C)@19		missed K-N@10	0.0215535	2479.04	1240.53	2479.02	1240.52	2	9	1.1.1.894.21	11.3804	3145.62	2341.07	11.48	0.23	366.343
1	30.63	30.63	88.19	81.25	77.08	sp|P08872|PA2A_AIPLA	Acidic phospholipase A2 OS=Aipysurus laevis OX=8678 PE=2 SV=1			0	95.38	CFAEAPYNNKNYNINTSNCQ	Carbamidomethyl(C)@1; Carbamidomethyl(E)@4; Deamidated(N)@13; Carbamidomethyl(C)@19		missed K-N@10	0.0215535	2479.04	1240.53	2479.02	1240.52	2	9	1.1.1.894.21	11.3804	3145.62	2341.07	11.48	0.23	366.343
1	30.63	30.63	88.19	81.25	77.08	sp|P08872|PA2A_AIPLA	Acidic phospholipase A2 OS=Aipysurus laevis OX=8678 PE=2 SV=1			0	95.38	CFAEAPYNNKNYNINTSNCQ	Carbamidomethyl(C)@1; Carbamidomethyl(E)@4; Deamidated(N)@9; Carbamidomethyl(C)@19		missed K-N@10	0.0215535	2479.04	1240.53	2479.02	1240.52	2	9	1.1.1.894.21	11.3804	3145.62	2341.07	11.48	0.23	366.343
1	30.63	30.63	88.19	81.25	77.08	sp|P08872|PA2A_AIPLA	Acidic phospholipase A2 OS=Aipysurus laevis OX=8678 PE=2 SV=1			0	95.3	CFAEAPYNNKNYNINTSNCQ	Carbamidomethyl(C)@1; Ammonia-loss(N)@11; Carbamidomethyl(C)@19		missed K-N@10	0.0101116	2404	802.339	2403.98	802.336	3	12	1.1.1.1028.3	15.3914	3422.75	1629.08	15.52	0.27	606.336
1	30.63	30.63	88.19	81.25	77.08	sp|P08872|PA2A_AIPLA	Acidic phospholipase A2 OS=Aipysurus laevis OX=8678 PE=2 SV=1			0	95.3	CFAEAPYNNKNYNINTSNCQ	Carbamidomethyl(C)@1; Ammonia-loss(N)@9; Carbamidomethyl(C)@19		missed K-N@10	0.0101116	2404	802.339	2403.98	802.336	3	13	1.1.1.1028.3	15.3914	3422.75	1629.08	15.52	0.27	606.336
1	30.63	30.63	88.19	81.25	77.08	sp|P08872|PA2A_AIPLA	Acidic phospholipase A2 OS=Aipysurus laevis OX=8678 PE=2 SV=1			0	95.3	CFAEAPYNNKNYNINTSNCQ	Carbamidomethyl(C)@1; Ammonia-loss(N)@8; Carbamidomethyl(C)@19		missed K-N@10	0.0101116	2404	802.339	2403.98	802.336	3	13	1.1.1.1028.3	15.3914	3422.75	1629.08	15.52	0.27	606.336
1	30.63	30.63	88.19	81.25	77.08	sp|P08872|PA2A_AIPLA	Acidic phospholipase A2 OS=Aipysurus laevis OX=8678 PE=2 SV=1			0	94.75	CFAEAPYNNKNYNINTSNCQ	Carbamidomethyl(C)@1; Carbamidomethyl(C)@19		missed K-N@10	-0.00355911	2421.01	808.01	2421.01	808.011	3	7	1.1.1.948.15	12.9818	564.45	561.75	13	0.63	296.443
1	30.63	30.63	88.19	81.25	77.08	sp|P08872|PA2A_AIPLA	Acidic phospholipase A2 OS=Aipysurus laevis OX=8678 PE=2 SV=1			0	94.64	CFAEAPYNNKNYNINTSNCQ	Carbamidomethyl(C)@1; Carbamyl(K)@10; Carbamidomethyl(C)@19		missed K-N@10	0.00924295	2464.03	822.349	2464.02	822.346	3	10	1.1.1.935.15	12.5885	641.89	635.89	12.57	0.3	375.249
1	30.63	30.63	88.19	81.25	77.08	sp|P08872|PA2A_AIPLA	Acidic phospholipase A2 OS=Aipysurus laevis OX=8678 PE=2 SV=1			0	94.24	CFAEAPYNNKNYNINTSNCQ	Carbamidomethyl(C)@1; Carbamidomethyl(E)@4; Carbamyl(K)@10; Carbamidomethyl(C)@19		missed K-N@10	0.00847014	2521.05	841.356	2521.04	841.354	3	12	1.1.1.957.15	13.253	1162.96	998.4	13.18	0.27	474.5
1	30.63	30.63	88.19	81.25	77.08	sp|P08872|PA2A_AIPLA	Acidic phospholipase A2 OS=Aipysurus laevis OX=8678 PE=2 SV=1			0	93.64	CFAEAPYNNKNYNINTSNCQ	Carbamidomethyl(C)@1; Carbamidomethyl(C)@19		missed K-N@10	0.00852585	2421.02	808.014	2421.01	808.011	3	8	1.1.1.930.12	12.4419	692.98	548.66	12.09	0.75	221.57
1	30.63	30.63	88.19	81.25	77.08	sp|P08872|PA2A_AIPLA	Acidic phospholipase A2 OS=Aipysurus laevis OX=8678 PE=2 SV=1			0	93.52	CFAEAPYNNKNYNINTSNCQ	Carbamidomethyl(C)@1; Carbamidomethyl(E)@4; Carbamyl(K)@10; Carbamidomethyl(C)@19		missed K-N@10	0.00773772	2521.05	841.356	2521.04	841.354	3	12	1.1.1.960.12	13.3448	1206.15	1024.12	13.45	0.3	476.551
1	30.63	30.63	88.19	81.25	77.08	sp|P08872|PA2A_AIPLA	Acidic phospholipase A2 OS=Aipysurus laevis OX=8678 PE=2 SV=1			0	93.13	CFAEAPYNNKNYNINTSNCQ	Carbamidomethyl(C)@1; Deamidated(N)@15; Carbamidomethyl(C)@19		missed K-N@10	0.0100093	2422.01	1212.01	2422	1212.01	2	8	1.1.1.873.21	10.7719	2403.37	2015.16	10.69	0.38	600.509
1	30.63	30.63	88.19	81.25	77.08	sp|P08872|PA2A_AIPLA	Acidic phospholipase A2 OS=Aipysurus laevis OX=8678 PE=2 SV=1			0	92.1	CFAEAPYNNKNYNINTSNCQ	Carbamidomethyl(C)@1; Carbamidomethyl(E)@4; Deamidated(N)@15; Carbamidomethyl(C)@19		missed K-N@10	0.0215535	2479.04	1240.53	2479.02	1240.52	2	9	1.1.1.897.21	11.4675	3145.62	3130.33	11.48	0.23	322.712
1	30.63	30.63	88.19	81.25	77.08	sp|P08872|PA2A_AIPLA	Acidic phospholipase A2 OS=Aipysurus laevis OX=8678 PE=2 SV=1			0	91.44	CFAEAPYNNKNYNINTSNCQ	Carbamidomethyl(C)@1; Carbamidomethyl(E)@4; Deamidated(N)@13; Carbamidomethyl(C)@19		missed K-N@10	0.0137887	2479.03	827.351	2479.02	827.346	3	10	1.1.1.935.16	12.5894	20971.4	1547.52	11.48	0.32	516.049
1	30.63	30.63	88.19	81.25	77.08	sp|P08872|PA2A_AIPLA	Acidic phospholipase A2 OS=Aipysurus laevis OX=8678 PE=2 SV=1			0	91.44	CFAEAPYNNKNYNINTSNCQ	Carbamidomethyl(C)@1; Carbamidomethyl(E)@4; Deamidated(N)@15; Carbamidomethyl(C)@19		missed K-N@10	0.0137887	2479.03	827.351	2479.02	827.346	3	11	1.1.1.935.16	12.5894	20971.4	1547.52	11.48	0.32	516.049
1	30.63	30.63	88.19	81.25	77.08	sp|P08872|PA2A_AIPLA	Acidic phospholipase A2 OS=Aipysurus laevis OX=8678 PE=2 SV=1			0	91.44	CFAEAPYNNKNYNINTSNCQ	Carbamidomethyl(C)@1; Carbamidomethyl(E)@4; Deamidated(N)@11; Carbamidomethyl(C)@19		missed K-N@10	0.0137887	2479.03	827.351	2479.02	827.346	3	10	1.1.1.935.16	12.5894	20971.4	1547.52	11.48	0.32	516.049
1	30.63	30.63	88.19	81.25	77.08	sp|P08872|PA2A_AIPLA	Acidic phospholipase A2 OS=Aipysurus laevis OX=8678 PE=2 SV=1			0	90.99	CFAEAPYNNKNYNINTSNCQ	Carbamidomethyl(C)@1; Deamidated(N)@8; Carbamidomethyl(C)@19		missed K-N@10	0.0151109	2422.01	808.344	2422	808.339	3	9	1.1.1.1034.4	15.5712	238.17	236.8	15.58	0.69	233.134
1	30.63	30.63	88.19	81.25	77.08	sp|P08872|PA2A_AIPLA	Acidic phospholipase A2 OS=Aipysurus laevis OX=8678 PE=2 SV=1			0	90.99	CFAEAPYNNKNYNINTSNCQ	Carbamidomethyl(C)@1; Deamidated(N)@9; Carbamidomethyl(C)@19		missed K-N@10	0.0151109	2422.01	808.344	2422	808.339	3	9	1.1.1.1034.4	15.5712	238.17	236.8	15.58	0.69	233.134
1	30.63	30.63	88.19	81.25	77.08	sp|P08872|PA2A_AIPLA	Acidic phospholipase A2 OS=Aipysurus laevis OX=8678 PE=2 SV=1			0	90.54	CFAEAPYNNKNYNINTSNCQ	Carbamidomethyl(C)@1; Carbamidomethyl(E)@4; Carbamidomethyl(C)@19		missed K-N@10	0.00192847	2478.03	827.019	2478.03	827.018	3	10	1.1.1.874.17	10.7975	37622.7	1014.82	11.1	0.23	958.412
1	30.63	30.63	88.19	81.25	77.08	sp|P08872|PA2A_AIPLA	Acidic phospholipase A2 OS=Aipysurus laevis OX=8678 PE=2 SV=1			0	90.06	CFAEAPYNNKNYNINTSNCQ	Carbamidomethyl(C)@1; Carbamidomethyl(C)@19		missed K-N@10	-0.00355911	2421.01	808.01	2421.01	808.011	3	8	1.1.1.938.8	12.6755	564.45	448.13	13	0.63	225.223
1	30.63	30.63	88.19	81.25	77.08	sp|P08872|PA2A_AIPLA	Acidic phospholipase A2 OS=Aipysurus laevis OX=8678 PE=2 SV=1			0	89.96	CFAEAPYNNKNYNINTSNCQ	Carbamidomethyl(C)@1; Carbamidomethyl(K)@10; Carbamidomethyl(Y)@12; Carbamidomethyl(C)@19		missed K-N@10	0.00214671	2535.06	846.026	2535.05	846.025	3	10	1.1.1.859.9	10.3585	1391.86	1382.68	10.38	0.26	707.234
1	30.63	30.63	88.19	81.25	77.08	sp|P08872|PA2A_AIPLA	Acidic phospholipase A2 OS=Aipysurus laevis OX=8678 PE=2 SV=1			0	89.96	CFAEAPYNNKNYNINTSNCQ	Carbamidomethyl(C)@1; Carbamidomethyl(Y)@7; Carbamidomethyl(K)@10; Carbamidomethyl(C)@19		missed K-N@10	0.00214671	2535.06	846.026	2535.05	846.025	3	10	1.1.1.859.9	10.3585	1391.86	1382.68	10.38	0.26	707.234
1	30.63	30.63	88.19	81.25	77.08	sp|P08872|PA2A_AIPLA	Acidic phospholipase A2 OS=Aipysurus laevis OX=8678 PE=2 SV=1			0	89.4	CFAEAPYNNKNYNINTSNCQ	Carbamidomethyl(C)@1; Carbamyl(K)@10; Carbamidomethyl(C)@19		missed K-N@10	0.00887674	2464.03	822.349	2464.02	822.346	3	12	1.1.1.968.11	13.5797	6052.21	5482.77	13.54	0.27	3048.54
1	30.63	30.63	88.19	81.25	77.08	sp|P08872|PA2A_AIPLA	Acidic phospholipase A2 OS=Aipysurus laevis OX=8678 PE=2 SV=1			0	88.9	CFAEAPYNNKNYNINTSNCQ	Carbamidomethyl(C)@1; Carbamidomethyl(E)@4; Carbamidomethyl(C)@19		missed K-N@10	0.00775304	2478.04	827.021	2478.03	827.018	3	10	1.1.1.962.11	13.3986	1412.75	552.13	12.33	0.81	305.9
1	30.63	30.63	88.19	81.25	77.08	sp|P08872|PA2A_AIPLA	Acidic phospholipase A2 OS=Aipysurus laevis OX=8678 PE=2 SV=1			0	88.9	CFAEAPYNNKNYNINTSNCQ	Carbamidomethyl(C)@1; Carbamidomethyl(E)@4; Carbamidomethyl(C)@19		missed K-N@10	0.00775304	2478.04	827.021	2478.03	827.018	3	9	1.1.1.974.12	13.7664	1412.75	405.35	12.33	0.81	200.405
1	30.63	30.63	88.19	81.25	77.08	sp|P08872|PA2A_AIPLA	Acidic phospholipase A2 OS=Aipysurus laevis OX=8678 PE=2 SV=1			0	86.85	CFAEAPYNNKNYNINTSNCQ	Carbamidomethyl(C)@1; Carbamidomethyl(C)@19		missed K-N@10	0.00852585	2421.02	808.014	2421.01	808.011	3	6	1.1.1.935.13	12.5869	692.98	471.66	12.09	0.75	256.515
1	30.63	30.63	88.19	81.25	77.08	sp|P08872|PA2A_AIPLA	Acidic phospholipase A2 OS=Aipysurus laevis OX=8678 PE=2 SV=1			0	86.04	CFAEAPYNNKNYNINTSNCQ	Carbamidomethyl(C)@1; Carbamidomethyl(T)@16; Carbamidomethyl(S)@17; Carbamidomethyl(C)@19		missed K-N@10	0.00049877	2535.05	846.026	2535.05	846.025	3	11	1.1.1.872.17	10.7395	4118.9	797.4	11.04	0.32	519.201
1	30.63	30.63	88.19	81.25	77.08	sp|P08872|PA2A_AIPLA	Acidic phospholipase A2 OS=Aipysurus laevis OX=8678 PE=2 SV=1			0	86.02	CFAEAPYNNKNYNINTSNCQ	Carbamidomethyl(C)@1; Carbamidomethyl(E)@4; Carbamyl(K)@10; Carbamidomethyl(C)@19		missed K-N@10	0.00847014	2521.05	841.356	2521.04	841.354	3	10	1.1.1.951.16	13.0732	1162.96	838.54	13.18	0.27	456.587
1	30.63	30.63	88.19	81.25	77.08	sp|P08872|PA2A_AIPLA	Acidic phospholipase A2 OS=Aipysurus laevis OX=8678 PE=2 SV=1			0	81.92	CFAEAPYNNKNYNINTSNCQ	Carbamidomethyl(C)@1; Carbamidomethyl(E)@4; Carbamidomethyl(K)@10; Carbamidomethyl(C)@19		missed K-N@10	0.00049877	2535.05	846.026	2535.05	846.025	3	11	1.1.1.884.20	11.0912	4118.9	3624.66	11.04	0.32	2226.41
1	30.63	30.63	88.19	81.25	77.08	sp|P08872|PA2A_AIPLA	Acidic phospholipase A2 OS=Aipysurus laevis OX=8678 PE=2 SV=1			0	81.91	CFAEAPYNNKNYNINTSNCQ	Carbamidomethyl(C)@1; Carbamidomethyl(C)@19		missed K-N@10	0.00852585	2421.02	808.014	2421.01	808.011	3	6	1.1.1.937.11	12.6452	692.98	455.56	12.09	0.75	202.927
1	30.63	30.63	88.19	81.25	77.08	sp|P08872|PA2A_AIPLA	Acidic phospholipase A2 OS=Aipysurus laevis OX=8678 PE=2 SV=1			0	79.29	CFAEAPYNNKNYNINTSNCQ	Carbamidomethyl(C)@1; Carbamidomethyl(E)@4; Deamidated(N)@15; Carbamidomethyl(C)@19		missed K-N@10	0.0215535	2479.04	1240.53	2479.02	1240.52	2	9	1.1.1.896.21	11.4384	3145.62	3014.14	11.48	0.23	347.529
1	30.63	30.63	88.19	81.25	77.08	sp|P08872|PA2A_AIPLA	Acidic phospholipase A2 OS=Aipysurus laevis OX=8678 PE=2 SV=1			0	79.02	CFAEAPYNNKNYNINTSNCQ	Carbamidomethyl(C)@1; Deamidated(N)@8; Deamidated(N)@9; Carbamidomethyl(C)@19		missed K-N@10	0.0249918	2423	808.675	2422.98	808.667	3	7	1.1.1.915.11	11.9834	638.85	467.44	11.77	0.59	301.697
1	30.63	30.63	88.19	81.25	77.08	sp|P08872|PA2A_AIPLA	Acidic phospholipase A2 OS=Aipysurus laevis OX=8678 PE=2 SV=1			0	79.02	CFAEAPYNNKNYNINTSNCQ	Carbamidomethyl(C)@1; Deamidated(N)@9; Deamidated(N)@13; Carbamidomethyl(C)@19		missed K-N@10	0.0249918	2423	808.675	2422.98	808.667	3	7	1.1.1.915.11	11.9834	638.85	467.44	11.77	0.59	301.697
1	30.63	30.63	88.19	81.25	77.08	sp|P08872|PA2A_AIPLA	Acidic phospholipase A2 OS=Aipysurus laevis OX=8678 PE=2 SV=1			0	79.02	CFAEAPYNNKNYNINTSNCQ	Carbamidomethyl(C)@1; Deamidated(N)@9; Deamidated(N)@11; Carbamidomethyl(C)@19		missed K-N@10	0.0249918	2423	808.675	2422.98	808.667	3	7	1.1.1.915.11	11.9834	638.85	467.44	11.77	0.59	301.697
1	30.63	30.63	88.19	81.25	77.08	sp|P08872|PA2A_AIPLA	Acidic phospholipase A2 OS=Aipysurus laevis OX=8678 PE=2 SV=1			0	79.02	CFAEAPYNNKNYNINTSNCQ	Carbamidomethyl(C)@1; Deamidated(N)@8; Deamidated(N)@11; Carbamidomethyl(C)@19		missed K-N@10	0.0249918	2423	808.675	2422.98	808.667	3	7	1.1.1.915.11	11.9834	638.85	467.44	11.77	0.59	301.697
1	30.63	30.63	88.19	81.25	77.08	sp|P08872|PA2A_AIPLA	Acidic phospholipase A2 OS=Aipysurus laevis OX=8678 PE=2 SV=1			0	79.02	CFAEAPYNNKNYNINTSNCQ	Carbamidomethyl(C)@1; Deamidated(N)@8; Deamidated(N)@13; Carbamidomethyl(C)@19		missed K-N@10	0.0249918	2423	808.675	2422.98	808.667	3	7	1.1.1.915.11	11.9834	638.85	467.44	11.77	0.59	301.697
1	30.63	30.63	88.19	81.25	77.08	sp|P08872|PA2A_AIPLA	Acidic phospholipase A2 OS=Aipysurus laevis OX=8678 PE=2 SV=1			0	79.02	CFAEAPYNNKNYNINTSNCQ	Carbamidomethyl(C)@1; Deamidated(N)@11; Deamidated(N)@13; Carbamidomethyl(C)@19		missed K-N@10	0.0249918	2423	808.675	2422.98	808.667	3	7	1.1.1.915.11	11.9834	638.85	467.44	11.77	0.59	301.697
1	30.63	30.63	88.19	81.25	77.08	sp|P08872|PA2A_AIPLA	Acidic phospholipase A2 OS=Aipysurus laevis OX=8678 PE=2 SV=1			0	74.49	CFAEAPYNNKNYNINTSNCQ	Carbamidomethyl(C)@1; Carbamidomethyl(Y)@7; Carbamidomethyl(C)@19		missed K-N@10	-0.000818087	2478.03	827.018	2478.03	827.018	3	12	1.1.1.854.17	10.2214	2560.85	2306.09	10.26	0.32	1329.08
1	30.63	30.63	88.19	81.25	77.08	sp|P08872|PA2A_AIPLA	Acidic phospholipase A2 OS=Aipysurus laevis OX=8678 PE=2 SV=1			0	72.22	CFAEAPYNNKNYNINTSNCQ	Carbamidomethyl(C)@1; Deamidated(N)@15; Deamidated(N)@18; Carbamidomethyl(C)@19		missed K-N@10	0.0249918	2423	808.675	2422.98	808.667	3	7	1.1.1.913.15	11.9279	638.85	460.55	11.77	0.59	281.733
1	30.63	30.63	88.19	81.25	77.08	sp|P08872|PA2A_AIPLA	Acidic phospholipase A2 OS=Aipysurus laevis OX=8678 PE=2 SV=1			0	72.22	CFAEAPYNNKNYNINTSNCQ	Carbamidomethyl(C)@1; Deamidated(N)@8; Deamidated(N)@11; Carbamidomethyl(C)@19		missed K-N@10	0.0249918	2423	808.675	2422.98	808.667	3	7	1.1.1.913.15	11.9279	638.85	460.55	11.77	0.59	281.733
1	30.63	30.63	88.19	81.25	77.08	sp|P08872|PA2A_AIPLA	Acidic phospholipase A2 OS=Aipysurus laevis OX=8678 PE=2 SV=1			0	72.22	CFAEAPYNNKNYNINTSNCQ	Carbamidomethyl(C)@1; Deamidated(N)@11; Deamidated(N)@13; Carbamidomethyl(C)@19		missed K-N@10	0.0249918	2423	808.675	2422.98	808.667	3	7	1.1.1.913.15	11.9279	638.85	460.55	11.77	0.59	281.733
1	30.63	30.63	88.19	81.25	77.08	sp|P08872|PA2A_AIPLA	Acidic phospholipase A2 OS=Aipysurus laevis OX=8678 PE=2 SV=1			0	72.22	CFAEAPYNNKNYNINTSNCQ	Carbamidomethyl(C)@1; Deamidated(N)@9; Deamidated(N)@13; Carbamidomethyl(C)@19		missed K-N@10	0.0249918	2423	808.675	2422.98	808.667	3	7	1.1.1.913.15	11.9279	638.85	460.55	11.77	0.59	281.733
1	30.63	30.63	88.19	81.25	77.08	sp|P08872|PA2A_AIPLA	Acidic phospholipase A2 OS=Aipysurus laevis OX=8678 PE=2 SV=1			0	72.22	CFAEAPYNNKNYNINTSNCQ	Carbamidomethyl(C)@1; Deamidated(N)@9; Deamidated(N)@11; Carbamidomethyl(C)@19		missed K-N@10	0.0249918	2423	808.675	2422.98	808.667	3	7	1.1.1.913.15	11.9279	638.85	460.55	11.77	0.59	281.733
1	30.63	30.63	88.19	81.25	77.08	sp|P08872|PA2A_AIPLA	Acidic phospholipase A2 OS=Aipysurus laevis OX=8678 PE=2 SV=1			0	72.22	CFAEAPYNNKNYNINTSNCQ	Carbamidomethyl(C)@1; Deamidated(N)@8; Deamidated(N)@9; Carbamidomethyl(C)@19		missed K-N@10	0.0249918	2423	808.675	2422.98	808.667	3	7	1.1.1.913.15	11.9279	638.85	460.55	11.77	0.59	281.733
1	30.63	30.63	88.19	81.25	77.08	sp|P08872|PA2A_AIPLA	Acidic phospholipase A2 OS=Aipysurus laevis OX=8678 PE=2 SV=1			0	72.22	CFAEAPYNNKNYNINTSNCQ	Carbamidomethyl(C)@1; Deamidated(N)@8; Deamidated(N)@13; Carbamidomethyl(C)@19		missed K-N@10	0.0249918	2423	808.675	2422.98	808.667	3	7	1.1.1.913.15	11.9279	638.85	460.55	11.77	0.59	281.733
1	30.63	30.63	88.19	81.25	77.08	sp|P08872|PA2A_AIPLA	Acidic phospholipase A2 OS=Aipysurus laevis OX=8678 PE=2 SV=1			0	69.92	CFAEAPYNNKNYNINTSNCQ	Carbamidomethyl(C)@1; Carbamidomethyl(E)@4; Carbamyl(K)@10; Carbamidomethyl(C)@19		missed K-N@10	0.00847014	2521.05	841.356	2521.04	841.354	3	10	1.1.1.956.15	13.2215	1162.96	1071.44	13.18	0.27	532.861
1	30.63	30.63	88.19	81.25	77.08	sp|P08872|PA2A_AIPLA	Acidic phospholipase A2 OS=Aipysurus laevis OX=8678 PE=2 SV=1			0	67.55	CFAEAPYNNKNYNINTSNCQ	Carbamidomethyl(C)@1; Carbamidomethyl(E)@4; Carbamidomethyl(K)@10; Carbamidomethyl(C)@19		missed K-N@10	0.00049877	2535.05	846.026	2535.05	846.025	3	10	1.1.1.875.17	10.8265	4118.9	1423.26	11.04	0.32	723.045
1	30.63	30.63	88.19	81.25	77.08	sp|P08872|PA2A_AIPLA	Acidic phospholipase A2 OS=Aipysurus laevis OX=8678 PE=2 SV=1			0	67.45	CFAEAPYNNKNYNINTSNCQ	Carbamidomethyl(C)@1; Carbamidomethyl(Y)@12; Carbamidomethyl(C)@19		missed K-N@10	0.00192847	2478.03	827.019	2478.03	827.018	3	10	1.1.1.874.17	10.7975	37622.7	1014.82	11.1	0.23	958.412
1	30.63	30.63	88.19	81.25	77.08	sp|P08872|PA2A_AIPLA	Acidic phospholipase A2 OS=Aipysurus laevis OX=8678 PE=2 SV=1			0	63.43	CFAEAPYNNKNYNINTSNCQ	Carbamidomethyl(C)@1; Carbamyl(K)@10; Carbamidomethyl(C)@19		missed K-N@10	0.0165805	2464.03	1233.02	2464.02	1233.02	2	8	1.1.1.969.15	13.6183	621.88	404.34	13.51	0.21	104.788
1	30.63	30.63	88.19	81.25	77.08	sp|P08872|PA2A_AIPLA	Acidic phospholipase A2 OS=Aipysurus laevis OX=8678 PE=2 SV=1			0	62.29	CFAEAPYNNKNYNINTSNCQ	Carbamidomethyl(C)@1; Carbamyl(K)@10; Carbamidomethyl(C)@19		missed K-N@10	0.0165805	2464.03	1233.02	2464.02	1233.02	2	8	1.1.1.967.16	13.5582	621.88	577.27	13.51	0.21	155.173
1	30.63	30.63	88.19	81.25	77.08	sp|P08872|PA2A_AIPLA	Acidic phospholipase A2 OS=Aipysurus laevis OX=8678 PE=2 SV=1			0	62.03	CFAEAPYNNKNYNINTSNCQ	Carbamidomethyl(C)@1; Carbamidomethyl(E)@4; Carbamidomethyl(K)@10; Carbamidomethyl(C)@19		missed K-N@10	0.00049877	2535.05	846.026	2535.05	846.025	3	10	1.1.1.874.18	10.7983	4118.9	1168.66	11.04	0.32	610.616
1	30.63	30.63	88.19	81.25	77.08	sp|P08872|PA2A_AIPLA	Acidic phospholipase A2 OS=Aipysurus laevis OX=8678 PE=2 SV=1			0	61.75	CFAEAPYNNKNYNINTSNCQ	Carbamidomethyl(C)@1; Dehydrated(E)@4; Deamidated(N)@9; Carbamidomethyl(C)@19		missed K-N@10	0.0179374	2404	1203.01	2403.98	1203	2	12	1.1.1.1035.5	15.6011	468.29	413.06	15.52	0.24	123.063
1	30.63	30.63	88.19	81.25	77.08	sp|P08872|PA2A_AIPLA	Acidic phospholipase A2 OS=Aipysurus laevis OX=8678 PE=2 SV=1			0	61.75	CFAEAPYNNKNYNINTSNCQ	Carbamidomethyl(C)@1; Dehydrated(E)@4; Deamidated(N)@8; Carbamidomethyl(C)@19		missed K-N@10	0.0179374	2404	1203.01	2403.98	1203	2	13	1.1.1.1035.5	15.6011	468.29	413.06	15.52	0.24	123.063
1	30.63	30.63	88.19	81.25	77.08	sp|P08872|PA2A_AIPLA	Acidic phospholipase A2 OS=Aipysurus laevis OX=8678 PE=2 SV=1			0	61.75	CFAEAPYNNKNYNINTSNCQ	Carbamidomethyl(C)@1; Dehydrated(E)@4; Deamidated(N)@8; Carbamidomethyl(C)@19		missed K-N@10	0.0179374	2404	1203.01	2403.98	1203	2	15	1.1.1.1036.5	15.631	468.29	350.48	15.52	0.24	96.6939
1	30.63	30.63	88.19	81.25	77.08	sp|P08872|PA2A_AIPLA	Acidic phospholipase A2 OS=Aipysurus laevis OX=8678 PE=2 SV=1			0	61.75	CFAEAPYNNKNYNINTSNCQ	Carbamidomethyl(C)@1; Dehydrated(E)@4; Deamidated(N)@9; Carbamidomethyl(C)@19		missed K-N@10	0.0179374	2404	1203.01	2403.98	1203	2	15	1.1.1.1036.5	15.631	468.29	350.48	15.52	0.24	96.6939
1	30.63	30.63	88.19	81.25	77.08	sp|P08872|PA2A_AIPLA	Acidic phospholipase A2 OS=Aipysurus laevis OX=8678 PE=2 SV=1			0	61.75	CFAEAPYNNKNYNINTSNCQ	Carbamidomethyl(C)@1; Dehydrated(E)@4; Deamidated(N)@8; Deamidated(N)@15; Carbamidomethyl(C)@19		missed K-N@10	0.0270859	2405	1203.51	2404.97	1203.49	2	15	1.1.1.1045.4	15.8996	281.21	279.2	15.91	0.39	106.144
1	30.63	30.63	88.19	81.25	77.08	sp|P08872|PA2A_AIPLA	Acidic phospholipase A2 OS=Aipysurus laevis OX=8678 PE=2 SV=1			0	61.75	CFAEAPYNNKNYNINTSNCQ	Carbamidomethyl(C)@1; Dehydrated(E)@4; Deamidated(N)@9; Deamidated(N)@15; Carbamidomethyl(C)@19		missed K-N@10	0.0270859	2405	1203.51	2404.97	1203.49	2	15	1.1.1.1045.4	15.8996	281.21	279.2	15.91	0.39	106.144
1	30.63	30.63	88.19	81.25	77.08	sp|P08872|PA2A_AIPLA	Acidic phospholipase A2 OS=Aipysurus laevis OX=8678 PE=2 SV=1			0	61.69	CFAEAPYNNKNYNINTSNCQ	Carbamidomethyl(C)@1; Dehydrated(E)@4; Deamidated(N)@9; Carbamidomethyl(C)@19		missed K-N@10	0.0101116	2404	802.339	2403.98	802.336	3	16	1.1.1.1029.4	15.4171	3422.75	2059.57	15.52	0.27	814.403
1	30.63	30.63	88.19	81.25	77.08	sp|P08872|PA2A_AIPLA	Acidic phospholipase A2 OS=Aipysurus laevis OX=8678 PE=2 SV=1			0	61.69	CFAEAPYNNKNYNINTSNCQ	Carbamidomethyl(C)@1; Dehydrated(E)@4; Deamidated(N)@8; Carbamidomethyl(C)@19		missed K-N@10	0.0101116	2404	802.339	2403.98	802.336	3	16	1.1.1.1029.4	15.4171	3422.75	2059.57	15.52	0.27	814.403
1	30.63	30.63	88.19	81.25	77.08	sp|P08872|PA2A_AIPLA	Acidic phospholipase A2 OS=Aipysurus laevis OX=8678 PE=2 SV=1			0	60.91	CFAEAPYNNKNYNINTSNCQ	Carbamidomethyl(C)@1; Carbamidomethyl(E)@4; Carbamidomethyl(K)@10; Carbamidomethyl(C)@19		missed K-N@10	0.00049877	2535.05	846.026	2535.05	846.025	3	12	1.1.1.880.15	10.9723	4118.9	3626.17	11.04	0.32	2250.01
1	30.63	30.63	88.19	81.25	77.08	sp|P08872|PA2A_AIPLA	Acidic phospholipase A2 OS=Aipysurus laevis OX=8678 PE=2 SV=1			0	60.74	CFAEAPYNNKNYNINTSNCQ	Carbamidomethyl(C)@1; Dehydrated(E)@4; Deamidated(N)@8; Carbamidomethyl(C)@19		missed K-N@10	0.0101116	2404	802.339	2403.98	802.336	3	17	1.1.1.1034.3	15.5654	3422.75	3147.08	15.52	0.27	1400.89
1	30.63	30.63	88.19	81.25	77.08	sp|P08872|PA2A_AIPLA	Acidic phospholipase A2 OS=Aipysurus laevis OX=8678 PE=2 SV=1			0	60.74	CFAEAPYNNKNYNINTSNCQ	Carbamidomethyl(C)@1; Dehydrated(E)@4; Deamidated(N)@9; Carbamidomethyl(C)@19		missed K-N@10	0.0101116	2404	802.339	2403.98	802.336	3	17	1.1.1.1034.3	15.5654	3422.75	3147.08	15.52	0.27	1400.89
1	30.63	30.63	88.19	81.25	77.08	sp|P08872|PA2A_AIPLA	Acidic phospholipase A2 OS=Aipysurus laevis OX=8678 PE=2 SV=1			0	60.74	CFAEAPYNNKNYNINTSNCQ	Carbamidomethyl(C)@1; Dehydrated(E)@4; Deamidated(N)@11; Carbamidomethyl(C)@19		missed K-N@10	0.0101116	2404	802.339	2403.98	802.336	3	17	1.1.1.1034.3	15.5654	3422.75	3147.08	15.52	0.27	1400.89
1	30.63	30.63	88.19	81.25	77.08	sp|P08872|PA2A_AIPLA	Acidic phospholipase A2 OS=Aipysurus laevis OX=8678 PE=2 SV=1			0	60.22	CFAEAPYNNKNYNINTSNCQ	Carbamidomethyl(C)@1; Dehydrated(E)@4; Deamidated(N)@8; Deamidated(N)@15; Carbamidomethyl(C)@19		missed K-N@10	0.0124852	2404.98	802.668	2404.97	802.664	3	13	1.1.1.1051.6	16.0758	1952.12	898.8	15.91	0.33	469.464
1	30.63	30.63	88.19	81.25	77.08	sp|P08872|PA2A_AIPLA	Acidic phospholipase A2 OS=Aipysurus laevis OX=8678 PE=2 SV=1			0	59.49	CFAEAPYNNKNYNINTSNCQ	Carbamidomethyl(C)@1; Deamidated(N)@8; Deamidated(N)@13; Carbamidomethyl(C)@19		missed K-N@10	0.0249918	2423	808.675	2422.98	808.667	3	7	1.1.1.908.19	11.786	638.85	623.67	11.77	0.59	356.286
1	30.63	30.63	88.19	81.25	77.08	sp|P08872|PA2A_AIPLA	Acidic phospholipase A2 OS=Aipysurus laevis OX=8678 PE=2 SV=1			0	59.49	CFAEAPYNNKNYNINTSNCQ	Carbamidomethyl(C)@1; Deamidated(N)@9; Deamidated(N)@11; Carbamidomethyl(C)@19		missed K-N@10	0.0249918	2423	808.675	2422.98	808.667	3	7	1.1.1.908.19	11.786	638.85	623.67	11.77	0.59	356.286
1	30.63	30.63	88.19	81.25	77.08	sp|P08872|PA2A_AIPLA	Acidic phospholipase A2 OS=Aipysurus laevis OX=8678 PE=2 SV=1			0	59.49	CFAEAPYNNKNYNINTSNCQ	Carbamidomethyl(C)@1; Deamidated(N)@8; Deamidated(N)@9; Carbamidomethyl(C)@19		missed K-N@10	0.0249918	2423	808.675	2422.98	808.667	3	7	1.1.1.908.19	11.786	638.85	623.67	11.77	0.59	356.286
1	30.63	30.63	88.19	81.25	77.08	sp|P08872|PA2A_AIPLA	Acidic phospholipase A2 OS=Aipysurus laevis OX=8678 PE=2 SV=1			0	59.49	CFAEAPYNNKNYNINTSNCQ	Carbamidomethyl(C)@1; Deamidated(N)@9; Deamidated(N)@13; Carbamidomethyl(C)@19		missed K-N@10	0.0249918	2423	808.675	2422.98	808.667	3	7	1.1.1.908.19	11.786	638.85	623.67	11.77	0.59	356.286
1	30.63	30.63	88.19	81.25	77.08	sp|P08872|PA2A_AIPLA	Acidic phospholipase A2 OS=Aipysurus laevis OX=8678 PE=2 SV=1			0	59.49	CFAEAPYNNKNYNINTSNCQ	Carbamidomethyl(C)@1; Deamidated(N)@11; Deamidated(N)@13; Carbamidomethyl(C)@19		missed K-N@10	0.0249918	2423	808.675	2422.98	808.667	3	7	1.1.1.908.19	11.786	638.85	623.67	11.77	0.59	356.286
1	30.63	30.63	88.19	81.25	77.08	sp|P08872|PA2A_AIPLA	Acidic phospholipase A2 OS=Aipysurus laevis OX=8678 PE=2 SV=1			0	59.49	CFAEAPYNNKNYNINTSNCQ	Carbamidomethyl(C)@1; Deamidated(N)@8; Deamidated(N)@11; Carbamidomethyl(C)@19		missed K-N@10	0.0249918	2423	808.675	2422.98	808.667	3	7	1.1.1.908.19	11.786	638.85	623.67	11.77	0.59	356.286
1	30.63	30.63	88.19	81.25	77.08	sp|P08872|PA2A_AIPLA	Acidic phospholipase A2 OS=Aipysurus laevis OX=8678 PE=2 SV=1			0	58.85	CFAEAPYNNKNYNINTSNCQ	Carbamidomethyl(C)@1; Dehydrated(E)@4; Deamidated(N)@9; Carbamidomethyl(C)@19		missed K-N@10	0.0101116	2404	802.339	2403.98	802.336	3	13	1.1.1.1028.3	15.3914	3422.75	1629.08	15.52	0.27	606.336
1	30.63	30.63	88.19	81.25	77.08	sp|P08872|PA2A_AIPLA	Acidic phospholipase A2 OS=Aipysurus laevis OX=8678 PE=2 SV=1			0	58.85	CFAEAPYNNKNYNINTSNCQ	Carbamidomethyl(C)@1; Dehydrated(E)@4; Deamidated(N)@11; Carbamidomethyl(C)@19		missed K-N@10	0.0101116	2404	802.339	2403.98	802.336	3	12	1.1.1.1028.3	15.3914	3422.75	1629.08	15.52	0.27	606.336
1	30.63	30.63	88.19	81.25	77.08	sp|P08872|PA2A_AIPLA	Acidic phospholipase A2 OS=Aipysurus laevis OX=8678 PE=2 SV=1			0	58.85	CFAEAPYNNKNYNINTSNCQ	Carbamidomethyl(C)@1; Dehydrated(E)@4; Deamidated(N)@8; Carbamidomethyl(C)@19		missed K-N@10	0.0101116	2404	802.339	2403.98	802.336	3	13	1.1.1.1028.3	15.3914	3422.75	1629.08	15.52	0.27	606.336
1	30.63	30.63	88.19	81.25	77.08	sp|P08872|PA2A_AIPLA	Acidic phospholipase A2 OS=Aipysurus laevis OX=8678 PE=2 SV=1			0	57.67	CFAEAPYNNKNYNINTSNCQ	Carbamidomethyl(C)@1; Carbamidomethyl(T)@16; Carbamidomethyl(S)@17; Carbamidomethyl(C)@19		missed K-N@10	0.00214671	2535.06	846.026	2535.05	846.025	3	10	1.1.1.856.17	10.2807	1391.86	983.38	10.38	0.26	572.739
1	30.63	30.63	88.19	81.25	77.08	sp|P08872|PA2A_AIPLA	Acidic phospholipase A2 OS=Aipysurus laevis OX=8678 PE=2 SV=1			0	56.12	CFAEAPYNNKNYNINTSNCQ	Carbamidomethyl(C)@1; Ammonia-loss(N)@9; Deamidated(N)@15; Carbamidomethyl(C)@19		missed K-N@10	0.0124852	2404.98	802.668	2404.97	802.664	3	12	1.1.1.1043.4	15.8399	1952.12	1685.98	15.91	0.33	362.526
1	30.63	30.63	88.19	81.25	77.08	sp|P08872|PA2A_AIPLA	Acidic phospholipase A2 OS=Aipysurus laevis OX=8678 PE=2 SV=1			0	56.12	CFAEAPYNNKNYNINTSNCQ	Carbamidomethyl(C)@1; Ammonia-loss(N)@8; Deamidated(N)@15; Carbamidomethyl(C)@19		missed K-N@10	0.0124852	2404.98	802.668	2404.97	802.664	3	12	1.1.1.1043.4	15.8399	1952.12	1685.98	15.91	0.33	362.526
1	30.63	30.63	88.19	81.25	77.08	sp|P08872|PA2A_AIPLA	Acidic phospholipase A2 OS=Aipysurus laevis OX=8678 PE=2 SV=1			0	54.66	CFAEAPYNNKNYNINTSNCQ	Carbamidomethyl(C)@1; Carbamidomethyl(E)@4; Carbamidomethyl(C)@19		missed K-N@10	-0.000818087	2478.03	827.018	2478.03	827.018	3	15	1.1.1.857.9	10.3055	2560.85	2490.26	10.26	0.32	1455.1
1	30.63	30.63	88.19	81.25	77.08	sp|P08872|PA2A_AIPLA	Acidic phospholipase A2 OS=Aipysurus laevis OX=8678 PE=2 SV=1			0	54.65	CFAEAPYNNKNYNINTSNCQ	Carbamidomethyl(C)@1; Carbamidomethyl(E)@4; Carbamidomethyl(C)@19		missed K-N@10	-0.000818087	2478.03	827.018	2478.03	827.018	3	13	1.1.1.858.12	10.337	2560.85	2218.49	10.26	0.32	1666.44
1	30.63	30.63	88.19	81.25	77.08	sp|P08872|PA2A_AIPLA	Acidic phospholipase A2 OS=Aipysurus laevis OX=8678 PE=2 SV=1			0	54.09	CFAEAPYNNKNYNINTSNCQ	Carbamidomethyl(C)@1; Carbamidomethyl(K)@10; Deamidated(N)@15; Carbamidomethyl(C)@19		missed K-N@10	0.0107025	2479.03	827.35	2479.02	827.346	3	9	1.1.1.866.15	10.5629	1537.21	1389.19	10.64	0.35	670.458
1	30.63	30.63	88.19	81.25	77.08	sp|P08872|PA2A_AIPLA	Acidic phospholipase A2 OS=Aipysurus laevis OX=8678 PE=2 SV=1			0	53.04	CFAEAPYNNKNYNINTSNCQ	Carbamidomethyl(C)@1; Carbamidomethyl(C)@19		missed K-N@10	0.000626208	2421.01	1211.51	2421.01	1211.51	2	6	1.1.1.865.21	10.5392	4990.71	1037.63	10.35	0.17	329.567
1	30.63	30.63	88.19	81.25	77.08	sp|P08872|PA2A_AIPLA	Acidic phospholipase A2 OS=Aipysurus laevis OX=8678 PE=2 SV=1			0	44.08	CFAEAPYNNKNYNINTSNCQ	Carbamidomethyl(C)@1; Deamidated(N)@9; Deamidated(N)@11; Carbamidomethyl(C)@19		missed K-N@10	0.0249918	2423	808.675	2422.98	808.667	3	8	1.1.1.914.17	11.9589	638.85	453.55	11.77	0.59	297.494
1	30.63	30.63	88.19	81.25	77.08	sp|P08872|PA2A_AIPLA	Acidic phospholipase A2 OS=Aipysurus laevis OX=8678 PE=2 SV=1			0	44.08	CFAEAPYNNKNYNINTSNCQ	Carbamidomethyl(C)@1; Deamidated(N)@8; Deamidated(N)@11; Carbamidomethyl(C)@19		missed K-N@10	0.0249918	2423	808.675	2422.98	808.667	3	8	1.1.1.914.17	11.9589	638.85	453.55	11.77	0.59	297.494
1	30.63	30.63	88.19	81.25	77.08	sp|P08872|PA2A_AIPLA	Acidic phospholipase A2 OS=Aipysurus laevis OX=8678 PE=2 SV=1			0	44.08	CFAEAPYNNKNYNINTSNCQ	Carbamidomethyl(C)@1; Deamidated(N)@8; Deamidated(N)@9; Carbamidomethyl(C)@19		missed K-N@10	0.0249918	2423	808.675	2422.98	808.667	3	8	1.1.1.914.17	11.9589	638.85	453.55	11.77	0.59	297.494
1	30.63	30.63	88.19	81.25	77.08	sp|P08872|PA2A_AIPLA	Acidic phospholipase A2 OS=Aipysurus laevis OX=8678 PE=2 SV=1			0	42.7	CFAEAPYNNKNYNINTSNCQ	Carbamidomethyl(C)@1; Carbamidomethyl(E)@4; Carbamidomethyl(C)@19		missed K-N@10	0.00775304	2478.04	827.021	2478.03	827.018	3	8	1.1.1.982.7	14.0045	1412.75	348.91	12.33	0.81	207.41
1	30.63	30.63	88.19	81.25	77.08	sp|P08872|PA2A_AIPLA	Acidic phospholipase A2 OS=Aipysurus laevis OX=8678 PE=2 SV=1			0	41.86	CFAEAPYNNKNYNINTSNCQ	Carbamidomethyl(C)@1; Carbamidomethyl(C)@19		missed K-N@10	-0.00355911	2421.01	808.01	2421.01	808.011	3	6	1.1.1.941.10	12.7657	564.45	441.55	13	0.63	212.383
1	30.63	30.63	88.19	81.25	77.08	sp|P08872|PA2A_AIPLA	Acidic phospholipase A2 OS=Aipysurus laevis OX=8678 PE=2 SV=1			0	40.82	CFAEAPYNNKNYNINTSNCQ	Carbamidomethyl(C)@1; Carbamidomethyl(E)@4; Carbamyl(K)@10; Carbamidomethyl(C)@19		missed K-N@10	0.00773772	2521.05	841.356	2521.04	841.354	3	11	1.1.1.963.12	13.4339	1206.15	1203.98	13.45	0.3	663.384
1	30.63	30.63	88.19	81.25	77.08	sp|P08872|PA2A_AIPLA	Acidic phospholipase A2 OS=Aipysurus laevis OX=8678 PE=2 SV=1			0	40.72	CFAEAPYNNKNYNINTSNCQ	Carbamidomethyl(C)@1; Carbamidomethyl(Y)@7; Carbamidomethyl(C)@19		missed K-N@10	-0.000818087	2478.03	827.018	2478.03	827.018	3	14	1.1.1.857.9	10.3055	2560.85	2490.26	10.26	0.32	1455.1
1	30.63	30.63	88.19	81.25	77.08	sp|P08872|PA2A_AIPLA	Acidic phospholipase A2 OS=Aipysurus laevis OX=8678 PE=2 SV=1			0	40.71	CFAEAPYNNKNYNINTSNCQ	Carbamidomethyl(C)@1; Carbamidomethyl(E)@4; Carbamidomethyl(Y)@7; Carbamidomethyl(C)@19		missed K-N@10	0.00049877	2535.05	846.026	2535.05	846.025	3	15	1.1.1.878.19	10.9152	4118.9	2876.19	11.04	0.32	1616.96
1	30.63	30.63	88.19	81.25	77.08	sp|P08872|PA2A_AIPLA	Acidic phospholipase A2 OS=Aipysurus laevis OX=8678 PE=2 SV=1			0	40.64	CFAEAPYNNKNYNINTSNCQ	Carbamidomethyl(C)@1; Amino(Y)@7; Carbamidomethyl(Y)@12; Carbamidomethyl(C)@19		missed K-N@10	-0.00360162	2493.04	832.021	2493.04	832.022	3	12	1.1.1.858.13	10.3387	297.82	226.29	10.24	0.15	388.589
1	30.63	30.63	88.19	81.25	77.08	sp|P08872|PA2A_AIPLA	Acidic phospholipase A2 OS=Aipysurus laevis OX=8678 PE=2 SV=1			0	40.64	CFAEAPYNNKNYNINTSNCQ	Carbamidomethyl(C)@1; Carbamidomethyl(Y)@7; Amino(Y)@12; Carbamidomethyl(C)@19		missed K-N@10	-0.00360162	2493.04	832.021	2493.04	832.022	3	12	1.1.1.858.13	10.3387	297.82	226.29	10.24	0.15	388.589
1	30.63	30.63	88.19	81.25	77.08	sp|P08872|PA2A_AIPLA	Acidic phospholipase A2 OS=Aipysurus laevis OX=8678 PE=2 SV=1			0	40	CFAEAPYNNKNYNINTSNCQ	Carbamidomethyl(C)@1; Carbamidomethyl(E)@4; Carbamyl(K)@10; Carbamidomethyl(C)@19		missed K-N@10	0.00847014	2521.05	841.356	2521.04	841.354	3	10	1.1.1.953.12	13.1287	1162.96	1095.72	13.18	0.27	523.404
1	30.63	30.63	88.19	81.25	77.08	sp|P08872|PA2A_AIPLA	Acidic phospholipase A2 OS=Aipysurus laevis OX=8678 PE=2 SV=1			0	39.14	CFAEAPYNNKNYNINTSNCQ	Carbamidomethyl(C)@1; Carbamidomethyl(E)@4; Carbamidomethyl(Y)@12; Carbamidomethyl(C)@19		missed K-N@10	0.00049877	2535.05	846.026	2535.05	846.025	3	12	1.1.1.877.15	10.8827	4118.9	2286.25	11.04	0.32	1184.22
1	30.63	30.63	88.19	81.25	77.08	sp|P08872|PA2A_AIPLA	Acidic phospholipase A2 OS=Aipysurus laevis OX=8678 PE=2 SV=1			0	39.14	CFAEAPYNNKNYNINTSNCQ	Carbamidomethyl(C)@1; Carbamidomethyl(E)@4; Carbamidomethyl(Y)@7; Carbamidomethyl(C)@19		missed K-N@10	0.00049877	2535.05	846.026	2535.05	846.025	3	12	1.1.1.877.15	10.8827	4118.9	2286.25	11.04	0.32	1184.22
1	30.63	30.63	88.19	81.25	77.08	sp|P08872|PA2A_AIPLA	Acidic phospholipase A2 OS=Aipysurus laevis OX=8678 PE=2 SV=1			0	37.89	CFAEAPYNNKNYNINTSNCQ	Carbamidomethyl(C)@1; Carbamidomethyl(E)@4; Carbamidomethyl(K)@10; Carbamidomethyl(C)@19		missed K-N@10	0.00049877	2535.05	846.026	2535.05	846.025	3	11	1.1.1.881.18	11.0027	4118.9	3904.61	11.04	0.32	2516.22
1	30.63	30.63	88.19	81.25	77.08	sp|P08872|PA2A_AIPLA	Acidic phospholipase A2 OS=Aipysurus laevis OX=8678 PE=2 SV=1			0	37.52	CFAEAPYNNKNYNINTSNCQ	Carbamidomethyl(C)@1; Carbamyl(K)@10; Carbamidomethyl(C)@19		missed K-N@10	0.0165805	2464.03	1233.02	2464.02	1233.02	2	7	1.1.1.970.14	13.6485	621.88	316.11	13.51	0.21	86.0743
1	30.63	30.63	88.19	81.25	77.08	sp|P08872|PA2A_AIPLA	Acidic phospholipase A2 OS=Aipysurus laevis OX=8678 PE=2 SV=1			0	37.19	CFAEAPYNNKNYNINTSNCQ	Carbamidomethyl(C)@1; Ammonia-loss(N)@11; Carbamidomethyl(C)@19		missed K-N@10	0.0101116	2404	802.339	2403.98	802.336	3	10	1.1.1.1026.4	15.3276	3422.75	698.34	15.52	0.27	257.534
1	30.63	30.63	88.19	81.25	77.08	sp|P08872|PA2A_AIPLA	Acidic phospholipase A2 OS=Aipysurus laevis OX=8678 PE=2 SV=1			0	37.14	CFAEAPYNNKNYNINTSNCQ	Carbamidomethyl(C)@1; Deamidated(N)@8; Deamidated(N)@9; Carbamidomethyl(C)@19		missed K-N@10	0.0249918	2423	808.675	2422.98	808.667	3	7	1.1.1.911.18	11.8723	638.85	491.43	11.77	0.59	303.798
1	30.63	30.63	88.19	81.25	77.08	sp|P08872|PA2A_AIPLA	Acidic phospholipase A2 OS=Aipysurus laevis OX=8678 PE=2 SV=1			0	37.14	CFAEAPYNNKNYNINTSNCQ	Carbamidomethyl(C)@1; Deamidated(N)@11; Deamidated(N)@13; Carbamidomethyl(C)@19		missed K-N@10	0.0249918	2423	808.675	2422.98	808.667	3	7	1.1.1.911.18	11.8723	638.85	491.43	11.77	0.59	303.798
1	30.63	30.63	88.19	81.25	77.08	sp|P08872|PA2A_AIPLA	Acidic phospholipase A2 OS=Aipysurus laevis OX=8678 PE=2 SV=1			0	37.14	CFAEAPYNNKNYNINTSNCQ	Carbamidomethyl(C)@1; Deamidated(N)@9; Deamidated(N)@11; Carbamidomethyl(C)@19		missed K-N@10	0.0249918	2423	808.675	2422.98	808.667	3	7	1.1.1.911.18	11.8723	638.85	491.43	11.77	0.59	303.798
1	30.63	30.63	88.19	81.25	77.08	sp|P08872|PA2A_AIPLA	Acidic phospholipase A2 OS=Aipysurus laevis OX=8678 PE=2 SV=1			0	37.14	CFAEAPYNNKNYNINTSNCQ	Carbamidomethyl(C)@1; Deamidated(N)@8; Deamidated(N)@11; Carbamidomethyl(C)@19		missed K-N@10	0.0249918	2423	808.675	2422.98	808.667	3	7	1.1.1.911.18	11.8723	638.85	491.43	11.77	0.59	303.798
1	30.63	30.63	88.19	81.25	77.08	sp|P08872|PA2A_AIPLA	Acidic phospholipase A2 OS=Aipysurus laevis OX=8678 PE=2 SV=1			0	37.14	CFAEAPYNNKNYNINTSNCQ	Carbamidomethyl(C)@1; Deamidated(N)@8; Deamidated(N)@13; Carbamidomethyl(C)@19		missed K-N@10	0.0249918	2423	808.675	2422.98	808.667	3	7	1.1.1.911.18	11.8723	638.85	491.43	11.77	0.59	303.798
1	30.63	30.63	88.19	81.25	77.08	sp|P08872|PA2A_AIPLA	Acidic phospholipase A2 OS=Aipysurus laevis OX=8678 PE=2 SV=1			0	37.14	CFAEAPYNNKNYNINTSNCQ	Carbamidomethyl(C)@1; Deamidated(N)@9; Deamidated(N)@13; Carbamidomethyl(C)@19		missed K-N@10	0.0249918	2423	808.675	2422.98	808.667	3	7	1.1.1.911.18	11.8723	638.85	491.43	11.77	0.59	303.798
1	30.63	30.63	88.19	81.25	77.08	sp|P08872|PA2A_AIPLA	Acidic phospholipase A2 OS=Aipysurus laevis OX=8678 PE=2 SV=1			0	36.63	CFAEAPYNNKNYNINTSNCQ	Carbamidomethyl(C)@1; Carbamidomethyl(Y)@7; Carbamidomethyl(Y)@12; Carbamidomethyl(C)@19		missed K-N@10	0.00214671	2535.06	846.026	2535.05	846.025	3	10	1.1.1.859.9	10.3585	1391.86	1382.68	10.38	0.26	707.234
1	30.63	30.63	88.19	81.25	77.08	sp|P08872|PA2A_AIPLA	Acidic phospholipase A2 OS=Aipysurus laevis OX=8678 PE=2 SV=1			0	35.71	CFAEAPYNNKNYNINTSNCQ	Carbamidomethyl(C)@1; Deamidated(N)@13; Carbamidomethyl(C)@19		missed K-N@10	0.00961769	2422.01	808.342	2422	808.339	3	5	1.1.1.965.9	13.4877	452.55	314.44	13	0.96	187.166
1	30.63	30.63	88.19	81.25	77.08	sp|P08872|PA2A_AIPLA	Acidic phospholipase A2 OS=Aipysurus laevis OX=8678 PE=2 SV=1			0	35.27	CFAEAPYNNKNYNINTSNCQ	Carbamidomethyl(C)@1; Ammonia-loss(N)@9; Deamidated(N)@13; Carbamidomethyl(C)@19		missed K-N@10	0.0124852	2404.98	802.668	2404.97	802.664	3	10	1.1.1.1040.3	15.7503	1952.12	1164.97	15.91	0.33	436.072
1	30.63	30.63	88.19	81.25	77.08	sp|P08872|PA2A_AIPLA	Acidic phospholipase A2 OS=Aipysurus laevis OX=8678 PE=2 SV=1			0	35.27	CFAEAPYNNKNYNINTSNCQ	Carbamidomethyl(C)@1; Ammonia-loss(N)@8; Deamidated(N)@13; Carbamidomethyl(C)@19		missed K-N@10	0.0124852	2404.98	802.668	2404.97	802.664	3	10	1.1.1.1040.3	15.7503	1952.12	1164.97	15.91	0.33	436.072
1	30.63	30.63	88.19	81.25	77.08	sp|P08872|PA2A_AIPLA	Acidic phospholipase A2 OS=Aipysurus laevis OX=8678 PE=2 SV=1			0	35.27	CFAEAPYNNKNYNINTSNCQ	Carbamidomethyl(C)@1; Ammonia-loss(N)@11; Deamidated(N)@13; Carbamidomethyl(C)@19		missed K-N@10	0.0124852	2404.98	802.668	2404.97	802.664	3	10	1.1.1.1040.3	15.7503	1952.12	1164.97	15.91	0.33	436.072
1	30.63	30.63	88.19	81.25	77.08	sp|P08872|PA2A_AIPLA	Acidic phospholipase A2 OS=Aipysurus laevis OX=8678 PE=2 SV=1			0	35.03	CFAEAPYNNKNYNINTSNCQ	Carbamidomethyl(C)@1; Carbamidomethyl(E)@4; Carbamidomethyl(C)@19		missed K-N@10	-0.000818087	2478.03	827.018	2478.03	827.018	3	8	1.1.1.850.15	10.0993	2560.85	803.95	10.26	0.32	401.517
1	30.63	30.63	88.19	81.25	77.08	sp|P08872|PA2A_AIPLA	Acidic phospholipase A2 OS=Aipysurus laevis OX=8678 PE=2 SV=1			0	34.66	CFAEAPYNNKNYNINTSNCQ	Carbamidomethyl(C)@1; Dehydrated(E)@4; Deamidated(N)@9; Deamidated(N)@15; Carbamidomethyl(C)@19		missed K-N@10	0.0124852	2404.98	802.668	2404.97	802.664	3	12	1.1.1.1043.4	15.8399	1952.12	1685.98	15.91	0.33	362.526
1	30.63	30.63	88.19	81.25	77.08	sp|P08872|PA2A_AIPLA	Acidic phospholipase A2 OS=Aipysurus laevis OX=8678 PE=2 SV=1			0	34.66	CFAEAPYNNKNYNINTSNCQ	Carbamidomethyl(C)@1; Dehydrated(E)@4; Deamidated(N)@8; Deamidated(N)@15; Carbamidomethyl(C)@19		missed K-N@10	0.0124852	2404.98	802.668	2404.97	802.664	3	12	1.1.1.1043.4	15.8399	1952.12	1685.98	15.91	0.33	362.526
1	30.63	30.63	88.19	81.25	77.08	sp|P08872|PA2A_AIPLA	Acidic phospholipase A2 OS=Aipysurus laevis OX=8678 PE=2 SV=1			0	34.05	CFAEAPYNNKNYNINTSNCQ	Carbamidomethyl(C)@1; Deamidated(N)@8; Deamidated(N)@9; Methyl+Deamidated(N)@11; Carbamidomethyl(C)@19		missed K-N@10	0.0375924	2438.02	813.679	2437.98	813.667	3	11	1.1.1.861.12	10.4177	496.64	474.08	10.41	0.4	1021.31
1	30.63	30.63	88.19	81.25	77.08	sp|P08872|PA2A_AIPLA	Acidic phospholipase A2 OS=Aipysurus laevis OX=8678 PE=2 SV=1			0	34.05	CFAEAPYNNKNYNINTSNCQ	Carbamidomethyl(C)@1; Deamidated(N)@8; Methyl+Deamidated(N)@9; Deamidated(N)@11; Carbamidomethyl(C)@19		missed K-N@10	0.0375924	2438.02	813.679	2437.98	813.667	3	11	1.1.1.861.12	10.4177	496.64	474.08	10.41	0.4	1021.31
1	30.63	30.63	88.19	81.25	77.08	sp|P08872|PA2A_AIPLA	Acidic phospholipase A2 OS=Aipysurus laevis OX=8678 PE=2 SV=1			0	34.05	CFAEAPYNNKNYNINTSNCQ	Carbamidomethyl(C)@1; Methyl+Deamidated(N)@8; Deamidated(N)@9; Deamidated(N)@11; Carbamidomethyl(C)@19		missed K-N@10	0.0375924	2438.02	813.679	2437.98	813.667	3	11	1.1.1.861.12	10.4177	496.64	474.08	10.41	0.4	1021.31
1	30.63	30.63	88.19	81.25	77.08	sp|P08872|PA2A_AIPLA	Acidic phospholipase A2 OS=Aipysurus laevis OX=8678 PE=2 SV=1			0	33.36	CFAEAPYNNKNYNINTSNCQ	Carbamidomethyl(C)@1; Carbamidomethyl(E)@4; Carbamidomethyl(Y)@7; Carbamidomethyl(C)@19		missed K-N@10	0.00049877	2535.05	846.026	2535.05	846.025	3	11	1.1.1.884.20	11.0912	4118.9	3624.66	11.04	0.32	2226.41
1	30.63	30.63	88.19	81.25	77.08	sp|P08872|PA2A_AIPLA	Acidic phospholipase A2 OS=Aipysurus laevis OX=8678 PE=2 SV=1			0	33.36	CFAEAPYNNKNYNINTSNCQ	Carbamidomethyl(C)@1; Carbamidomethyl(E)@4; Carbamidomethyl(Y)@12; Carbamidomethyl(C)@19		missed K-N@10	0.00049877	2535.05	846.026	2535.05	846.025	3	11	1.1.1.884.20	11.0912	4118.9	3624.66	11.04	0.32	2226.41
1	30.63	30.63	88.19	81.25	77.08	sp|P08872|PA2A_AIPLA	Acidic phospholipase A2 OS=Aipysurus laevis OX=8678 PE=2 SV=1			0	29.56	CFAEAPYNNKNYNINTSNCQ	Carbamidomethyl(C)@1; Carbamidomethyl(E)@4; Deamidated(N)@15; Carbamidomethyl(C)@19		missed K-N@10	0.0107025	2479.03	827.35	2479.02	827.346	3	9	1.1.1.866.15	10.5629	1537.21	1389.19	10.64	0.35	670.458
1	30.63	30.63	88.19	81.25	77.08	sp|P08872|PA2A_AIPLA	Acidic phospholipase A2 OS=Aipysurus laevis OX=8678 PE=2 SV=1			0	27.51	CFAEAPYNNKNYNINTSNCQ	Carbamidomethyl(C)@1; Carbamidomethyl(E)@4; Carbamidomethyl(Y)@7; Carbamidomethyl(C)@19		missed K-N@10	0.00049877	2535.05	846.026	2535.05	846.025	3	10	1.1.1.875.17	10.8265	4118.9	1423.26	11.04	0.32	723.045
1	30.63	30.63	88.19	81.25	77.08	sp|P08872|PA2A_AIPLA	Acidic phospholipase A2 OS=Aipysurus laevis OX=8678 PE=2 SV=1			0	25.26	CFAEAPYNNKNYNINTSNCQ	Carbamidomethyl(C)@1; Carbamidomethyl(E)@4; Carbamidomethyl(Y)@7; Carbamidomethyl(C)@19		missed K-N@10	0.00049877	2535.05	846.026	2535.05	846.025	3	10	1.1.1.874.18	10.7983	4118.9	1168.66	11.04	0.32	610.616
1	30.63	30.63	88.19	81.25	77.08	sp|P08872|PA2A_AIPLA	Acidic phospholipase A2 OS=Aipysurus laevis OX=8678 PE=2 SV=1			0	25.26	CFAEAPYNNKNYNINTSNCQ	Carbamidomethyl(C)@1; Carbamidomethyl(E)@4; Carbamidomethyl(Y)@12; Carbamidomethyl(C)@19		missed K-N@10	0.00049877	2535.05	846.026	2535.05	846.025	3	10	1.1.1.874.18	10.7983	4118.9	1168.66	11.04	0.32	610.616
1	30.63	30.63	88.19	81.25	77.08	sp|P08872|PA2A_AIPLA	Acidic phospholipase A2 OS=Aipysurus laevis OX=8678 PE=2 SV=1			0	24.8	CFAEAPYNNKNYNINTSNCQ	Carbamidomethyl(C)@1; Carbamidomethyl(E)@4; Carbamidomethyl(Y)@7; Carbamidomethyl(C)@19		missed K-N@10	0.00049877	2535.05	846.026	2535.05	846.025	3	12	1.1.1.880.15	10.9723	4118.9	3626.17	11.04	0.32	2250.01
1	30.63	30.63	88.19	81.25	77.08	sp|P08872|PA2A_AIPLA	Acidic phospholipase A2 OS=Aipysurus laevis OX=8678 PE=2 SV=1			0	24.8	CFAEAPYNNKNYNINTSNCQ	Carbamidomethyl(C)@1; Carbamidomethyl(E)@4; Carbamidomethyl(Y)@12; Carbamidomethyl(C)@19		missed K-N@10	0.00049877	2535.05	846.026	2535.05	846.025	3	12	1.1.1.880.15	10.9723	4118.9	3626.17	11.04	0.32	2250.01
1	30.63	30.63	88.19	81.25	77.08	sp|P08872|PA2A_AIPLA	Acidic phospholipase A2 OS=Aipysurus laevis OX=8678 PE=2 SV=1			0	22.99	CFAEAPYNNKNYNINTSNCQ	Carbamidomethyl(C)@1; Carbamidomethyl(E)@4; Deamidated(N)@8; Carbamidomethyl(K)@10; Carbamidomethyl(C)@19		missed K-N@10	0.013199	2536.05	846.358	2536.04	846.353	3	10	1.1.1.895.17	11.4061	2450.35	2372.4	11.36	0.41	1051.73
1	30.63	30.63	88.19	81.25	77.08	sp|P08872|PA2A_AIPLA	Acidic phospholipase A2 OS=Aipysurus laevis OX=8678 PE=2 SV=1			0	22.99	CFAEAPYNNKNYNINTSNCQ	Carbamidomethyl(C)@1; Carbamidomethyl(E)@4; Deamidated(N)@9; Carbamidomethyl(K)@10; Carbamidomethyl(C)@19		missed K-N@10	0.013199	2536.05	846.358	2536.04	846.353	3	10	1.1.1.895.17	11.4061	2450.35	2372.4	11.36	0.41	1051.73
1	30.63	30.63	88.19	81.25	77.08	sp|P08872|PA2A_AIPLA	Acidic phospholipase A2 OS=Aipysurus laevis OX=8678 PE=2 SV=1			0	22.49	CFAEAPYNNKNYNINTSNCQ	Carbamidomethyl(C)@1; Carbamidomethyl(E)@4; Deamidated(N)@15; Carbamidomethyl(C)@19		missed K-N@10	0.0137887	2479.03	827.351	2479.02	827.346	3	9	1.1.1.933.15	12.5336	20971.4	1571.21	11.48	0.32	533.542
1	30.63	30.63	88.19	81.25	77.08	sp|P08872|PA2A_AIPLA	Acidic phospholipase A2 OS=Aipysurus laevis OX=8678 PE=2 SV=1			0	22.03	CFAEAPYNNKNYNINTSNCQ	Carbamidomethyl(C)@1; Carbamidomethyl(Y)@7; Deamidated(N)@15; Carbamidomethyl(C)@19		missed K-N@10	0.0107025	2479.03	827.35	2479.02	827.346	3	9	1.1.1.866.15	10.5629	1537.21	1389.19	10.64	0.35	670.458
1	30.63	30.63	88.19	81.25	77.08	sp|P08872|PA2A_AIPLA	Acidic phospholipase A2 OS=Aipysurus laevis OX=8678 PE=2 SV=1			0	22.03	CFAEAPYNNKNYNINTSNCQ	Carbamidomethyl(C)@1; Carbamidomethyl(Y)@12; Deamidated(N)@15; Carbamidomethyl(C)@19		missed K-N@10	0.0107025	2479.03	827.35	2479.02	827.346	3	9	1.1.1.866.15	10.5629	1537.21	1389.19	10.64	0.35	670.458
1	30.63	30.63	88.19	81.25	77.08	sp|P08872|PA2A_AIPLA	Acidic phospholipase A2 OS=Aipysurus laevis OX=8678 PE=2 SV=1			0	21.78	CFAEAPYNNKNYNINTSNCQ	Carbamidomethyl(C)@1; Dehydrated(E)@4; Deamidated(N)@8; Deamidated(N)@13; Carbamidomethyl(C)@19		missed K-N@10	0.0124852	2404.98	802.668	2404.97	802.664	3	10	1.1.1.1040.3	15.7503	1952.12	1164.97	15.91	0.33	436.072
1	30.63	30.63	88.19	81.25	77.08	sp|P08872|PA2A_AIPLA	Acidic phospholipase A2 OS=Aipysurus laevis OX=8678 PE=2 SV=1			0	21.78	CFAEAPYNNKNYNINTSNCQ	Carbamidomethyl(C)@1; Dehydrated(E)@4; Deamidated(N)@11; Deamidated(N)@13; Carbamidomethyl(C)@19		missed K-N@10	0.0124852	2404.98	802.668	2404.97	802.664	3	10	1.1.1.1040.3	15.7503	1952.12	1164.97	15.91	0.33	436.072
1	30.63	30.63	88.19	81.25	77.08	sp|P08872|PA2A_AIPLA	Acidic phospholipase A2 OS=Aipysurus laevis OX=8678 PE=2 SV=1			0	21.78	CFAEAPYNNKNYNINTSNCQ	Carbamidomethyl(C)@1; Dehydrated(E)@4; Deamidated(N)@9; Deamidated(N)@13; Carbamidomethyl(C)@19		missed K-N@10	0.0124852	2404.98	802.668	2404.97	802.664	3	10	1.1.1.1040.3	15.7503	1952.12	1164.97	15.91	0.33	436.072
1	30.63	30.63	88.19	81.25	77.08	sp|P08872|PA2A_AIPLA	Acidic phospholipase A2 OS=Aipysurus laevis OX=8678 PE=2 SV=1			0	21.76	CFAEAPYNNKNYNINTSNCQ	Carbamidomethyl(C)@1; Ammonia-loss(N)@9; Carbamidomethyl(C)@19		missed K-N@10	0.0101116	2404	802.339	2403.98	802.336	3	9	1.1.1.1025.5	15.3018	3422.75	443.03	15.52	0.27	164.592
1	30.63	30.63	88.19	81.25	77.08	sp|P08872|PA2A_AIPLA	Acidic phospholipase A2 OS=Aipysurus laevis OX=8678 PE=2 SV=1			0	21.76	CFAEAPYNNKNYNINTSNCQ	Carbamidomethyl(C)@1; Ammonia-loss(N)@8; Carbamidomethyl(C)@19		missed K-N@10	0.0101116	2404	802.339	2403.98	802.336	3	9	1.1.1.1025.5	15.3018	3422.75	443.03	15.52	0.27	164.592
1	30.63	30.63	88.19	81.25	77.08	sp|P08872|PA2A_AIPLA	Acidic phospholipase A2 OS=Aipysurus laevis OX=8678 PE=2 SV=1			0	21.76	CFAEAPYNNKNYNINTSNCQ	Carbamidomethyl(C)@1; Ammonia-loss(N)@11; Carbamidomethyl(C)@19		missed K-N@10	0.0101116	2404	802.339	2403.98	802.336	3	9	1.1.1.1025.5	15.3018	3422.75	443.03	15.52	0.27	164.592
1	30.63	30.63	88.19	81.25	77.08	sp|P08872|PA2A_AIPLA	Acidic phospholipase A2 OS=Aipysurus laevis OX=8678 PE=2 SV=1			0	21.53	CFAEAPYNNKNYNINTSNCQ	Carbamidomethyl(C)@1; Ammonia-loss(N)@8; Carbamidomethyl(C)@19		missed K-N@10	0.0101116	2404	802.339	2403.98	802.336	3	16	1.1.1.1034.3	15.5654	3422.75	3147.08	15.52	0.27	1400.89
1	30.63	30.63	88.19	81.25	77.08	sp|P08872|PA2A_AIPLA	Acidic phospholipase A2 OS=Aipysurus laevis OX=8678 PE=2 SV=1			0	21.53	CFAEAPYNNKNYNINTSNCQ	Carbamidomethyl(C)@1; Ammonia-loss(N)@11; Carbamidomethyl(C)@19		missed K-N@10	0.0101116	2404	802.339	2403.98	802.336	3	17	1.1.1.1034.3	15.5654	3422.75	3147.08	15.52	0.27	1400.89
1	30.63	30.63	88.19	81.25	77.08	sp|P08872|PA2A_AIPLA	Acidic phospholipase A2 OS=Aipysurus laevis OX=8678 PE=2 SV=1			0	20.98	CFAEAPYNNKNYNINTSNCQ	Carbamidomethyl(C)@1; Carbamidomethyl(E)@4; Carbamidomethyl(C)@19		missed K-N@10	0.00775304	2478.04	827.021	2478.03	827.018	3	8	1.1.1.965.12	13.4902	1412.75	538.7	12.33	0.81	326.865
1	30.63	30.63	88.19	81.25	77.08	sp|P08872|PA2A_AIPLA	Acidic phospholipase A2 OS=Aipysurus laevis OX=8678 PE=2 SV=1			0	20.77	CFAEAPYNNKNYNINTSNCQ	Carbamidomethyl(C)@1; Carbamyl(K)@10; Deamidated(N)@18; Carbamidomethyl(C)@19		missed K-N@10	0.0160111	2465.02	822.68	2465	822.674	3	17	1.1.1.978.4	13.884	3510.64	3448.37	13.87	0.36	2135.8
1	30.63	30.63	88.19	81.25	77.08	sp|P08872|PA2A_AIPLA	Acidic phospholipase A2 OS=Aipysurus laevis OX=8678 PE=2 SV=1			0	20.68	CFAEAPYNNKNYNINTSNCQ	Carbamidomethyl(C)@1; Carbamyl(K)@10; Deamidated(N)@15; Carbamidomethyl(C)@19		missed K-N@10	0.0262172	2465.03	1233.52	2465	1233.51	2	7	1.1.1.979.12	13.921	332.29	279.07	13.87	0.3	95.2808
1	30.63	30.63	88.19	81.25	77.08	sp|P08872|PA2A_AIPLA	Acidic phospholipase A2 OS=Aipysurus laevis OX=8678 PE=2 SV=1			0	18.92	CFAEAPYNNKNYNINTSNCQ	Carbamidomethyl(C)@1; Carbamidomethyl(K)@10; Carbamidomethyl(Y)@12; Carbamidomethyl(C)@19		missed K-N@10	0.00214671	2535.06	846.026	2535.05	846.025	3	9	1.1.1.856.17	10.2807	1391.86	983.38	10.38	0.26	572.739
1	30.63	30.63	88.19	81.25	77.08	sp|P08872|PA2A_AIPLA	Acidic phospholipase A2 OS=Aipysurus laevis OX=8678 PE=2 SV=1			0	18.92	CFAEAPYNNKNYNINTSNCQ	Carbamidomethyl(C)@1; Carbamidomethyl(Y)@7; Carbamidomethyl(K)@10; Carbamidomethyl(C)@19		missed K-N@10	0.00214671	2535.06	846.026	2535.05	846.025	3	9	1.1.1.856.17	10.2807	1391.86	983.38	10.38	0.26	572.739
1	30.63	30.63	88.19	81.25	77.08	sp|P08872|PA2A_AIPLA	Acidic phospholipase A2 OS=Aipysurus laevis OX=8678 PE=2 SV=1			0	18.63	CFAEAPYNNKNYNINTSNCQ	Carbamidomethyl(C)@1; Ammonia-loss(N)@9; Deamidated(N)@18; Carbamidomethyl(C)@19		missed K-N@10	0.0124852	2404.98	802.668	2404.97	802.664	3	16	1.1.1.1046.4	15.9295	1952.12	1946.54	15.91	0.33	1088.99
1	30.63	30.63	88.19	81.25	77.08	sp|P08872|PA2A_AIPLA	Acidic phospholipase A2 OS=Aipysurus laevis OX=8678 PE=2 SV=1			0	18.63	CFAEAPYNNKNYNINTSNCQ	Carbamidomethyl(C)@1; Ammonia-loss(N)@11; Deamidated(N)@15; Carbamidomethyl(C)@19		missed K-N@10	0.0124852	2404.98	802.668	2404.97	802.664	3	15	1.1.1.1046.4	15.9295	1952.12	1946.54	15.91	0.33	1088.99
1	30.63	30.63	88.19	81.25	77.08	sp|P08872|PA2A_AIPLA	Acidic phospholipase A2 OS=Aipysurus laevis OX=8678 PE=2 SV=1			0	18.63	CFAEAPYNNKNYNINTSNCQ	Carbamidomethyl(C)@1; Ammonia-loss(N)@8; Deamidated(N)@18; Carbamidomethyl(C)@19		missed K-N@10	0.0124852	2404.98	802.668	2404.97	802.664	3	16	1.1.1.1046.4	15.9295	1952.12	1946.54	15.91	0.33	1088.99
1	30.63	30.63	88.19	81.25	77.08	sp|P08872|PA2A_AIPLA	Acidic phospholipase A2 OS=Aipysurus laevis OX=8678 PE=2 SV=1			0	18.33	CFAEAPYNNKNYNINTSNCQ	Carbamidomethyl(C)@1; Carbamidomethyl(C)@19		missed K-N@10	0.000626208	2421.01	1211.51	2421.01	1211.51	2	5	1.1.1.876.17	10.8588	4990.71	450.59	10.35	0.17	145.667
1	30.63	30.63	88.19	81.25	77.08	sp|P08872|PA2A_AIPLA	Acidic phospholipase A2 OS=Aipysurus laevis OX=8678 PE=2 SV=1			0	17.88	CFAEAPYNNKNYNINTSNCQ	Carbamidomethyl(C)@1; Dehydrated(E)@4; Deamidated(N)@11; Carbamidomethyl(C)@19		missed K-N@10	0.0101116	2404	802.339	2403.98	802.336	3	13	1.1.1.1037.3	15.655	3422.75	2274.59	15.52	0.27	858.577
1	30.63	30.63	88.19	81.25	77.08	sp|P08872|PA2A_AIPLA	Acidic phospholipase A2 OS=Aipysurus laevis OX=8678 PE=2 SV=1			0	17.83	CFAEAPYNNKNYNINTSNCQ	Carbamidomethyl(C)@1; Carbamidomethyl(E)@4; Deamidated(N)@9; Carbamidomethyl(C)@19		missed K-N@10	0.0137887	2479.03	827.351	2479.02	827.346	3	17	1.1.1.892.17	11.3187	20971.4	12581.4	11.48	0.32	6346.27
1	30.63	30.63	88.19	81.25	77.08	sp|P08872|PA2A_AIPLA	Acidic phospholipase A2 OS=Aipysurus laevis OX=8678 PE=2 SV=1			0	17.83	CFAEAPYNNKNYNINTSNCQ	Carbamidomethyl(C)@1; Carbamidomethyl(E)@4; Deamidated(N)@18; Carbamidomethyl(C)@19		missed K-N@10	0.0137887	2479.03	827.351	2479.02	827.346	3	18	1.1.1.892.17	11.3187	20971.4	12581.4	11.48	0.32	6346.27
1	30.63	30.63	88.19	81.25	77.08	sp|P08872|PA2A_AIPLA	Acidic phospholipase A2 OS=Aipysurus laevis OX=8678 PE=2 SV=1			0	17.83	CFAEAPYNNKNYNINTSNCQ	Carbamidomethyl(C)@1; Carbamidomethyl(E)@4; Deamidated(N)@11; Carbamidomethyl(C)@19		missed K-N@10	0.0137887	2479.03	827.351	2479.02	827.346	3	17	1.1.1.892.17	11.3187	20971.4	12581.4	11.48	0.32	6346.27
1	30.63	30.63	88.19	81.25	77.08	sp|P08872|PA2A_AIPLA	Acidic phospholipase A2 OS=Aipysurus laevis OX=8678 PE=2 SV=1			0	17.83	CFAEAPYNNKNYNINTSNCQ	Carbamidomethyl(C)@1; Carbamidomethyl(E)@4; Deamidated(N)@13; Carbamidomethyl(C)@19		missed K-N@10	0.0137887	2479.03	827.351	2479.02	827.346	3	18	1.1.1.892.17	11.3187	20971.4	12581.4	11.48	0.32	6346.27
1	30.63	30.63	88.19	81.25	77.08	sp|P08872|PA2A_AIPLA	Acidic phospholipase A2 OS=Aipysurus laevis OX=8678 PE=2 SV=1			0	17.68	CFAEAPYNNKNYNINTSNCQ	Carbamidomethyl(C)@1; Carbamidomethyl(E)@4; Deamidated(N)@11; Deamidated(N)@13; Carbamidomethyl(C)@19		missed K-N@10	0.0335573	2480.03	827.685	2480	827.674	3	9	1.1.1.967.11	13.5499	780.59	761.39	13.54	0.51	279.631
1	30.63	30.63	88.19	81.25	77.08	sp|P08872|PA2A_AIPLA	Acidic phospholipase A2 OS=Aipysurus laevis OX=8678 PE=2 SV=1			0	17.68	CFAEAPYNNKNYNINTSNCQ	Carbamidomethyl(C)@1; Carbamidomethyl(E)@4; Deamidated(N)@8; Deamidated(N)@13; Carbamidomethyl(C)@19		missed K-N@10	0.0335573	2480.03	827.685	2480	827.674	3	9	1.1.1.967.11	13.5499	780.59	761.39	13.54	0.51	279.631
1	30.63	30.63	88.19	81.25	77.08	sp|P08872|PA2A_AIPLA	Acidic phospholipase A2 OS=Aipysurus laevis OX=8678 PE=2 SV=1			0	17.68	CFAEAPYNNKNYNINTSNCQ	Carbamidomethyl(C)@1; Carbamidomethyl(E)@4; Deamidated(N)@9; Deamidated(N)@13; Carbamidomethyl(C)@19		missed K-N@10	0.0335573	2480.03	827.685	2480	827.674	3	9	1.1.1.967.11	13.5499	780.59	761.39	13.54	0.51	279.631
1	30.63	30.63	88.19	81.25	77.08	sp|P08872|PA2A_AIPLA	Acidic phospholipase A2 OS=Aipysurus laevis OX=8678 PE=2 SV=1			0	16.84	CFAEAPYNNKNYNINTSNCQ	Carbamidomethyl(C)@1; Carbamidomethyl(E)@4; Deamidated(N)@18; Carbamidomethyl(C)@19		missed K-N@10	0.0137887	2479.03	827.351	2479.02	827.346	3	19	1.1.1.895.15	11.4044	20971.4	18862.7	11.48	0.32	6107.21
1	30.63	30.63	88.19	81.25	77.08	sp|P08872|PA2A_AIPLA	Acidic phospholipase A2 OS=Aipysurus laevis OX=8678 PE=2 SV=1			0	16.8	CFAEAPYNNKNYNINTSNCQ	Carbamidomethyl(C)@1; Carbamidomethyl(C)@19		missed K-N@10	0.000626208	2421.01	1211.51	2421.01	1211.51	2	4	1.1.1.877.18	10.8877	4990.71	408.04	10.35	0.17	143.915
1	30.63	30.63	88.19	81.25	77.08	sp|P08872|PA2A_AIPLA	Acidic phospholipase A2 OS=Aipysurus laevis OX=8678 PE=2 SV=1			0	15.75	CFAEAPYNNKNYNINTSNCQ	Carbamidomethyl(C)@1; Amino(Y)@7; Carbamidomethyl(K)@10; Carbamidomethyl(C)@19		missed K-N@10	-0.00451714	2493.04	832.02	2493.04	832.022	3	8	1.1.1.861.14	10.4193	319.47	298.72	10.43	0.23	244.957
1	30.63	30.63	88.19	81.25	77.08	sp|P08872|PA2A_AIPLA	Acidic phospholipase A2 OS=Aipysurus laevis OX=8678 PE=2 SV=1			0	15.75	CFAEAPYNNKNYNINTSNCQ	Carbamidomethyl(C)@1; Carbamidomethyl(K)@10; Amino(Y)@12; Carbamidomethyl(C)@19		missed K-N@10	-0.00451714	2493.04	832.02	2493.04	832.022	3	8	1.1.1.861.14	10.4193	319.47	298.72	10.43	0.23	244.957
1	30.63	30.63	88.19	81.25	77.08	sp|P08872|PA2A_AIPLA	Acidic phospholipase A2 OS=Aipysurus laevis OX=8678 PE=2 SV=1			0	15.43	CFAEAPYNNKNYNINTSNCQ	Carbamidomethyl(C)@1; Carbamidomethyl(E)@4; Carbamidomethyl(Y)@7; Carbamidomethyl(C)@19		missed K-N@10	0.00049877	2535.05	846.026	2535.05	846.025	3	11	1.1.1.881.18	11.0027	4118.9	3904.61	11.04	0.32	2516.22
1	30.63	30.63	88.19	81.25	77.08	sp|P08872|PA2A_AIPLA	Acidic phospholipase A2 OS=Aipysurus laevis OX=8678 PE=2 SV=1			0	15.43	CFAEAPYNNKNYNINTSNCQ	Carbamidomethyl(C)@1; Carbamidomethyl(E)@4; Carbamidomethyl(Y)@12; Carbamidomethyl(C)@19		missed K-N@10	0.00049877	2535.05	846.026	2535.05	846.025	3	11	1.1.1.881.18	11.0027	4118.9	3904.61	11.04	0.32	2516.22
1	30.63	30.63	88.19	81.25	77.08	sp|P08872|PA2A_AIPLA	Acidic phospholipase A2 OS=Aipysurus laevis OX=8678 PE=2 SV=1			0	15.39	CFAEAPYNNKNYNINTSNCQ	Carbamidomethyl(C)@1; Ammonia-loss(N)@11; Deamidated(N)@13; Carbamidomethyl(C)@19		missed K-N@10	0.0124852	2404.98	802.668	2404.97	802.664	3	13	1.1.1.1048.6	15.9893	1952.12	1593.19	15.91	0.33	788.391
1	30.63	30.63	88.19	81.25	77.08	sp|P08872|PA2A_AIPLA	Acidic phospholipase A2 OS=Aipysurus laevis OX=8678 PE=2 SV=1			0	99	CYGVAEDNGCYPK	Carbamidomethyl(C)@1; Carbamidomethyl(C)@10		cleaved D-C@N-term	-0.000597699	1531.61	766.811	1531.61	766.811	2	12	1.1.1.788.16	8.24712	1795.41	1741.16	8.26	0.12	779.636
1	30.63	30.63	88.19	81.25	77.08	sp|P08872|PA2A_AIPLA	Acidic phospholipase A2 OS=Aipysurus laevis OX=8678 PE=2 SV=1			0	99	CYGVAEDNGCYPK	Carbamidomethyl(C)@1; Carbamidomethyl(C)@10		cleaved D-C@N-term	-0.000597699	1531.61	766.811	1531.61	766.811	2	9	1.1.1.791.16	8.33668	1795.41	891.81	8.26	0.12	399.366
1	30.63	30.63	88.19	81.25	77.08	sp|P08872|PA2A_AIPLA	Acidic phospholipase A2 OS=Aipysurus laevis OX=8678 PE=2 SV=1			0	97.27	CYGVAEDNGCYPK	Carbamidomethyl(C)@1; Carbamidomethyl(C)@10		cleaved D-C@N-term	-0.000597699	1531.61	766.811	1531.61	766.811	2	8	1.1.1.785.14	8.15745	1795.41	453.74	8.26	0.12	235.5
1	30.63	30.63	88.19	81.25	77.08	sp|P08872|PA2A_AIPLA	Acidic phospholipase A2 OS=Aipysurus laevis OX=8678 PE=2 SV=1			0	99	DYGCYCGSGGSGTPVDALDR	Carbamidomethyl(C)@4; Carbamidomethyl(C)@6		cleaved M-D@N-term	0.0134523	2105.86	1053.93	2105.84	1053.93	2	12	1.1.1.909.21	11.8167	396.85	385.26	11.83	0.26	172.305
1	30.63	30.63	88.19	81.25	77.08	sp|P08872|PA2A_AIPLA	Acidic phospholipase A2 OS=Aipysurus laevis OX=8678 PE=2 SV=1			0	99	DYGCYCGSGGSGTPVDALDR	Carbamidomethyl(C)@4; Carbamidomethyl(C)@6		cleaved M-D@N-term	0.0134523	2105.86	1053.93	2105.84	1053.93	2	17	1.1.1.912.18	11.9038	396.85	318.04	11.83	0.26	137.761
1	30.63	30.63	88.19	81.25	77.08	sp|P08872|PA2A_AIPLA	Acidic phospholipase A2 OS=Aipysurus laevis OX=8678 PE=2 SV=1			0	99	DYGCYCGSGGSGTPVDALDR	Carbamidomethyl(C)@4; Carbamidomethyl(C)@6		cleaved M-D@N-term	0.0134523	2105.86	1053.93	2105.84	1053.93	2	14	1.1.1.914.20	11.9622	396.85	227.81	11.83	0.26	108.49
1	30.63	30.63	88.19	81.25	77.08	sp|P08872|PA2A_AIPLA	Acidic phospholipase A2 OS=Aipysurus laevis OX=8678 PE=2 SV=1			0	99	DYGCYCGSGGSGTPVDALDR	Carbamidomethyl(C)@4; Carbamidomethyl(C)@6		cleaved M-D@N-term	0.0134523	2105.86	1053.93	2105.84	1053.93	2	10	1.1.1.911.21	11.8748	396.85	344.29	11.83	0.26	152.441
1	30.63	30.63	88.19	81.25	77.08	sp|P08872|PA2A_AIPLA	Acidic phospholipase A2 OS=Aipysurus laevis OX=8678 PE=2 SV=1			0	99	DYGCYCGSGGSGTPVDALDR	Carbamidomethyl(C)@4; Carbamidomethyl(C)@6		cleaved M-D@N-term	0.00281888	2105.84	702.956	2105.84	702.955	3	11	1.1.1.910.10	11.8366	620.38	589.65	11.83	0.29	373.097
1	30.63	30.63	88.19	81.25	77.08	sp|P08872|PA2A_AIPLA	Acidic phospholipase A2 OS=Aipysurus laevis OX=8678 PE=2 SV=1			0	99	DYGCYCGSGGSGTPVDALDR	Carbamidomethyl(C)@4; Carbamidomethyl(C)@6		cleaved M-D@N-term	0.00281888	2105.84	702.956	2105.84	702.955	3	9	1.1.1.913.13	11.9262	620.38	452.74	11.83	0.29	291.189
1	30.63	30.63	88.19	81.25	77.08	sp|P08872|PA2A_AIPLA	Acidic phospholipase A2 OS=Aipysurus laevis OX=8678 PE=2 SV=1			0	99	DYGCYCGSGGSGTPVDALDR	Carbamidomethyl(C)@4; Carbamidomethyl(C)@6		cleaved M-D@N-term	0.00281888	2105.84	702.956	2105.84	702.955	3	10	1.1.1.908.15	11.7827	620.38	596.42	11.83	0.29	369.895
1	30.63	30.63	88.19	81.25	77.08	sp|P08872|PA2A_AIPLA	Acidic phospholipase A2 OS=Aipysurus laevis OX=8678 PE=2 SV=1			0	42.29	DYGCYCGSGGSGTPVDALDR	Carbamidomethyl(C)@4; Carbamidomethyl(C)@6		cleaved M-D@N-term	0.00281888	2105.84	702.956	2105.84	702.955	3	7	1.1.1.906.12	11.7219	620.38	434.65	11.83	0.29	320.56
1	30.63	30.63	88.19	81.25	77.08	sp|P08872|PA2A_AIPLA	Acidic phospholipase A2 OS=Aipysurus laevis OX=8678 PE=2 SV=1			0	25.33	DYGCYCGSGGSGTPVDALDR	Carbamidomethyl(C)@4; Carbamidomethyl(C)@6		cleaved M-D@N-term	0.00281888	2105.84	702.956	2105.84	702.955	3	6	1.1.1.916.9	12.0114	620.38	264.69	11.83	0.29	208.18
1	30.63	30.63	88.19	81.25	77.08	sp|P08872|PA2A_AIPLA	Acidic phospholipase A2 OS=Aipysurus laevis OX=8678 PE=2 SV=1			0	23.38	DYGCYCGSGGSGTPVDALDR	Carbamidomethyl@N-term; Carbamidomethyl(C)@4; Carbamidomethyl(C)@6		cleaved M-D@N-term	-0.000151199	2162.86	721.962	2162.86	721.962	3	7	1.1.1.928.11	12.3745	249.3	240.47	12.39	0.39	220.789
1	30.63	30.63	88.19	81.25	77.08	sp|P08872|PA2A_AIPLA	Acidic phospholipase A2 OS=Aipysurus laevis OX=8678 PE=2 SV=1			0	21.11	LNLYQFDNMIQCANKGKR	Deamidated(N)@8; Carbamidomethyl(C)@12		cleaved P-L@N-term; missed K-G@15; missed K-R@17	-0.0224305	2213.05	554.27	2213.07	554.275	4	7	1.1.1.820.7	9.195	32022.8	989.55	8.47	0.09	721.745
1	30.63	30.63	88.19	81.25	77.08	sp|P08872|PA2A_AIPLA	Acidic phospholipase A2 OS=Aipysurus laevis OX=8678 PE=2 SV=1			0	21.11	LNLYQFDNMIQCANKGKR	Deamidated(N)@2; Carbamidomethyl(C)@12		cleaved P-L@N-term; missed K-G@15; missed K-R@17	-0.0224305	2213.05	554.27	2213.07	554.275	4	7	1.1.1.820.7	9.195	32022.8	989.55	8.47	0.09	721.745
1	30.63	30.63	88.19	81.25	77.08	sp|P08872|PA2A_AIPLA	Acidic phospholipase A2 OS=Aipysurus laevis OX=8678 PE=2 SV=1			0	17.32	LNLYQFDNMIQCANKGKR	Deamidated(N)@8; Carbamidomethyl(C)@12		cleaved P-L@N-term; missed K-G@15; missed K-R@17	-0.0224305	2213.05	554.27	2213.07	554.275	4	10	1.1.1.793.5	8.38712	32022.8	8073.45	8.47	0.09	3603.54
1	30.63	30.63	88.19	81.25	77.08	sp|P08872|PA2A_AIPLA	Acidic phospholipase A2 OS=Aipysurus laevis OX=8678 PE=2 SV=1			0	17	LNLYQFDNMIQCANKGKR	Deamidated(Q)@5; Carbamidomethyl(C)@12		cleaved P-L@N-term; missed K-G@15; missed K-R@17	-0.0224305	2213.05	554.27	2213.07	554.275	4	7	1.1.1.820.7	9.195	32022.8	989.55	8.47	0.09	721.745
1	30.63	30.63	88.19	81.25	77.08	sp|P08872|PA2A_AIPLA	Acidic phospholipase A2 OS=Aipysurus laevis OX=8678 PE=2 SV=1			0	99	NLYQFDNMIQCANK	Oxidation(M)@8; Carbamidomethyl(C)@11		cleaved L-N@N-term	-0.000168648	1773.78	592.268	1773.78	592.268	3	13	1.1.1.934.3	12.5485	2371.02	1984.96	12.63	0.3	853.038
1	30.63	30.63	88.19	81.25	77.08	sp|P08872|PA2A_AIPLA	Acidic phospholipase A2 OS=Aipysurus laevis OX=8678 PE=2 SV=1			0	99	NLYQFDNMIQCANK	Oxidation(M)@8; Carbamidomethyl(C)@11		cleaved L-N@N-term	-0.000168648	1773.78	592.268	1773.78	592.268	3	16	1.1.1.937.4	12.6393	2371.02	2345.84	12.63	0.3	982.179
1	30.63	30.63	88.19	81.25	77.08	sp|P08872|PA2A_AIPLA	Acidic phospholipase A2 OS=Aipysurus laevis OX=8678 PE=2 SV=1			0	99	NLYQFDNMIQCANK	Oxidation(M)@8; Carbamidomethyl(C)@11		cleaved L-N@N-term	-0.000168648	1773.78	592.268	1773.78	592.268	3	13	1.1.1.946.6	12.9137	2371.02	619.05	12.63	0.3	260.718
1	30.63	30.63	88.19	81.25	77.08	sp|P08872|PA2A_AIPLA	Acidic phospholipase A2 OS=Aipysurus laevis OX=8678 PE=2 SV=1			0	99	NLYQFDNMIQCANK	Carbamidomethyl@N-term; Oxidation(M)@8; Carbamidomethyl(C)@11		cleaved L-N@N-term	0.00688434	1830.81	916.412	1830.8	916.409	2	14	1.1.1.953.18	13.1337	1652.52	460.81	13.33	0.24	176.608
1	30.63	30.63	88.19	81.25	77.08	sp|P08872|PA2A_AIPLA	Acidic phospholipase A2 OS=Aipysurus laevis OX=8678 PE=2 SV=1			0	99	NLYQFDNMIQCANK	Carbamidomethyl@N-term; Oxidation(M)@8; Carbamidomethyl(C)@11		cleaved L-N@N-term	0.000523387	1830.8	611.275	1830.8	611.275	3	13	1.1.1.955.6	13.1837	2847.13	1486.5	13.33	0.27	591.452
1	30.63	30.63	88.19	81.25	77.08	sp|P08872|PA2A_AIPLA	Acidic phospholipase A2 OS=Aipysurus laevis OX=8678 PE=2 SV=1			0	99	NLYQFDNMIQCANK	Carbamidomethyl@N-term; Oxidation(M)@8; Carbamidomethyl(C)@11		cleaved L-N@N-term	0.00688434	1830.81	916.412	1830.8	916.409	2	17	1.1.1.956.18	13.224	1652.52	1171.65	13.33	0.24	405.52
1	30.63	30.63	88.19	81.25	77.08	sp|P08872|PA2A_AIPLA	Acidic phospholipase A2 OS=Aipysurus laevis OX=8678 PE=2 SV=1			0	99	NLYQFDNMIQCANK	Carbamidomethyl@N-term; Oxidation(M)@8; Carbamidomethyl(C)@11		cleaved L-N@N-term	0.000523387	1830.8	611.275	1830.8	611.275	3	13	1.1.1.957.6	13.2439	2847.13	2413.25	13.33	0.27	881.308
1	30.63	30.63	88.19	81.25	77.08	sp|P08872|PA2A_AIPLA	Acidic phospholipase A2 OS=Aipysurus laevis OX=8678 PE=2 SV=1			0	99	NLYQFDNMIQCANK	Carbamidomethyl@N-term; Oxidation(M)@8; Carbamidomethyl(C)@11		cleaved L-N@N-term	0.000523387	1830.8	611.275	1830.8	611.275	3	16	1.1.1.958.5	13.2732	2847.13	2680.68	13.33	0.27	1058.81
1	30.63	30.63	88.19	81.25	77.08	sp|P08872|PA2A_AIPLA	Acidic phospholipase A2 OS=Aipysurus laevis OX=8678 PE=2 SV=1			0	99	NLYQFDNMIQCANK	Carbamidomethyl@N-term; Oxidation(M)@8; Carbamidomethyl(C)@11		cleaved L-N@N-term	0.00688434	1830.81	916.412	1830.8	916.409	2	19	1.1.1.959.19	13.3149	1652.52	1648.71	13.33	0.24	601.109
1	30.63	30.63	88.19	81.25	77.08	sp|P08872|PA2A_AIPLA	Acidic phospholipase A2 OS=Aipysurus laevis OX=8678 PE=2 SV=1			0	99	NLYQFDNMIQCANK	Carbamidomethyl@N-term; Oxidation(M)@8; Carbamidomethyl(C)@11		cleaved L-N@N-term	0.000523387	1830.8	611.275	1830.8	611.275	3	14	1.1.1.960.5	13.3331	2847.13	2811.32	13.33	0.27	1057.73
1	30.63	30.63	88.19	81.25	77.08	sp|P08872|PA2A_AIPLA	Acidic phospholipase A2 OS=Aipysurus laevis OX=8678 PE=2 SV=1			0	99	NLYQFDNMIQCANK	Carbamidomethyl@N-term; Oxidation(M)@8; Carbamidomethyl(C)@11		cleaved L-N@N-term	0.00688434	1830.81	916.412	1830.8	916.409	2	20	1.1.1.961.15	13.3751	1652.52	1437.89	13.33	0.24	458.836
1	30.63	30.63	88.19	81.25	77.08	sp|P08872|PA2A_AIPLA	Acidic phospholipase A2 OS=Aipysurus laevis OX=8678 PE=2 SV=1			0	99	NLYQFDNMIQCANK	Carbamidomethyl@N-term; Oxidation(M)@8; Carbamidomethyl(C)@11		cleaved L-N@N-term	0.00688434	1830.81	916.412	1830.8	916.409	2	18	1.1.1.962.17	13.4037	1652.52	1283.31	13.33	0.24	440.145
1	30.63	30.63	88.19	81.25	77.08	sp|P08872|PA2A_AIPLA	Acidic phospholipase A2 OS=Aipysurus laevis OX=8678 PE=2 SV=1			0	99	NLYQFDNMIQCANK	Carbamidomethyl@N-term; Oxidation(M)@8; Carbamidomethyl(C)@11		cleaved L-N@N-term	0.000523387	1830.8	611.275	1830.8	611.275	3	15	1.1.1.963.5	13.4239	2847.13	2030.56	13.33	0.27	765.976
1	30.63	30.63	88.19	81.25	77.08	sp|P08872|PA2A_AIPLA	Acidic phospholipase A2 OS=Aipysurus laevis OX=8678 PE=2 SV=1			0	99	NLYQFDNMIQCANK	Carbamidomethyl@N-term; Oxidation(M)@8; Carbamidomethyl(C)@11		cleaved L-N@N-term	0.00688434	1830.81	916.412	1830.8	916.409	2	18	1.1.1.964.18	13.4659	1652.52	849.46	13.33	0.24	298.825
1	30.63	30.63	88.19	81.25	77.08	sp|P08872|PA2A_AIPLA	Acidic phospholipase A2 OS=Aipysurus laevis OX=8678 PE=2 SV=1			0	99	NLYQFDNMIQCANK	Carbamidomethyl@N-term; Oxidation(M)@8; Carbamidomethyl(C)@11		cleaved L-N@N-term	0.00688434	1830.81	916.412	1830.8	916.409	2	18	1.1.1.965.16	13.4961	1652.52	667.21	13.33	0.24	267.353
1	30.63	30.63	88.19	81.25	77.08	sp|P08872|PA2A_AIPLA	Acidic phospholipase A2 OS=Aipysurus laevis OX=8678 PE=2 SV=1			0	99	NLYQFDNMIQCANK	Carbamidomethyl@N-term; Oxidation(M)@8; Carbamidomethyl(C)@11		cleaved L-N@N-term	0.00688434	1830.81	916.412	1830.8	916.409	2	20	1.1.1.967.15	13.5565	1652.52	458.34	13.33	0.24	185.745
1	30.63	30.63	88.19	81.25	77.08	sp|P08872|PA2A_AIPLA	Acidic phospholipase A2 OS=Aipysurus laevis OX=8678 PE=2 SV=1			0	99	NLYQFDNMIQCANK	Carbamidomethyl@N-term; Oxidation(M)@8; Carbamidomethyl(C)@11		cleaved L-N@N-term	0.00688434	1830.81	916.412	1830.8	916.409	2	16	1.1.1.968.16	13.5881	1652.52	385.13	13.33	0.24	174.787
1	30.63	30.63	88.19	81.25	77.08	sp|P08872|PA2A_AIPLA	Acidic phospholipase A2 OS=Aipysurus laevis OX=8678 PE=2 SV=1			0	99	NLYQFDNMIQCANK	Carbamyl(M)@8; Carbamidomethyl(C)@11		cleaved L-N@N-term	0.00792754	1800.8	901.407	1800.79	901.403	2	20	1.1.1.970.12	13.6452	3553.22	938.62	13.81	0.24	337.252
1	30.63	30.63	88.19	81.25	77.08	sp|P08872|PA2A_AIPLA	Acidic phospholipase A2 OS=Aipysurus laevis OX=8678 PE=2 SV=1			0	99	NLYQFDNMIQCANK	Carbamyl(M)@8; Carbamidomethyl(C)@11		cleaved L-N@N-term	0.00174969	1800.79	601.272	1800.79	601.271	3	14	1.1.1.971.7	13.6672	3999.42	1725.54	13.81	0.24	936.042
1	30.63	30.63	88.19	81.25	77.08	sp|P08872|PA2A_AIPLA	Acidic phospholipase A2 OS=Aipysurus laevis OX=8678 PE=2 SV=1			0	99	NLYQFDNMIQCANK	Carbamyl(M)@8; Carbamidomethyl(C)@11		cleaved L-N@N-term	0.00174969	1800.79	601.272	1800.79	601.271	3	15	1.1.1.972.7	13.6974	3999.42	2511.39	13.81	0.24	1315.77
1	30.63	30.63	88.19	81.25	77.08	sp|P08872|PA2A_AIPLA	Acidic phospholipase A2 OS=Aipysurus laevis OX=8678 PE=2 SV=1			0	99	NLYQFDNMIQCANK	Carbamyl(M)@8; Carbamidomethyl(C)@11		cleaved L-N@N-term	0.00792754	1800.8	901.407	1800.79	901.403	2	23	1.1.1.973.13	13.7395	3553.22	2927.28	13.81	0.24	1172.89
1	30.63	30.63	88.19	81.25	77.08	sp|P08872|PA2A_AIPLA	Acidic phospholipase A2 OS=Aipysurus laevis OX=8678 PE=2 SV=1			0	99	NLYQFDNMIQCANK	Carbamyl(M)@8; Carbamidomethyl(C)@11		cleaved L-N@N-term	0.00174969	1800.79	601.272	1800.79	601.271	3	19	1.1.1.974.7	13.7581	3999.42	3792.5	13.81	0.24	2013.56
1	30.63	30.63	88.19	81.25	77.08	sp|P08872|PA2A_AIPLA	Acidic phospholipase A2 OS=Aipysurus laevis OX=8678 PE=2 SV=1			0	99	NLYQFDNMIQCANK	Carbamyl(M)@8; Carbamidomethyl(C)@11		cleaved L-N@N-term	0.00174969	1800.79	601.272	1800.79	601.271	3	19	1.1.1.975.3	13.7884	3999.42	3993.29	13.81	0.24	2087.93
1	30.63	30.63	88.19	81.25	77.08	sp|P08872|PA2A_AIPLA	Acidic phospholipase A2 OS=Aipysurus laevis OX=8678 PE=2 SV=1			0	99	NLYQFDNMIQCANK	Carbamyl(M)@8; Carbamidomethyl(C)@11		cleaved L-N@N-term	0.00792754	1800.8	901.407	1800.79	901.403	2	24	1.1.1.976.10	13.8303	3553.22	3353.4	13.81	0.24	1334.54
1	30.63	30.63	88.19	81.25	77.08	sp|P08872|PA2A_AIPLA	Acidic phospholipase A2 OS=Aipysurus laevis OX=8678 PE=2 SV=1			0	99	NLYQFDNMIQCANK	Carbamyl(M)@8; Carbamidomethyl(C)@11		cleaved L-N@N-term	0.00174969	1800.79	601.272	1800.79	601.271	3	18	1.1.1.977.5	13.8505	3999.42	3555.84	13.81	0.24	1681.45
1	30.63	30.63	88.19	81.25	77.08	sp|P08872|PA2A_AIPLA	Acidic phospholipase A2 OS=Aipysurus laevis OX=8678 PE=2 SV=1			0	99	NLYQFDNMIQCANK	Carbamyl(M)@8; Carbamidomethyl(C)@11		cleaved L-N@N-term	0.00792754	1800.8	901.407	1800.79	901.403	2	24	1.1.1.978.5	13.8874	3553.22	2458.85	13.81	0.24	881.006
1	30.63	30.63	88.19	81.25	77.08	sp|P08872|PA2A_AIPLA	Acidic phospholipase A2 OS=Aipysurus laevis OX=8678 PE=2 SV=1			0	99	NLYQFDNMIQCANK	Carbamyl(M)@8; Carbamidomethyl(C)@11		cleaved L-N@N-term	0.00792754	1800.8	901.407	1800.79	901.403	2	23	1.1.1.979.11	13.9193	3553.22	1943.72	13.81	0.24	704.345
1	30.63	30.63	88.19	81.25	77.08	sp|P08872|PA2A_AIPLA	Acidic phospholipase A2 OS=Aipysurus laevis OX=8678 PE=2 SV=1			0	99	NLYQFDNMIQCANK	Carbamyl(M)@8; Carbamidomethyl(C)@11		cleaved L-N@N-term	0.00174969	1800.79	601.272	1800.79	601.271	3	16	1.1.1.980.5	13.9377	3999.42	2116.9	13.81	0.24	866.843
1	30.63	30.63	88.19	81.25	77.08	sp|P08872|PA2A_AIPLA	Acidic phospholipase A2 OS=Aipysurus laevis OX=8678 PE=2 SV=1			0	99	NLYQFDNMIQCANK	Carbamyl(M)@8; Carbamidomethyl(C)@11		cleaved L-N@N-term	0.00792754	1800.8	901.407	1800.79	901.403	2	21	1.1.1.981.4	13.977	3553.22	1242.01	13.81	0.24	440.688
1	30.63	30.63	88.19	81.25	77.08	sp|P08872|PA2A_AIPLA	Acidic phospholipase A2 OS=Aipysurus laevis OX=8678 PE=2 SV=1			0	99	NLYQFDNMIQCANK	Carbamyl(M)@8; Carbamidomethyl(C)@11		cleaved L-N@N-term	0.00792754	1800.8	901.407	1800.79	901.403	2	23	1.1.1.982.10	14.0095	3553.22	995.03	13.81	0.24	382.985
1	30.63	30.63	88.19	81.25	77.08	sp|P08872|PA2A_AIPLA	Acidic phospholipase A2 OS=Aipysurus laevis OX=8678 PE=2 SV=1			0	99	NLYQFDNMIQCANK	Carbamyl(M)@8; Carbamidomethyl(C)@11		cleaved L-N@N-term	0.00174969	1800.79	601.272	1800.79	601.271	3	17	1.1.1.983.4	14.0312	3999.42	1102.7	13.81	0.24	526.117
1	30.63	30.63	88.19	81.25	77.08	sp|P08872|PA2A_AIPLA	Acidic phospholipase A2 OS=Aipysurus laevis OX=8678 PE=2 SV=1			0	99	NLYQFDNMIQCANK	Carbamyl(M)@8; Carbamidomethyl(C)@11		cleaved L-N@N-term	0.00792754	1800.8	901.407	1800.79	901.403	2	19	1.1.1.984.6	14.0662	3553.22	709.97	13.81	0.24	285.797
1	30.63	30.63	88.19	81.25	77.08	sp|P08872|PA2A_AIPLA	Acidic phospholipase A2 OS=Aipysurus laevis OX=8678 PE=2 SV=1			0	99	NLYQFDNMIQCANK	Carbamyl(M)@8; Carbamidomethyl(C)@11		cleaved L-N@N-term	0.00792754	1800.8	901.407	1800.79	901.403	2	20	1.1.1.985.8	14.1012	3553.22	609.57	13.81	0.24	245.518
1	30.63	30.63	88.19	81.25	77.08	sp|P08872|PA2A_AIPLA	Acidic phospholipase A2 OS=Aipysurus laevis OX=8678 PE=2 SV=1			0	99	NLYQFDNMIQCANK	Carbamyl(M)@8; Carbamidomethyl(C)@11		cleaved L-N@N-term	0.00174969	1800.79	601.272	1800.79	601.271	3	15	1.1.1.986.3	14.1212	3999.42	733.11	13.81	0.24	306.299
1	30.63	30.63	88.19	81.25	77.08	sp|P08872|PA2A_AIPLA	Acidic phospholipase A2 OS=Aipysurus laevis OX=8678 PE=2 SV=1			0	99	NLYQFDNMIQCANK	Carbamyl(M)@8; Carbamidomethyl(C)@11		cleaved L-N@N-term	0.00792754	1800.8	901.407	1800.79	901.403	2	18	1.1.1.987.6	14.1578	3553.22	492.41	13.81	0.24	205.828
1	30.63	30.63	88.19	81.25	77.08	sp|P08872|PA2A_AIPLA	Acidic phospholipase A2 OS=Aipysurus laevis OX=8678 PE=2 SV=1			0	99	NLYQFDNMIQCANK	Carbamyl(M)@8; Carbamidomethyl(C)@11		cleaved L-N@N-term	0.00792754	1800.8	901.407	1800.79	901.403	2	14	1.1.1.988.10	14.1894	3553.22	440.27	13.81	0.24	181.392
1	30.63	30.63	88.19	81.25	77.08	sp|P08872|PA2A_AIPLA	Acidic phospholipase A2 OS=Aipysurus laevis OX=8678 PE=2 SV=1			0	99	NLYQFDNMIQCANK	Carbamyl(M)@8; Carbamidomethyl(C)@11		cleaved L-N@N-term	0.00174969	1800.79	601.272	1800.79	601.271	3	16	1.1.1.989.3	14.2095	3999.42	520.33	13.81	0.24	287.228
1	30.63	30.63	88.19	81.25	77.08	sp|P08872|PA2A_AIPLA	Acidic phospholipase A2 OS=Aipysurus laevis OX=8678 PE=2 SV=1			0	99	NLYQFDNMIQCANK	Carbamyl(M)@8; Carbamidomethyl(C)@11		cleaved L-N@N-term	0.00792754	1800.8	901.407	1800.79	901.403	2	18	1.1.1.990.6	14.2478	3553.22	356.91	13.81	0.24	152.19
1	30.63	30.63	88.19	81.25	77.08	sp|P08872|PA2A_AIPLA	Acidic phospholipase A2 OS=Aipysurus laevis OX=8678 PE=2 SV=1			0	99	NLYQFDNMIQCANK	Carbamyl(M)@8; Carbamidomethyl(C)@11		cleaved L-N@N-term	0.00792754	1800.8	901.407	1800.79	901.403	2	17	1.1.1.991.12	14.2811	3553.22	320.77	13.81	0.24	117.997
1	30.63	30.63	88.19	81.25	77.08	sp|P08872|PA2A_AIPLA	Acidic phospholipase A2 OS=Aipysurus laevis OX=8678 PE=2 SV=1			0	99	NLYQFDNMIQCANK	Carbamyl(M)@8; Carbamidomethyl(C)@11		cleaved L-N@N-term	0.00792754	1800.8	901.407	1800.79	901.403	2	15	1.1.1.993.8	14.3389	3553.22	288.85	13.81	0.24	136.641
1	30.63	30.63	88.19	81.25	77.08	sp|P08872|PA2A_AIPLA	Acidic phospholipase A2 OS=Aipysurus laevis OX=8678 PE=2 SV=1			0	99	NLYQFDNMIQCANK	Carbamyl@N-term; Oxidation(M)@8; Carbamidomethyl(C)@11		cleaved L-N@N-term	0.00935081	1816.8	909.406	1816.79	909.401	2	23	1.1.1.1060.4	16.3478	1228.37	378.97	16.51	0.28	162.134
1	30.63	30.63	88.19	81.25	77.08	sp|P08872|PA2A_AIPLA	Acidic phospholipase A2 OS=Aipysurus laevis OX=8678 PE=2 SV=1			0	99	NLYQFDNMIQCANK	Carbamyl@N-term; Oxidation(M)@8; Carbamidomethyl(C)@11		cleaved L-N@N-term	0.00935081	1816.8	909.406	1816.79	909.401	2	23	1.1.1.1061.3	16.3717	1228.37	528.27	16.51	0.28	217.523
1	30.63	30.63	88.19	81.25	77.08	sp|P08872|PA2A_AIPLA	Acidic phospholipase A2 OS=Aipysurus laevis OX=8678 PE=2 SV=1			0	99	NLYQFDNMIQCANK	Carbamyl@N-term; Oxidation(M)@8; Carbamidomethyl(C)@11		cleaved L-N@N-term	0.00935081	1816.8	909.406	1816.79	909.401	2	23	1.1.1.1063.3	16.4372	1228.37	973.35	16.51	0.28	360.018
1	30.63	30.63	88.19	81.25	77.08	sp|P08872|PA2A_AIPLA	Acidic phospholipase A2 OS=Aipysurus laevis OX=8678 PE=2 SV=1			0	99	NLYQFDNMIQCANK	Carbamyl@N-term; Oxidation(M)@8; Carbamidomethyl(C)@11		cleaved L-N@N-term	0.00935081	1816.8	909.406	1816.79	909.401	2	25	1.1.1.1064.3	16.4613	1228.37	1085.31	16.51	0.28	421.818
1	30.63	30.63	88.19	81.25	77.08	sp|P08872|PA2A_AIPLA	Acidic phospholipase A2 OS=Aipysurus laevis OX=8678 PE=2 SV=1			0	99	NLYQFDNMIQCANK	Carbamyl@N-term; Oxidation(M)@8; Carbamidomethyl(C)@11		cleaved L-N@N-term	0.00935081	1816.8	909.406	1816.79	909.401	2	23	1.1.1.1066.4	16.5267	1228.37	1179.38	16.51	0.28	418.366
1	30.63	30.63	88.19	81.25	77.08	sp|P08872|PA2A_AIPLA	Acidic phospholipase A2 OS=Aipysurus laevis OX=8678 PE=2 SV=1			0	99	NLYQFDNMIQCANK	Carbamyl@N-term; Oxidation(M)@8; Carbamidomethyl(C)@11		cleaved L-N@N-term	0.00935081	1816.8	909.406	1816.79	909.401	2	22	1.1.1.1067.3	16.5566	1228.37	1095.4	16.51	0.28	392.341
1	30.63	30.63	88.19	81.25	77.08	sp|P08872|PA2A_AIPLA	Acidic phospholipase A2 OS=Aipysurus laevis OX=8678 PE=2 SV=1			0	99	NLYQFDNMIQCANK	Carbamyl@N-term; Oxidation(M)@8; Carbamidomethyl(C)@11		cleaved L-N@N-term	0.00935081	1816.8	909.406	1816.79	909.401	2	22	1.1.1.1069.4	16.6162	1228.37	778.7	16.51	0.28	320.947
1	30.63	30.63	88.19	81.25	77.08	sp|P08872|PA2A_AIPLA	Acidic phospholipase A2 OS=Aipysurus laevis OX=8678 PE=2 SV=1			0	99	NLYQFDNMIQCANK	Carbamidomethyl(C)@11		cleaved L-N@N-term	0.00714941	1757.79	879.904	1757.79	879.901	2	19	1.1.1.1072.3	16.6868	952.14	353.62	16.82	0.24	136.509
1	30.63	30.63	88.19	81.25	77.08	sp|P08872|PA2A_AIPLA	Acidic phospholipase A2 OS=Aipysurus laevis OX=8678 PE=2 SV=1			0	99	NLYQFDNMIQCANK	Carbamidomethyl(C)@11		cleaved L-N@N-term	0.0012157	1757.79	586.937	1757.79	586.936	3	17	1.1.1.1073.2	16.7049	973.81	486.21	16.82	0.24	171.14
1	30.63	30.63	88.19	81.25	77.08	sp|P08872|PA2A_AIPLA	Acidic phospholipase A2 OS=Aipysurus laevis OX=8678 PE=2 SV=1			0	99	NLYQFDNMIQCANK	Carbamyl@N-term; Oxidation(M)@8; Carbamidomethyl(C)@11		cleaved L-N@N-term	0.00935081	1816.8	909.406	1816.79	909.401	2	21	1.1.1.1073.4	16.7166	1228.37	360.82	16.51	0.28	148.624
1	30.63	30.63	88.19	81.25	77.08	sp|P08872|PA2A_AIPLA	Acidic phospholipase A2 OS=Aipysurus laevis OX=8678 PE=2 SV=1			0	99	NLYQFDNMIQCANK	Carbamidomethyl(C)@11		cleaved L-N@N-term	0.0012157	1757.79	586.937	1757.79	586.936	3	16	1.1.1.1074.2	16.7381	973.81	691.5	16.82	0.24	266.351
1	30.63	30.63	88.19	81.25	77.08	sp|P08872|PA2A_AIPLA	Acidic phospholipase A2 OS=Aipysurus laevis OX=8678 PE=2 SV=1			0	99	NLYQFDNMIQCANK	Carbamidomethyl(C)@11		cleaved L-N@N-term	0.0012157	1757.79	586.937	1757.79	586.936	3	17	1.1.1.1075.3	16.7704	973.81	856.06	16.82	0.24	346.774
1	30.63	30.63	88.19	81.25	77.08	sp|P08872|PA2A_AIPLA	Acidic phospholipase A2 OS=Aipysurus laevis OX=8678 PE=2 SV=1			0	99	NLYQFDNMIQCANK	Carbamidomethyl(C)@11		cleaved L-N@N-term	0.00714941	1757.79	879.904	1757.79	879.901	2	24	1.1.1.1076.4	16.8061	952.14	926.95	16.82	0.24	359.474
1	30.63	30.63	88.19	81.25	77.08	sp|P08872|PA2A_AIPLA	Acidic phospholipase A2 OS=Aipysurus laevis OX=8678 PE=2 SV=1			0	99	NLYQFDNMIQCANK	Carbamidomethyl(C)@11		cleaved L-N@N-term	0.00714941	1757.79	879.904	1757.79	879.901	2	24	1.1.1.1077.2	16.8275	952.14	938.4	16.82	0.24	353.964
1	30.63	30.63	88.19	81.25	77.08	sp|P08872|PA2A_AIPLA	Acidic phospholipase A2 OS=Aipysurus laevis OX=8678 PE=2 SV=1			0	99	NLYQFDNMIQCANK	Carbamidomethyl(C)@11		cleaved L-N@N-term	0.00714941	1757.79	879.904	1757.79	879.901	2	24	1.1.1.1078.4	16.8658	952.14	889.97	16.82	0.24	361.225
1	30.63	30.63	88.19	81.25	77.08	sp|P08872|PA2A_AIPLA	Acidic phospholipase A2 OS=Aipysurus laevis OX=8678 PE=2 SV=1			0	99	NLYQFDNMIQCANK	Carbamidomethyl(C)@11		cleaved L-N@N-term	0.0012157	1757.79	586.937	1757.79	586.936	3	17	1.1.1.1079.4	16.8913	973.81	846.82	16.82	0.24	330.36
1	30.63	30.63	88.19	81.25	77.08	sp|P08872|PA2A_AIPLA	Acidic phospholipase A2 OS=Aipysurus laevis OX=8678 PE=2 SV=1			0	99	NLYQFDNMIQCANK	Carbamidomethyl(C)@11		cleaved L-N@N-term	0.0012157	1757.79	586.937	1757.79	586.936	3	14	1.1.1.1080.4	16.9163	973.81	760.13	16.82	0.24	300.908
1	30.63	30.63	88.19	81.25	77.08	sp|P08872|PA2A_AIPLA	Acidic phospholipase A2 OS=Aipysurus laevis OX=8678 PE=2 SV=1			0	99	NLYQFDNMIQCANK	Carbamidomethyl(C)@11		cleaved L-N@N-term	0.0012157	1757.79	586.937	1757.79	586.936	3	13	1.1.1.1081.3	16.9453	973.81	648.82	16.82	0.24	243.905
1	30.63	30.63	88.19	81.25	77.08	sp|P08872|PA2A_AIPLA	Acidic phospholipase A2 OS=Aipysurus laevis OX=8678 PE=2 SV=1			0	99	NLYQFDNMIQCANK	Carbamidomethyl(C)@11		cleaved L-N@N-term	0.00714941	1757.79	879.904	1757.79	879.901	2	19	1.1.1.1082.6	16.9818	952.14	460.96	16.82	0.24	182.561
1	30.63	30.63	88.19	81.25	77.08	sp|P08872|PA2A_AIPLA	Acidic phospholipase A2 OS=Aipysurus laevis OX=8678 PE=2 SV=1			0	99	NLYQFDNMIQCANK	Carbamidomethyl(C)@11		cleaved L-N@N-term	0.00714941	1757.79	879.904	1757.79	879.901	2	19	1.1.1.1083.6	17.0099	952.14	367.99	16.82	0.24	157.956
1	30.63	30.63	88.19	81.25	77.08	sp|P08872|PA2A_AIPLA	Acidic phospholipase A2 OS=Aipysurus laevis OX=8678 PE=2 SV=1			0	99	NLYQFDNMIQCANK	Carbamidomethyl(C)@11		cleaved L-N@N-term	0.00714941	1757.79	879.904	1757.79	879.901	2	17	1.1.1.1085.6	17.0713	952.14	257.96	16.82	0.24	99.1019
1	30.63	30.63	88.19	81.25	77.08	sp|P08872|PA2A_AIPLA	Acidic phospholipase A2 OS=Aipysurus laevis OX=8678 PE=2 SV=1			0	99	NLYQFDNMIQCANK	Carbamidomethyl(C)@11		cleaved L-N@N-term	0.00714941	1757.79	879.904	1757.79	879.901	2	15	1.1.1.1086.5	17.1011	952.14	220.33	16.82	0.24	88.5444
1	30.63	30.63	88.19	81.25	77.08	sp|P08872|PA2A_AIPLA	Acidic phospholipase A2 OS=Aipysurus laevis OX=8678 PE=2 SV=1			0	99	NLYQFDNMIQCANK	Carbamidomethyl@N-term; Carbamidomethyl(C)@11		cleaved L-N@N-term	-0.00175438	1814.81	605.943	1814.81	605.943	3	14	1.1.1.1099.4	17.4874	860.06	333.76	17.65	0.24	158.076
1	30.63	30.63	88.19	81.25	77.08	sp|P08872|PA2A_AIPLA	Acidic phospholipase A2 OS=Aipysurus laevis OX=8678 PE=2 SV=1			0	99	NLYQFDNMIQCANK	Carbamidomethyl@N-term; Carbamidomethyl(C)@11		cleaved L-N@N-term	-0.00175438	1814.81	605.943	1814.81	605.943	3	16	1.1.1.1100.4	17.5173	860.06	490.44	17.65	0.24	210.775
1	30.63	30.63	88.19	81.25	77.08	sp|P08872|PA2A_AIPLA	Acidic phospholipase A2 OS=Aipysurus laevis OX=8678 PE=2 SV=1			0	99	NLYQFDNMIQCANK	Carbamidomethyl@N-term; Carbamidomethyl(C)@11		cleaved L-N@N-term	0.00668177	1814.81	908.415	1814.81	908.411	2	21	1.1.1.1101.4	17.5512	660.83	396.01	17.65	0.21	172.041
1	30.63	30.63	88.19	81.25	77.08	sp|P08872|PA2A_AIPLA	Acidic phospholipase A2 OS=Aipysurus laevis OX=8678 PE=2 SV=1			0	99	NLYQFDNMIQCANK	Carbamidomethyl@N-term; Carbamidomethyl(C)@11		cleaved L-N@N-term	-0.00175438	1814.81	605.943	1814.81	605.943	3	18	1.1.1.1102.3	17.5752	860.06	787.24	17.65	0.24	292.726
1	30.63	30.63	88.19	81.25	77.08	sp|P08872|PA2A_AIPLA	Acidic phospholipase A2 OS=Aipysurus laevis OX=8678 PE=2 SV=1			0	99	NLYQFDNMIQCANK	Carbamidomethyl@N-term; Carbamidomethyl(C)@11		cleaved L-N@N-term	0.00668177	1814.81	908.415	1814.81	908.411	2	21	1.1.1.1103.6	17.6108	660.83	621.5	17.65	0.21	243.304
1	30.63	30.63	88.19	81.25	77.08	sp|P08872|PA2A_AIPLA	Acidic phospholipase A2 OS=Aipysurus laevis OX=8678 PE=2 SV=1			0	99	NLYQFDNMIQCANK	Carbamidomethyl@N-term; Carbamidomethyl(C)@11		cleaved L-N@N-term	0.00668177	1814.81	908.415	1814.81	908.411	2	23	1.1.1.1104.2	17.6406	660.83	658.17	17.65	0.21	242.428
1	30.63	30.63	88.19	81.25	77.08	sp|P08872|PA2A_AIPLA	Acidic phospholipase A2 OS=Aipysurus laevis OX=8678 PE=2 SV=1			0	99	NLYQFDNMIQCANK	Carbamidomethyl@N-term; Carbamidomethyl(C)@11		cleaved L-N@N-term	-0.00175438	1814.81	605.943	1814.81	605.943	3	17	1.1.1.1105.3	17.6621	860.06	849.36	17.65	0.24	362.983
1	30.63	30.63	88.19	81.25	77.08	sp|P08872|PA2A_AIPLA	Acidic phospholipase A2 OS=Aipysurus laevis OX=8678 PE=2 SV=1			0	99	NLYQFDNMIQCANK	Carbamidomethyl@N-term; Carbamidomethyl(C)@11		cleaved L-N@N-term	-0.00175438	1814.81	605.943	1814.81	605.943	3	19	1.1.1.1106.3	17.6945	860.06	800.9	17.65	0.24	353.051
1	30.63	30.63	88.19	81.25	77.08	sp|P08872|PA2A_AIPLA	Acidic phospholipase A2 OS=Aipysurus laevis OX=8678 PE=2 SV=1			0	99	NLYQFDNMIQCANK	Carbamidomethyl@N-term; Carbamidomethyl(C)@11		cleaved L-N@N-term	0.00668177	1814.81	908.415	1814.81	908.411	2	24	1.1.1.1107.4	17.7302	660.83	468.34	17.65	0.21	196.959
1	30.63	30.63	88.19	81.25	77.08	sp|P08872|PA2A_AIPLA	Acidic phospholipase A2 OS=Aipysurus laevis OX=8678 PE=2 SV=1			0	99	NLYQFDNMIQCANK	Carbamidomethyl@N-term; Carbamidomethyl(C)@11		cleaved L-N@N-term	-0.00175438	1814.81	605.943	1814.81	605.943	3	16	1.1.1.1108.3	17.7482	860.06	622.84	17.65	0.24	219.959
1	30.63	30.63	88.19	81.25	77.08	sp|P08872|PA2A_AIPLA	Acidic phospholipase A2 OS=Aipysurus laevis OX=8678 PE=2 SV=1			0	99	NLYQFDNMIQCANK	Carbamidomethyl@N-term; Carbamidomethyl(C)@11		cleaved L-N@N-term	0.00668177	1814.81	908.415	1814.81	908.411	2	20	1.1.1.1109.5	17.7898	660.83	305.81	17.65	0.21	128.617
1	30.63	30.63	88.19	81.25	77.08	sp|P08872|PA2A_AIPLA	Acidic phospholipase A2 OS=Aipysurus laevis OX=8678 PE=2 SV=1			0	99	NLYQFDNMIQCANK	Carbamidomethyl@N-term; Carbamidomethyl(C)@11		cleaved L-N@N-term	0.00668177	1814.81	908.415	1814.81	908.411	2	15	1.1.1.1110.4	17.813	660.83	254.75	17.65	0.21	107.258
1	30.63	30.63	88.19	81.25	77.08	sp|P08872|PA2A_AIPLA	Acidic phospholipase A2 OS=Aipysurus laevis OX=8678 PE=2 SV=1			0	99	NLYQFDNMIQCANK	Carbamidomethyl@N-term; Carbamidomethyl(C)@11		cleaved L-N@N-term	-0.00175438	1814.81	605.943	1814.81	605.943	3	13	1.1.1.1111.3	17.8378	860.06	331.46	17.65	0.24	145.748
1	30.63	30.63	88.19	81.25	77.08	sp|P08872|PA2A_AIPLA	Acidic phospholipase A2 OS=Aipysurus laevis OX=8678 PE=2 SV=1			0	99	NLYQFDNMIQCANK	Oxidation(M)@8; Carbamidomethyl(C)@11		cleaved L-N@N-term	-0.000168648	1773.78	592.268	1773.78	592.268	3	11	1.1.1.940.4	12.7304	2371.02	1801.84	12.63	0.3	730.101
1	30.63	30.63	88.19	81.25	77.08	sp|P08872|PA2A_AIPLA	Acidic phospholipase A2 OS=Aipysurus laevis OX=8678 PE=2 SV=1			0	99	NLYQFDNMIQCANK	Oxidation(M)@8; Carbamidomethyl(C)@11		cleaved L-N@N-term	-0.000168648	1773.78	592.268	1773.78	592.268	3	12	1.1.1.943.4	12.821	2371.02	1061.57	12.63	0.3	381.553
1	30.63	30.63	88.19	81.25	77.08	sp|P08872|PA2A_AIPLA	Acidic phospholipase A2 OS=Aipysurus laevis OX=8678 PE=2 SV=1			0	99	NLYQFDNMIQCANK	Carbamyl(M)@8; Carbamidomethyl(C)@11		cleaved L-N@N-term	0.00792754	1800.8	901.407	1800.79	901.403	2	12	1.1.1.994.12	14.3716	3553.22	272.96	13.81	0.24	124.952
1	30.63	30.63	88.19	81.25	77.08	sp|P08872|PA2A_AIPLA	Acidic phospholipase A2 OS=Aipysurus laevis OX=8678 PE=2 SV=1			0	99	NLYQFDNMIQCANK	Carbamyl@N-term; Oxidation(M)@8; Carbamidomethyl(C)@11		cleaved L-N@N-term	0.00164708	1816.79	606.604	1816.79	606.603	3	13	1.1.1.1065.3	16.497	638.37	636.17	16.51	0.28	335.707
1	30.63	30.63	88.19	81.25	77.08	sp|P08872|PA2A_AIPLA	Acidic phospholipase A2 OS=Aipysurus laevis OX=8678 PE=2 SV=1			0	99	NLYQFDNMIQCANK	Oxidation(M)@8; Carbamidomethyl(C)@11		cleaved L-N@N-term	-0.000168648	1773.78	592.268	1773.78	592.268	3	11	1.1.1.932.4	12.4896	2371.02	1309.73	12.63	0.3	575.891
1	30.63	30.63	88.19	81.25	77.08	sp|P08872|PA2A_AIPLA	Acidic phospholipase A2 OS=Aipysurus laevis OX=8678 PE=2 SV=1			0	99	NLYQFDNMIQCANK	Oxidation(M)@8; Carbamidomethyl(C)@11		cleaved L-N@N-term	-0.000168648	1773.78	592.268	1773.78	592.268	3	11	1.1.1.935.4	12.5793	2371.02	2246.93	12.63	0.3	972.622
1	30.63	30.63	88.19	81.25	77.08	sp|P08872|PA2A_AIPLA	Acidic phospholipase A2 OS=Aipysurus laevis OX=8678 PE=2 SV=1			0	99	NLYQFDNMIQCANK	Carbamyl(M)@8; Carbamidomethyl(C)@11		cleaved L-N@N-term	0.00174969	1800.79	601.272	1800.79	601.271	3	12	1.1.1.992.6	14.3037	3999.42	400.68	13.81	0.24	221.401
1	30.63	30.63	88.19	81.25	77.08	sp|P08872|PA2A_AIPLA	Acidic phospholipase A2 OS=Aipysurus laevis OX=8678 PE=2 SV=1			0	99	NLYQFDNMIQCANK	Carbamyl@N-term; Oxidation(M)@8; Carbamidomethyl(C)@11		cleaved L-N@N-term	0.00164708	1816.79	606.604	1816.79	606.603	3	11	1.1.1.1068.3	16.5864	638.37	529.77	16.51	0.28	291.569
1	30.63	30.63	88.19	81.25	77.08	sp|P08872|PA2A_AIPLA	Acidic phospholipase A2 OS=Aipysurus laevis OX=8678 PE=2 SV=1			0	99	NLYQFDNMIQCANK	Carbamidomethyl@N-term; Carbamidomethyl(C)@11		cleaved L-N@N-term	-0.00175438	1814.81	605.943	1814.81	605.943	3	11	1.1.1.1114.3	17.9307	860.06	206.24	17.65	0.24	104.85
1	30.63	30.63	88.19	81.25	77.08	sp|P08872|PA2A_AIPLA	Acidic phospholipase A2 OS=Aipysurus laevis OX=8678 PE=2 SV=1			0	99	NLYQFDNMIQCANK	Carbamidomethyl@N-term; Oxidation(M)@8; Carbamidomethyl(C)@11		cleaved L-N@N-term	0.000523387	1830.8	611.275	1830.8	611.275	3	10	1.1.1.978.3	13.8807	2847.13	259.72	13.33	0.27	145.235
1	30.63	30.63	88.19	81.25	77.08	sp|P08872|PA2A_AIPLA	Acidic phospholipase A2 OS=Aipysurus laevis OX=8678 PE=2 SV=1			0	98.61	NLYQFDNMIQCANK	Carbamidomethyl@N-term; Carbamidomethyl(C)@11		cleaved L-N@N-term	-0.00175438	1814.81	605.943	1814.81	605.943	3	10	1.1.1.1112.5	17.8726	860.06	266	17.65	0.24	120.88
1	30.63	30.63	88.19	81.25	77.08	sp|P08872|PA2A_AIPLA	Acidic phospholipase A2 OS=Aipysurus laevis OX=8678 PE=2 SV=1			0	94.95	NLYQFDNMIQCANK	Carbamidomethyl@N-term; Oxidation(M)@8; Carbamidomethyl(C)@11		cleaved L-N@N-term	0.000523387	1830.8	611.275	1830.8	611.275	3	10	1.1.1.966.6	13.5155	2847.13	1150.29	13.33	0.27	401.467
1	30.63	30.63	88.19	81.25	77.08	sp|P08872|PA2A_AIPLA	Acidic phospholipase A2 OS=Aipysurus laevis OX=8678 PE=2 SV=1			0	94.7	NLYQFDNMIQCANK	Oxidation(M)@8; Carbamidomethyl(C)@11		cleaved L-N@N-term	-0.000168648	1773.78	592.268	1773.78	592.268	3	8	1.1.1.952.4	13.0922	2371.02	374.12	12.63	0.3	167.201
1	30.63	30.63	88.19	81.25	77.08	sp|P08872|PA2A_AIPLA	Acidic phospholipase A2 OS=Aipysurus laevis OX=8678 PE=2 SV=1			0	94.61	NLYQFDNMIQCANK	Carbamidomethyl@N-term; Oxidation(M)@8; Carbamidomethyl(C)@11		cleaved L-N@N-term	0.000523387	1830.8	611.275	1830.8	611.275	3	9	1.1.1.973.5	13.7262	2847.13	395.17	13.33	0.27	218.688
1	30.63	30.63	88.19	81.25	77.08	sp|P08872|PA2A_AIPLA	Acidic phospholipase A2 OS=Aipysurus laevis OX=8678 PE=2 SV=1			0	91.34	NLYQFDNMIQCANK	Oxidation(M)@8; Carbamidomethyl(C)@11		cleaved L-N@N-term	-0.000168648	1773.78	592.268	1773.78	592.268	3	9	1.1.1.931.4	12.4596	2371.02	965.19	12.63	0.3	467.664
1	30.63	30.63	88.19	81.25	77.08	sp|P08872|PA2A_AIPLA	Acidic phospholipase A2 OS=Aipysurus laevis OX=8678 PE=2 SV=1			0	89.83	NLYQFDNMIQCANK	Carbamidomethyl@N-term; Oxidation(M)@8; Carbamidomethyl(C)@11		cleaved L-N@N-term	0.00688434	1830.81	916.412	1830.8	916.409	2	9	1.1.1.970.13	13.6469	1652.52	287.51	13.33	0.24	127.504
1	30.63	30.63	88.19	81.25	77.08	sp|P08872|PA2A_AIPLA	Acidic phospholipase A2 OS=Aipysurus laevis OX=8678 PE=2 SV=1			0	85.83	NLYQFDNMIQCANK	Carbamidomethyl(D)@6; Carbamidomethyl(C)@11		cleaved L-N@N-term	0.000814356	1814.81	908.412	1814.81	908.411	2	11	1.1.1.835.18	9.6574	10515.9	9300.76	9.7	0.21	2979.65
1	30.63	30.63	88.19	81.25	77.08	sp|P08872|PA2A_AIPLA	Acidic phospholipase A2 OS=Aipysurus laevis OX=8678 PE=2 SV=1			0	84.46	NLYQFDNMIQCANK	Carbamyl(M)@8; Carbamidomethyl(C)@11		cleaved L-N@N-term	0.00174969	1800.79	601.272	1800.79	601.271	3	9	1.1.1.1001.5	14.5753	3999.42	228.83	13.81	0.24	137.692
1	30.63	30.63	88.19	81.25	77.08	sp|P08872|PA2A_AIPLA	Acidic phospholipase A2 OS=Aipysurus laevis OX=8678 PE=2 SV=1			0	81.65	NLYQFDNMIQCANK	Carbamidomethyl@N-term; Oxidation(M)@8; Carbamidomethyl(C)@11		cleaved L-N@N-term	0.000523387	1830.8	611.275	1830.8	611.275	3	7	1.1.1.980.7	13.9411	2847.13	232.58	13.33	0.27	110.84
1	30.63	30.63	88.19	81.25	77.08	sp|P08872|PA2A_AIPLA	Acidic phospholipase A2 OS=Aipysurus laevis OX=8678 PE=2 SV=1			0	66.33	NLYQFDNMIQCANK	Carbamidomethyl(D)@6; Carbamidomethyl(C)@11		cleaved L-N@N-term	0.000814356	1814.81	908.412	1814.81	908.411	2	10	1.1.1.841.18	9.83283	10515.9	4776.38	9.7	0.21	1333.42
1	30.63	30.63	88.19	81.25	77.08	sp|P08872|PA2A_AIPLA	Acidic phospholipase A2 OS=Aipysurus laevis OX=8678 PE=2 SV=1			0	61.56	NLYQFDNMIQCANK	Oxidation(M)@8; Carbamidomethyl(C)@11		cleaved L-N@N-term	-0.000168648	1773.78	592.268	1773.78	592.268	3	6	1.1.1.958.4	13.2723	2371.02	247.72	12.63	0.3	141.983
1	30.63	30.63	88.19	81.25	77.08	sp|P08872|PA2A_AIPLA	Acidic phospholipase A2 OS=Aipysurus laevis OX=8678 PE=2 SV=1			0	59.67	NLYQFDNMIQCANK	Oxidation(M)@8; Carbamidomethyl(C)@11		cleaved L-N@N-term	-0.000168648	1773.78	592.268	1773.78	592.268	3	7	1.1.1.955.5	13.1829	2371.02	280.86	12.63	0.3	154.593
1	30.63	30.63	88.19	81.25	77.08	sp|P08872|PA2A_AIPLA	Acidic phospholipase A2 OS=Aipysurus laevis OX=8678 PE=2 SV=1			0	56.22	NLYQFDNMIQCANK	Oxidation(M)@8; Carbamidomethyl(C)@11		cleaved L-N@N-term	-0.000168648	1773.78	592.268	1773.78	592.268	3	7	1.1.1.953.6	13.1237	2371.02	334.45	12.63	0.3	177.709
1	30.63	30.63	88.19	81.25	77.08	sp|P08872|PA2A_AIPLA	Acidic phospholipase A2 OS=Aipysurus laevis OX=8678 PE=2 SV=1			0	54.53	NLYQFDNMIQCANK	Carbamidomethyl@N-term; Oxidation(M)@8; Carbamidomethyl(C)@11		cleaved L-N@N-term	0.000523387	1830.8	611.275	1830.8	611.275	3	9	1.1.1.969.8	13.6074	2847.13	626.65	13.33	0.27	308.001
1	30.63	30.63	88.19	81.25	77.08	sp|P08872|PA2A_AIPLA	Acidic phospholipase A2 OS=Aipysurus laevis OX=8678 PE=2 SV=1			0	49.42	NLYQFDNMIQCANK	Oxidation(M)@8; Carbamidomethyl(C)@11		cleaved L-N@N-term	-0.000168648	1773.78	592.268	1773.78	592.268	3	7	1.1.1.929.5	12.3998	2371.02	426.33	12.63	0.3	207.13
1	30.63	30.63	88.19	81.25	77.08	sp|P08872|PA2A_AIPLA	Acidic phospholipase A2 OS=Aipysurus laevis OX=8678 PE=2 SV=1			0	47.05	NLYQFDNMIQCANK	Carbamidomethyl(D)@6; Carbamidomethyl(C)@11		cleaved L-N@N-term	0.000814356	1814.81	908.412	1814.81	908.411	2	10	1.1.1.838.16	9.74387	10515.9	9234.18	9.7	0.21	2728.67
1	30.63	30.63	88.19	81.25	77.08	sp|P08872|PA2A_AIPLA	Acidic phospholipase A2 OS=Aipysurus laevis OX=8678 PE=2 SV=1			0	46.67	NLYQFDNMIQCANK	Carbamidomethyl@N-term; Oxidation(M)@8; Carbamidomethyl(C)@11		cleaved L-N@N-term	0.000523387	1830.8	611.275	1830.8	611.275	3	8	1.1.1.975.5	13.7934	2847.13	327.11	13.33	0.27	187.777
1	30.63	30.63	88.19	81.25	77.08	sp|P08872|PA2A_AIPLA	Acidic phospholipase A2 OS=Aipysurus laevis OX=8678 PE=2 SV=1			0	44.41	NLYQFDNMIQCANK	Carbamyl(M)@8; Carbamidomethyl(C)@11		cleaved L-N@N-term	0.00174969	1800.79	601.272	1800.79	601.271	3	8	1.1.1.998.3	14.4799	3999.42	269.15	13.81	0.24	183.574
1	30.63	30.63	88.19	81.25	77.08	sp|P08872|PA2A_AIPLA	Acidic phospholipase A2 OS=Aipysurus laevis OX=8678 PE=2 SV=1			0	28.17	NLYQFDNMIQCANK	Carbamyl(M)@8; Carbamidomethyl(C)@11		cleaved L-N@N-term	0.00174969	1800.79	601.272	1800.79	601.271	3	8	1.1.1.995.4	14.3902	3999.42	334.78	13.81	0.24	189.848
1	30.63	30.63	88.19	81.25	77.08	sp|P08872|PA2A_AIPLA	Acidic phospholipase A2 OS=Aipysurus laevis OX=8678 PE=2 SV=1			0	23.25	NLYQFDNMIQCANK	Carbamidomethyl@N-term; Oxidation(M)@8; Carbamidomethyl(C)@11		cleaved L-N@N-term	0.000523387	1830.8	611.275	1830.8	611.275	3	8	1.1.1.954.8	13.1554	2847.13	1031.7	13.33	0.27	424.572
1	30.63	30.63	88.19	81.25	77.08	sp|P08872|PA2A_AIPLA	Acidic phospholipase A2 OS=Aipysurus laevis OX=8678 PE=2 SV=1			0	23.25	NLYQFDNMIQCANK	Carbamidomethyl@N-term; Oxidation(M)@8; Carbamidomethyl(C)@11		cleaved L-N@N-term	0.000523387	1830.8	611.275	1830.8	611.275	3	8	1.1.1.972.9	13.7007	2847.13	436.46	13.33	0.27	195.352
1	30.63	30.63	88.19	81.25	77.08	sp|P08872|PA2A_AIPLA	Acidic phospholipase A2 OS=Aipysurus laevis OX=8678 PE=2 SV=1			0	17.81	NLYQFDNMIQCANK	Carbamidomethyl@N-term; Oxidation(M)@8; Carbamidomethyl(C)@11		cleaved L-N@N-term	0.000523387	1830.8	611.275	1830.8	611.275	3	7	1.1.1.952.5	13.093	2847.13	416.01	13.33	0.27	176.658
1	30.63	30.63	88.19	81.25	77.08	sp|P08872|PA2A_AIPLA	Acidic phospholipase A2 OS=Aipysurus laevis OX=8678 PE=2 SV=1			0	16.24	NLYQFDNMIQCANK	Dethiomethyl(M)@8; Carbamidomethyl(C)@11		cleaved L-N@N-term	0.00165868	1709.78	570.936	1709.78	570.935	3	7	1.1.1.836.6	9.67695	3492.02	3386.97	9.7	0.21	582.196
1	30.63	30.63	88.19	81.25	77.08	sp|P08872|PA2A_AIPLA	Acidic phospholipase A2 OS=Aipysurus laevis OX=8678 PE=2 SV=1			0	99	NLYQFDNMIQCANKGK	Carbamidomethyl@N-term; Carbamidomethyl(C)@11		cleaved L-N@N-term; missed K-G@14	0.00492678	1999.93	667.65	1999.92	667.649	3	15	1.1.1.1049.3	16.0135	598.13	410.37	16.09	0.21	219.024
1	30.63	30.63	88.19	81.25	77.08	sp|P08872|PA2A_AIPLA	Acidic phospholipase A2 OS=Aipysurus laevis OX=8678 PE=2 SV=1			0	99	NLYQFDNMIQCANKGK	Carbamidomethyl@N-term; Carbamidomethyl(C)@11		cleaved L-N@N-term; missed K-G@14	0.00492678	1999.93	667.65	1999.92	667.649	3	15	1.1.1.1054.3	16.163	598.13	484.17	16.09	0.21	249.196
1	30.63	30.63	88.19	81.25	77.08	sp|P08872|PA2A_AIPLA	Acidic phospholipase A2 OS=Aipysurus laevis OX=8678 PE=2 SV=1			0	99	NLYQFDNMIQCANKGK	Carbamyl(M)@8; Carbamidomethyl(C)@11		cleaved L-N@N-term; missed K-G@14	0.000191107	1985.91	662.977	1985.91	662.977	3	14	1.1.1.919.6	12.1011	1224.73	1217.85	12.12	0.33	536.343
1	30.63	30.63	88.19	81.25	77.08	sp|P08872|PA2A_AIPLA	Acidic phospholipase A2 OS=Aipysurus laevis OX=8678 PE=2 SV=1			0	99	NLYQFDNMIQCANKGK	Carbamidomethyl(C)@11		cleaved L-N@N-term; missed K-G@14	0.00130506	1942.9	648.642	1942.9	648.642	3	12	1.1.1.1018.4	15.0882	748.99	438.32	15.19	0.21	217.78
1	30.63	30.63	88.19	81.25	77.08	sp|P08872|PA2A_AIPLA	Acidic phospholipase A2 OS=Aipysurus laevis OX=8678 PE=2 SV=1			0	99	NLYQFDNMIQCANKGK	Carbamidomethyl(C)@11		cleaved L-N@N-term; missed K-G@14	0.00130506	1942.9	648.642	1942.9	648.642	3	13	1.1.1.1020.2	15.1397	748.99	639.41	15.19	0.21	262.862
1	30.63	30.63	88.19	81.25	77.08	sp|P08872|PA2A_AIPLA	Acidic phospholipase A2 OS=Aipysurus laevis OX=8678 PE=2 SV=1			0	99	NLYQFDNMIQCANKGK	Carbamidomethyl@N-term; Carbamidomethyl(C)@11		cleaved L-N@N-term; missed K-G@14	0.00492678	1999.93	667.65	1999.92	667.649	3	13	1.1.1.1057.3	16.2526	598.13	258.78	16.09	0.21	150.275
1	30.63	30.63	88.19	81.25	77.08	sp|P08872|PA2A_AIPLA	Acidic phospholipase A2 OS=Aipysurus laevis OX=8678 PE=2 SV=1			0	99	NLYQFDNMIQCANKGK	Carbamidomethyl@N-term; Carbamidomethyl(C)@11		cleaved L-N@N-term; missed K-G@14	0.00492678	1999.93	667.65	1999.92	667.649	3	13	1.1.1.1052.3	16.099	598.13	595.87	16.09	0.21	283.983
1	30.63	30.63	88.19	81.25	77.08	sp|P08872|PA2A_AIPLA	Acidic phospholipase A2 OS=Aipysurus laevis OX=8678 PE=2 SV=1			0	99	NLYQFDNMIQCANKGK	Carbamidomethyl@N-term; Carbamidomethyl(C)@11		cleaved L-N@N-term; missed K-G@14	0.00492678	1999.93	667.65	1999.92	667.649	3	11	1.1.1.1051.3	16.0674	598.13	550.47	16.09	0.21	298.456
1	30.63	30.63	88.19	81.25	77.08	sp|P08872|PA2A_AIPLA	Acidic phospholipase A2 OS=Aipysurus laevis OX=8678 PE=2 SV=1			0	98.84	NLYQFDNMIQCANKGK	Carbamidomethyl(C)@11		cleaved L-N@N-term; missed K-G@14	0.00130506	1942.9	648.642	1942.9	648.642	3	11	1.1.1.1021.4	15.1754	748.99	718.68	15.19	0.21	322.66
1	30.63	30.63	88.19	81.25	77.08	sp|P08872|PA2A_AIPLA	Acidic phospholipase A2 OS=Aipysurus laevis OX=8678 PE=2 SV=1			0	98.76	NLYQFDNMIQCANKGK	Carbamyl(M)@8; Carbamidomethyl(C)@11		cleaved L-N@N-term; missed K-G@14	0.000191107	1985.91	662.977	1985.91	662.977	3	12	1.1.1.917.11	12.043	1224.73	1078.55	12.12	0.33	536.964
1	30.63	30.63	88.19	81.25	77.08	sp|P08872|PA2A_AIPLA	Acidic phospholipase A2 OS=Aipysurus laevis OX=8678 PE=2 SV=1			0	98.76	NLYQFDNMIQCANKGK	Carbamyl(M)@8; Carbamidomethyl(C)@11		cleaved L-N@N-term; missed K-G@14	0.000191107	1985.91	662.977	1985.91	662.977	3	13	1.1.1.922.6	12.1914	1224.73	996.18	12.12	0.33	445.429
1	30.63	30.63	88.19	81.25	77.08	sp|P08872|PA2A_AIPLA	Acidic phospholipase A2 OS=Aipysurus laevis OX=8678 PE=2 SV=1			0	92.68	NLYQFDNMIQCANKGK	Carbamidomethyl(C)@11		cleaved L-N@N-term; missed K-G@14	0.00130506	1942.9	648.642	1942.9	648.642	3	8	1.1.1.1029.2	15.4088	748.99	197.55	15.19	0.21	103.799
1	30.63	30.63	88.19	81.25	77.08	sp|P08872|PA2A_AIPLA	Acidic phospholipase A2 OS=Aipysurus laevis OX=8678 PE=2 SV=1			0	87.77	NLYQFDNMIQCANKGK	Carbamidomethyl(C)@11		cleaved L-N@N-term; missed K-G@14	0.00130506	1942.9	648.642	1942.9	648.642	3	10	1.1.1.1026.2	15.3193	748.99	343.48	15.19	0.21	153.934
1	30.63	30.63	88.19	81.25	77.08	sp|P08872|PA2A_AIPLA	Acidic phospholipase A2 OS=Aipysurus laevis OX=8678 PE=2 SV=1			0	79.16	NLYQFDNMIQCANKGK	Carbamidomethyl@N-term; Oxidation(M)@8; Carbamidomethyl(C)@11		cleaved L-N@N-term; missed K-G@14	0.00390865	2015.92	672.982	2015.92	672.98	3	8	1.1.1.898.10	11.4876	650.14	471.57	11.59	0.26	338.539
1	30.63	30.63	88.19	81.25	77.08	sp|P08872|PA2A_AIPLA	Acidic phospholipase A2 OS=Aipysurus laevis OX=8678 PE=2 SV=1			0	48.56	NLYQFDNMIQCANKGK	Oxidation(M)@8; Carbamidomethyl(C)@11		cleaved L-N@N-term; missed K-G@14	0.00219117	1958.9	653.974	1958.9	653.973	3	7	1.1.1.876.4	10.8446	679.42	664.79	10.81	0.26	312.204
1	30.63	30.63	88.19	81.25	77.08	sp|P08872|PA2A_AIPLA	Acidic phospholipase A2 OS=Aipysurus laevis OX=8678 PE=2 SV=1			0	26.89	NLYQFDNMIQCANKGK	Carbamyl@N-term; Oxidation(M)@8; Carbamidomethyl(C)@11		cleaved L-N@N-term; missed K-G@14	0.000637815	2001.9	668.309	2001.9	668.309	3	8	1.1.1.1008.7	14.7849	368.84	367.36	14.77	0.27	196.002
1	30.63	30.63	88.19	81.25	77.08	sp|P08872|PA2A_AIPLA	Acidic phospholipase A2 OS=Aipysurus laevis OX=8678 PE=2 SV=1			0	22.9	NLYQFDNMIQCANKGK	Carbamidomethyl(C)@11		cleaved L-N@N-term; missed K-G@14	0.00130506	1942.9	648.642	1942.9	648.642	3	7	1.1.1.1017.3	15.0525	748.99	309.6	15.19	0.21	170.903
1	30.63	30.63	88.19	81.25	77.08	sp|P08872|PA2A_AIPLA	Acidic phospholipase A2 OS=Aipysurus laevis OX=8678 PE=2 SV=1			0	20	NLYQFDNMIQCANKGK	Carbamyl@N-term; Oxidation(M)@8; Carbamidomethyl(C)@11		cleaved L-N@N-term; missed K-G@14	0.000637815	2001.9	668.309	2001.9	668.309	3	8	1.1.1.1005.6	14.6947	368.84	273.53	14.77	0.27	151.671
1	30.63	30.63	88.19	81.25	77.08	sp|P08872|PA2A_AIPLA	Acidic phospholipase A2 OS=Aipysurus laevis OX=8678 PE=2 SV=1			0	17.01	NLYQFDNMIQCANKGK	Carbamyl(M)@8; Carbamidomethyl(C)@11		cleaved L-N@N-term; missed K-G@14	0.000191107	1985.91	662.977	1985.91	662.977	3	9	1.1.1.920.11	12.1327	1224.73	1191.79	12.12	0.33	520.152
1	30.63	30.63	88.19	81.25	77.08	sp|P08872|PA2A_AIPLA	Acidic phospholipase A2 OS=Aipysurus laevis OX=8678 PE=2 SV=1			0	99	NLYQFDNMIQCANKGKR	Carbamidomethyl(C)@11		cleaved L-N@N-term; missed K-G@14; missed K-R@16	0.00273308	2099.01	700.676	2099	700.675	3	16	1.1.1.976.6	13.8219	739.82	617.7	13.78	0.21	323.493
1	30.63	30.63	88.19	81.25	77.08	sp|P08872|PA2A_AIPLA	Acidic phospholipase A2 OS=Aipysurus laevis OX=8678 PE=2 SV=1			0	99	NLYQFDNMIQCANKGKR	Carbamidomethyl(C)@11		cleaved L-N@N-term; missed K-G@14; missed K-R@16	-0.000454046	2099	525.758	2099	525.758	4	15	1.1.1.981.2	13.9686	2031.1	714.44	13.78	0.21	356.228
1	30.63	30.63	88.19	81.25	77.08	sp|P08872|PA2A_AIPLA	Acidic phospholipase A2 OS=Aipysurus laevis OX=8678 PE=2 SV=1			0	99	NLYQFDNMIQCANKGKR	Carbamidomethyl@N-term; Carbamidomethyl(C)@11		cleaved L-N@N-term; missed K-G@14; missed K-R@16	-0.000677538	2156.02	540.014	2156.03	540.014	4	14	1.1.1.1005.3	14.6897	1933.34	1925.11	14.68	0.24	916.284
1	30.63	30.63	88.19	81.25	77.08	sp|P08872|PA2A_AIPLA	Acidic phospholipase A2 OS=Aipysurus laevis OX=8678 PE=2 SV=1			0	99	NLYQFDNMIQCANKGKR	Carbamidomethyl@N-term; Carbamidomethyl(C)@11		cleaved L-N@N-term; missed K-G@14; missed K-R@16	-0.000677538	2156.02	540.014	2156.03	540.014	4	12	1.1.1.1014.2	14.9596	1933.34	430.88	14.68	0.24	215.034
1	30.63	30.63	88.19	81.25	77.08	sp|P08872|PA2A_AIPLA	Acidic phospholipase A2 OS=Aipysurus laevis OX=8678 PE=2 SV=1			0	99	NLYQFDNMIQCANKGKR	Carbamidomethyl(C)@11		cleaved L-N@N-term; missed K-G@14; missed K-R@16	-0.000454046	2099	525.758	2099	525.758	4	14	1.1.1.975.2	13.7859	2031.1	2006.01	13.78	0.21	1075.16
1	30.63	30.63	88.19	81.25	77.08	sp|P08872|PA2A_AIPLA	Acidic phospholipase A2 OS=Aipysurus laevis OX=8678 PE=2 SV=1			0	99	NLYQFDNMIQCANKGKR	Carbamidomethyl@N-term; Carbamidomethyl(C)@11		cleaved L-N@N-term; missed K-G@14; missed K-R@16	-0.000677538	2156.02	540.014	2156.03	540.014	4	12	1.1.1.1002.3	14.5996	1933.34	1431.17	14.68	0.24	682.279
1	30.63	30.63	88.19	81.25	77.08	sp|P08872|PA2A_AIPLA	Acidic phospholipase A2 OS=Aipysurus laevis OX=8678 PE=2 SV=1			0	99	NLYQFDNMIQCANKGKR	Carbamidomethyl@N-term; Carbamidomethyl(C)@11		cleaved L-N@N-term; missed K-G@14; missed K-R@16	0.00250959	2156.03	719.683	2156.03	719.682	3	13	1.1.1.1001.6	14.5778	782.49	409.44	14.68	0.21	187.077
1	30.63	30.63	88.19	81.25	77.08	sp|P08872|PA2A_AIPLA	Acidic phospholipase A2 OS=Aipysurus laevis OX=8678 PE=2 SV=1			0	99	NLYQFDNMIQCANKGKR	Carbamidomethyl(C)@11		cleaved L-N@N-term; missed K-G@14; missed K-R@16	-0.000454046	2099	525.758	2099	525.758	4	11	1.1.1.984.2	14.0562	2031.1	427.32	13.78	0.21	227.224
1	30.63	30.63	88.19	81.25	77.08	sp|P08872|PA2A_AIPLA	Acidic phospholipase A2 OS=Aipysurus laevis OX=8678 PE=2 SV=1			0	99	NLYQFDNMIQCANKGKR	Carbamidomethyl@N-term; Carbamidomethyl(C)@11		cleaved L-N@N-term; missed K-G@14; missed K-R@16	-0.000677538	2156.02	540.014	2156.03	540.014	4	11	1.1.1.1000.2	14.5368	1933.34	698.88	14.68	0.24	293.286
1	30.63	30.63	88.19	81.25	77.08	sp|P08872|PA2A_AIPLA	Acidic phospholipase A2 OS=Aipysurus laevis OX=8678 PE=2 SV=1			0	99	NLYQFDNMIQCANKGKR	Carbamidomethyl@N-term; Carbamidomethyl(C)@11		cleaved L-N@N-term; missed K-G@14; missed K-R@16	-0.000677538	2156.02	540.014	2156.03	540.014	4	12	1.1.1.1008.3	14.7782	1933.34	1388.92	14.68	0.24	574.902
1	30.63	30.63	88.19	81.25	77.08	sp|P08872|PA2A_AIPLA	Acidic phospholipase A2 OS=Aipysurus laevis OX=8678 PE=2 SV=1			0	99	NLYQFDNMIQCANKGKR	Carbamidomethyl(C)@11		cleaved L-N@N-term; missed K-G@14; missed K-R@16	-0.000454046	2099	525.758	2099	525.758	4	10	1.1.1.970.2	13.6326	2031.1	671.23	13.78	0.21	313.255
1	30.63	30.63	88.19	81.25	77.08	sp|P08872|PA2A_AIPLA	Acidic phospholipase A2 OS=Aipysurus laevis OX=8678 PE=2 SV=1			0	99	NLYQFDNMIQCANKGKR	Carbamidomethyl@N-term; Carbamidomethyl(C)@11		cleaved L-N@N-term; missed K-G@14; missed K-R@16	-0.000677538	2156.02	540.014	2156.03	540.014	4	12	1.1.1.1003.2	14.6281	1933.34	1701.26	14.68	0.24	700.228
1	30.63	30.63	88.19	81.25	77.08	sp|P08872|PA2A_AIPLA	Acidic phospholipase A2 OS=Aipysurus laevis OX=8678 PE=2 SV=1			0	99	NLYQFDNMIQCANKGKR	Carbamidomethyl@N-term; Carbamidomethyl(C)@11		cleaved L-N@N-term; missed K-G@14; missed K-R@16	-0.000677538	2156.02	540.014	2156.03	540.014	4	11	1.1.1.1017.2	15.0492	1933.34	337.1	14.68	0.24	158.493
1	30.63	30.63	88.19	81.25	77.08	sp|P08872|PA2A_AIPLA	Acidic phospholipase A2 OS=Aipysurus laevis OX=8678 PE=2 SV=1			0	99	NLYQFDNMIQCANKGKR	Carbamidomethyl(C)@11		cleaved L-N@N-term; missed K-G@14; missed K-R@16	0.00273308	2099.01	700.676	2099	700.675	3	10	1.1.1.974.10	13.7631	739.82	729.12	13.78	0.21	384.486
1	30.63	30.63	88.19	81.25	77.08	sp|P08872|PA2A_AIPLA	Acidic phospholipase A2 OS=Aipysurus laevis OX=8678 PE=2 SV=1			0	99	NLYQFDNMIQCANKGKR	Carbamyl@N-term; Oxidation(M)@8; Carbamidomethyl(C)@11		cleaved L-N@N-term; missed K-G@14; missed K-R@16	0.00206583	2158.01	720.343	2158	720.342	3	11	1.1.1.961.12	13.3701	1697.68	1422.89	13.3	0.27	679.595
1	30.63	30.63	88.19	81.25	77.08	sp|P08872|PA2A_AIPLA	Acidic phospholipase A2 OS=Aipysurus laevis OX=8678 PE=2 SV=1			0	99	NLYQFDNMIQCANKGKR	Oxidation(M)@8; Carbamidomethyl(C)@11		cleaved L-N@N-term; missed K-G@14; missed K-R@16	-0.000627541	2115	529.757	2115	529.757	4	10	1.1.1.836.4	9.67528	1653.92	1000.18	9.58	0.24	687.17
1	30.63	30.63	88.19	81.25	77.08	sp|P08872|PA2A_AIPLA	Acidic phospholipase A2 OS=Aipysurus laevis OX=8678 PE=2 SV=1			0	99	NLYQFDNMIQCANKGKR	Carbamidomethyl@N-term; Carbamidomethyl(C)@11		cleaved L-N@N-term; missed K-G@14; missed K-R@16	-0.000677538	2156.02	540.014	2156.03	540.014	4	10	1.1.1.1011.3	14.8698	1933.34	671.33	14.68	0.24	294.861
1	30.63	30.63	88.19	81.25	77.08	sp|P08872|PA2A_AIPLA	Acidic phospholipase A2 OS=Aipysurus laevis OX=8678 PE=2 SV=1			0	98.74	NLYQFDNMIQCANKGKR	Carbamidomethyl@N-term; Carbamidomethyl(C)@11		cleaved L-N@N-term; missed K-G@14; missed K-R@16	0.00250959	2156.03	719.683	2156.03	719.682	3	11	1.1.1.1004.4	14.6614	782.49	738.1	14.68	0.21	288.618
1	30.63	30.63	88.19	81.25	77.08	sp|P08872|PA2A_AIPLA	Acidic phospholipase A2 OS=Aipysurus laevis OX=8678 PE=2 SV=1			0	98.67	NLYQFDNMIQCANKGKR	Carbamidomethyl@N-term; Oxidation(M)@8; Carbamidomethyl(C)@11		cleaved L-N@N-term; missed K-G@14; missed K-R@16	0.00244135	2172.02	544.013	2172.02	544.012	4	11	1.1.1.856.3	10.2691	1622.75	1585.62	10.23	0.21	926.54
1	30.63	30.63	88.19	81.25	77.08	sp|P08872|PA2A_AIPLA	Acidic phospholipase A2 OS=Aipysurus laevis OX=8678 PE=2 SV=1			0	98.61	NLYQFDNMIQCANKGKR	Carbamyl(M)@8; Carbamidomethyl(C)@11		cleaved L-N@N-term; missed K-G@14; missed K-R@16	0.00514482	2142.01	536.511	2142.01	536.51	4	12	1.1.1.866.2	10.5521	3871.9	3289.62	10.61	0.2	1503.15
1	30.63	30.63	88.19	81.25	77.08	sp|P08872|PA2A_AIPLA	Acidic phospholipase A2 OS=Aipysurus laevis OX=8678 PE=2 SV=1			0	98.35	NLYQFDNMIQCANKGKR	Carbamidomethyl@N-term; Carbamidomethyl(C)@11		cleaved L-N@N-term; missed K-G@14; missed K-R@16	0.00250959	2156.03	719.683	2156.03	719.682	3	10	1.1.1.1007.4	14.7531	782.49	628.21	14.68	0.21	265.883
1	30.63	30.63	88.19	81.25	77.08	sp|P08872|PA2A_AIPLA	Acidic phospholipase A2 OS=Aipysurus laevis OX=8678 PE=2 SV=1			0	98.35	NLYQFDNMIQCANKGKR	Carbamidomethyl@N-term; Carbamidomethyl(C)@11		cleaved L-N@N-term; missed K-G@14; missed K-R@16	0.00250959	2156.03	719.683	2156.03	719.682	3	11	1.1.1.1009.8	14.8182	782.49	381.59	14.68	0.21	181.742
1	30.63	30.63	88.19	81.25	77.08	sp|P08872|PA2A_AIPLA	Acidic phospholipase A2 OS=Aipysurus laevis OX=8678 PE=2 SV=1			0	97.97	NLYQFDNMIQCANKGKR	Carbamidomethyl(C)@11		cleaved L-N@N-term; missed K-G@14; missed K-R@16	-0.000454046	2099	525.758	2099	525.758	4	9	1.1.1.973.2	13.7236	2031.1	1789.29	13.78	0.21	738.757
1	30.63	30.63	88.19	81.25	77.08	sp|P08872|PA2A_AIPLA	Acidic phospholipase A2 OS=Aipysurus laevis OX=8678 PE=2 SV=1			0	97.85	NLYQFDNMIQCANKGKR	Carbamyl@N-term; Oxidation(M)@8; Carbamidomethyl(C)@11		cleaved L-N@N-term; missed K-G@14; missed K-R@16	0.00206583	2158.01	720.343	2158	720.342	3	11	1.1.1.959.10	13.3074	1697.68	1681.12	13.3	0.27	806.905
1	30.63	30.63	88.19	81.25	77.08	sp|P08872|PA2A_AIPLA	Acidic phospholipase A2 OS=Aipysurus laevis OX=8678 PE=2 SV=1			0	97.78	NLYQFDNMIQCANKGKR	Carbamyl(M)@8; Carbamidomethyl(C)@11		cleaved L-N@N-term; missed K-G@14; missed K-R@16	0.00514482	2142.01	536.511	2142.01	536.51	4	12	1.1.1.868.4	10.6117	3871.9	3814.4	10.61	0.2	2152.37
1	30.63	30.63	88.19	81.25	77.08	sp|P08872|PA2A_AIPLA	Acidic phospholipase A2 OS=Aipysurus laevis OX=8678 PE=2 SV=1			0	96.35	NLYQFDNMIQCANKGKR	Carbamyl(M)@8; Carbamidomethyl(C)@11		cleaved L-N@N-term; missed K-G@14; missed K-R@16	0.00514482	2142.01	536.511	2142.01	536.51	4	11	1.1.1.865.4	10.525	3871.9	2688.01	10.61	0.2	1505.9
1	30.63	30.63	88.19	81.25	77.08	sp|P08872|PA2A_AIPLA	Acidic phospholipase A2 OS=Aipysurus laevis OX=8678 PE=2 SV=1			0	95.73	NLYQFDNMIQCANKGKR	Carbamyl(M)@8; Carbamidomethyl(C)@11		cleaved L-N@N-term; missed K-G@14; missed K-R@16	0.00514482	2142.01	536.511	2142.01	536.51	4	10	1.1.1.874.3	10.7858	3871.9	1200.73	10.61	0.2	637.835
1	30.63	30.63	88.19	81.25	77.08	sp|P08872|PA2A_AIPLA	Acidic phospholipase A2 OS=Aipysurus laevis OX=8678 PE=2 SV=1			0	95.18	NLYQFDNMIQCANKGKR	Oxidation(M)@8; Carbamidomethyl(C)@11		cleaved L-N@N-term; missed K-G@14; missed K-R@16	-0.000627541	2115	529.757	2115	529.757	4	9	1.1.1.831.5	9.52642	1653.92	1500.76	9.58	0.24	957.111
1	30.63	30.63	88.19	81.25	77.08	sp|P08872|PA2A_AIPLA	Acidic phospholipase A2 OS=Aipysurus laevis OX=8678 PE=2 SV=1			0	92.95	NLYQFDNMIQCANKGKR	Carbamyl@N-term; Oxidation(M)@8; Carbamidomethyl(C)@11		cleaved L-N@N-term; missed K-G@14; missed K-R@16	0.00206583	2158.01	720.343	2158	720.342	3	10	1.1.1.958.11	13.2782	1697.68	1672.57	13.3	0.27	761.673
1	30.63	30.63	88.19	81.25	77.08	sp|P08872|PA2A_AIPLA	Acidic phospholipase A2 OS=Aipysurus laevis OX=8678 PE=2 SV=1			0	92.07	NLYQFDNMIQCANKGKR	Carbamidomethyl@N-term; Carbamidomethyl(C)@11		cleaved L-N@N-term; missed K-G@14; missed K-R@16	-0.000677538	2156.02	540.014	2156.03	540.014	4	9	1.1.1.1021.2	15.1688	1933.34	260.35	14.68	0.24	131.225
1	30.63	30.63	88.19	81.25	77.08	sp|P08872|PA2A_AIPLA	Acidic phospholipase A2 OS=Aipysurus laevis OX=8678 PE=2 SV=1			0	91	NLYQFDNMIQCANKGKR	Carbamyl(M)@8; Carbamidomethyl(C)@11		cleaved L-N@N-term; missed K-G@14; missed K-R@16	0.00514482	2142.01	536.511	2142.01	536.51	4	11	1.1.1.871.4	10.6994	3871.9	2573.44	10.61	0.2	1346.59
1	30.63	30.63	88.19	81.25	77.08	sp|P08872|PA2A_AIPLA	Acidic phospholipase A2 OS=Aipysurus laevis OX=8678 PE=2 SV=1			0	90.8	NLYQFDNMIQCANKGKR	Oxidation(M)@8; Carbamidomethyl(C)@11		cleaved L-N@N-term; missed K-G@14; missed K-R@16	-0.000627541	2115	529.757	2115	529.757	4	9	1.1.1.833.5	9.58655	1653.92	1619.84	9.58	0.24	935.096
1	30.63	30.63	88.19	81.25	77.08	sp|P08872|PA2A_AIPLA	Acidic phospholipase A2 OS=Aipysurus laevis OX=8678 PE=2 SV=1			0	87.37	NLYQFDNMIQCANKGKR	Carbamyl@N-term; Oxidation(M)@8; Carbamidomethyl(C)@11		cleaved L-N@N-term; missed K-G@14; missed K-R@16	0.00206583	2158.01	720.343	2158	720.342	3	10	1.1.1.956.12	13.219	1697.68	1255.84	13.3	0.27	628.378
1	30.63	30.63	88.19	81.25	77.08	sp|P08872|PA2A_AIPLA	Acidic phospholipase A2 OS=Aipysurus laevis OX=8678 PE=2 SV=1			0	79.77	NLYQFDNMIQCANKGKR	Carbamidomethyl@N-term; Carbamidomethyl(C)@11		cleaved L-N@N-term; missed K-G@14; missed K-R@16	0.00250959	2156.03	719.683	2156.03	719.682	3	10	1.1.1.1006.9	14.7264	782.49	722.86	14.68	0.21	296.423
1	30.63	30.63	88.19	81.25	77.08	sp|P08872|PA2A_AIPLA	Acidic phospholipase A2 OS=Aipysurus laevis OX=8678 PE=2 SV=1			0	57.48	NLYQFDNMIQCANKGKR	Carbamyl(M)@8; Carbamidomethyl(C)@11		cleaved L-N@N-term; missed K-G@14; missed K-R@16	0.00514482	2142.01	536.511	2142.01	536.51	4	9	1.1.1.863.2	10.4661	3871.9	1411.58	10.61	0.2	641.087
1	30.63	30.63	88.19	81.25	77.08	sp|P08872|PA2A_AIPLA	Acidic phospholipase A2 OS=Aipysurus laevis OX=8678 PE=2 SV=1			0	57.23	NLYQFDNMIQCANKGKR	Carbamyl(M)@8; Carbamidomethyl(C)@11		cleaved L-N@N-term; missed K-G@14; missed K-R@16	0.00360908	2142.01	715.012	2142.01	715.011	3	10	1.1.1.869.12	10.6477	1201.99	1089.03	10.61	0.2	603.111
1	30.63	30.63	88.19	81.25	77.08	sp|P08872|PA2A_AIPLA	Acidic phospholipase A2 OS=Aipysurus laevis OX=8678 PE=2 SV=1			0	51.02	NLYQFDNMIQCANKGKR	Carbamidomethyl@N-term; Carbamidomethyl(C)@11		cleaved L-N@N-term; missed K-G@14; missed K-R@16	0.00250959	2156.03	719.683	2156.03	719.682	3	9	1.1.1.1010.5	14.8456	782.49	307.87	14.68	0.21	182.196
1	30.63	30.63	88.19	81.25	77.08	sp|P08872|PA2A_AIPLA	Acidic phospholipase A2 OS=Aipysurus laevis OX=8678 PE=2 SV=1			0	49.98	NLYQFDNMIQCANKGKR	Carbamidomethyl(C)@11		cleaved L-N@N-term; missed K-G@14; missed K-R@16	-0.000454046	2099	525.758	2099	525.758	4	7	1.1.1.988.2	14.1761	2031.1	282.13	13.78	0.21	157.125
1	30.63	30.63	88.19	81.25	77.08	sp|P08872|PA2A_AIPLA	Acidic phospholipase A2 OS=Aipysurus laevis OX=8678 PE=2 SV=1			0	48.57	NLYQFDNMIQCANKGKR	Carbamyl(M)@8; Carbamidomethyl(C)@11		cleaved L-N@N-term; missed K-G@14; missed K-R@16	0.00360908	2142.01	715.012	2142.01	715.011	3	10	1.1.1.870.13	10.6778	1201.99	943.32	10.61	0.2	530.676
1	30.63	30.63	88.19	81.25	77.08	sp|P08872|PA2A_AIPLA	Acidic phospholipase A2 OS=Aipysurus laevis OX=8678 PE=2 SV=1			0	47.34	NLYQFDNMIQCANKGKR	Carbamidomethyl(C)@11		cleaved L-N@N-term; missed K-G@14; missed K-R@16	0.00273308	2099.01	700.676	2099	700.675	3	7	1.1.1.973.8	13.7312	739.82	677.04	13.78	0.21	170.184
1	30.63	30.63	88.19	81.25	77.08	sp|P08872|PA2A_AIPLA	Acidic phospholipase A2 OS=Aipysurus laevis OX=8678 PE=2 SV=1			0	43.88	NLYQFDNMIQCANKGKR	Carbamyl@N-term; Oxidation(M)@8; Carbamidomethyl(C)@11		cleaved L-N@N-term; missed K-G@14; missed K-R@16	0.00206583	2158.01	720.343	2158	720.342	3	9	1.1.1.955.14	13.1913	1697.68	1012.63	13.3	0.27	545.85
1	30.63	30.63	88.19	81.25	77.08	sp|P08872|PA2A_AIPLA	Acidic phospholipase A2 OS=Aipysurus laevis OX=8678 PE=2 SV=1			0	30.86	NLYQFDNMIQCANKGKR	Carbamidomethyl(D)@6; Carbamidomethyl(C)@11		cleaved L-N@N-term; missed K-G@14; missed K-R@16	0.00109544	2156.03	719.683	2156.03	719.682	3	9	1.1.1.791.14	8.335	6484.1	4331.81	8.29	0.12	1820.56
1	30.63	30.63	88.19	81.25	77.08	sp|P08872|PA2A_AIPLA	Acidic phospholipase A2 OS=Aipysurus laevis OX=8678 PE=2 SV=1			0	30.83	NLYQFDNMIQCANKGKR	Oxidation(M)@8; Carbamidomethyl(C)@11		cleaved L-N@N-term; missed K-G@14; missed K-R@16	-0.000627541	2115	529.757	2115	529.757	4	7	1.1.1.830.7	9.49793	1653.92	1238.47	9.58	0.24	818.263
1	30.63	30.63	88.19	81.25	77.08	sp|P08872|PA2A_AIPLA	Acidic phospholipase A2 OS=Aipysurus laevis OX=8678 PE=2 SV=1			0	27.48	NLYQFDNMIQCANKGKR	Carbamidomethyl@N-term; Oxidation(M)@8; Carbamidomethyl(C)@11		cleaved L-N@N-term; missed K-G@14; missed K-R@16	0.00244135	2172.02	544.013	2172.02	544.012	4	8	1.1.1.853.3	10.1797	1622.75	1176.94	10.23	0.21	841.68
1	30.63	30.63	88.19	81.25	77.08	sp|P08872|PA2A_AIPLA	Acidic phospholipase A2 OS=Aipysurus laevis OX=8678 PE=2 SV=1			0	24.11	NLYQFDNMIQCANKGKR	Carbamyl@N-term; Oxidation(M)@8; Carbamidomethyl(C)@11		cleaved L-N@N-term; missed K-G@14; missed K-R@16	0.00206583	2158.01	720.343	2158	720.342	3	9	1.1.1.964.12	13.46	1697.68	861.8	13.3	0.27	400.417
1	30.63	30.63	88.19	81.25	77.08	sp|P08872|PA2A_AIPLA	Acidic phospholipase A2 OS=Aipysurus laevis OX=8678 PE=2 SV=1			0	22.39	NLYQFDNMIQCANKGKR	Carbamidomethyl(C)@11		cleaved L-N@N-term; missed K-G@14; missed K-R@16	-0.000454046	2099	525.758	2099	525.758	4	7	1.1.1.987.2	14.147	2031.1	310.9	13.78	0.21	171.316
1	30.63	30.63	88.19	81.25	77.08	sp|P08872|PA2A_AIPLA	Acidic phospholipase A2 OS=Aipysurus laevis OX=8678 PE=2 SV=1			0	21.72	NLYQFDNMIQCANKGKR	Carbamidomethyl(D)@6; Carbamidomethyl(C)@11		cleaved L-N@N-term; missed K-G@14; missed K-R@16	0.00478458	2156.03	540.015	2156.03	540.014	4	8	1.1.1.801.4	8.62213	26172.9	1484.64	8.29	0.12	711.332
1	30.63	30.63	88.19	81.25	77.08	sp|P08872|PA2A_AIPLA	Acidic phospholipase A2 OS=Aipysurus laevis OX=8678 PE=2 SV=1			0	17.17	NLYQFDNMIQCANKGKR	Carbamidomethyl(Y)@3; Carbamidomethyl(C)@11		cleaved L-N@N-term; missed K-G@14; missed K-R@16	0.00478458	2156.03	540.015	2156.03	540.014	4	8	1.1.1.801.4	8.62213	26172.9	1484.64	8.29	0.12	711.332
1	30.63	30.63	88.19	81.25	77.08	sp|P08872|PA2A_AIPLA	Acidic phospholipase A2 OS=Aipysurus laevis OX=8678 PE=2 SV=1			0	16.81	NLYQFDNMIQCANKGKR	Carbamidomethyl(C)@11		cleaved L-N@N-term; missed K-G@14; missed K-R@16	-0.000454046	2099	525.758	2099	525.758	4	7	1.1.1.972.2	13.6932	2031.1	1461.31	13.78	0.21	628.479
1	30.63	30.63	88.19	81.25	77.08	sp|P08872|PA2A_AIPLA	Acidic phospholipase A2 OS=Aipysurus laevis OX=8678 PE=2 SV=1			0	16.02	NLYQFDNMIQCANKGKR	Carbamidomethyl(D)@6; Carbamidomethyl(C)@11		cleaved L-N@N-term; missed K-G@14; missed K-R@16	0.00109544	2156.03	719.683	2156.03	719.682	3	9	1.1.1.788.15	8.24628	6484.1	4839.52	8.29	0.12	2289.91
1	30.63	30.63	88.19	81.25	77.08	sp|P08872|PA2A_AIPLA	Acidic phospholipase A2 OS=Aipysurus laevis OX=8678 PE=2 SV=1			0	99	NYNINTSNCQ	Carbamidomethyl(C)@9			-0.00154428	1226.5	614.256	1226.5	614.257	2	9	1.1.1.777.8	7.91483	523.24	490.26	7.94	0.15	263.87
1	30.63	30.63	88.19	81.25	77.08	sp|P08872|PA2A_AIPLA	Acidic phospholipase A2 OS=Aipysurus laevis OX=8678 PE=2 SV=1			0	99	NYNINTSNCQ	Deamidated(N)@5; Carbamidomethyl(C)@9			0.000273008	1227.48	614.749	1227.48	614.749	2	10	1.1.1.783.6	8.0929	559.83	544.87	8.09	0.27	369.945
1	30.63	30.63	88.19	81.25	77.08	sp|P08872|PA2A_AIPLA	Acidic phospholipase A2 OS=Aipysurus laevis OX=8678 PE=2 SV=1			0	99	NYNINTSNCQ	Carbamidomethyl@N-term; Deamidated(N)@5; Carbamidomethyl(C)@9			-0.000237941	1284.5	643.259	1284.5	643.259	2	10	1.1.1.792.10	8.36135	954.87	528.58	8.29	0.18	359.488
1	30.63	30.63	88.19	81.25	77.08	sp|P08872|PA2A_AIPLA	Acidic phospholipase A2 OS=Aipysurus laevis OX=8678 PE=2 SV=1			0	99	NYNINTSNCQ	Carbamidomethyl@N-term; Carbamidomethyl(C)@9			0.00124084	1283.52	642.768	1283.52	642.767	2	9	1.1.1.786.7	8.18068	827.45	646.9	8.14	0.17	322.712
1	30.63	30.63	88.19	81.25	77.08	sp|P08872|PA2A_AIPLA	Acidic phospholipase A2 OS=Aipysurus laevis OX=8678 PE=2 SV=1			0	99	NYNINTSNCQ	Carbamidomethyl@N-term; Carbamidomethyl(C)@9			0.00124084	1283.52	642.768	1283.52	642.767	2	9	1.1.1.783.8	8.09458	827.45	729.81	8.14	0.17	385.706
1	30.63	30.63	88.19	81.25	77.08	sp|P08872|PA2A_AIPLA	Acidic phospholipase A2 OS=Aipysurus laevis OX=8678 PE=2 SV=1			0	98.63	NYNINTSNCQ	Deamidated(N)@5; Carbamidomethyl(C)@9			0.000273008	1227.48	614.749	1227.48	614.749	2	7	1.1.1.785.5	8.14993	559.83	528.92	8.09	0.27	289.088
1	30.63	30.63	88.19	81.25	77.08	sp|P08872|PA2A_AIPLA	Acidic phospholipase A2 OS=Aipysurus laevis OX=8678 PE=2 SV=1			0	95.2	NYNINTSNCQ	Carbamidomethyl@N-term; Deamidated(N)@5; Carbamidomethyl(C)@9			-0.000237941	1284.5	643.259	1284.5	643.259	2	8	1.1.1.789.7	8.26952	954.87	946.78	8.29	0.18	581.195
1	30.63	30.63	88.19	81.25	77.08	sp|P08872|PA2A_AIPLA	Acidic phospholipase A2 OS=Aipysurus laevis OX=8678 PE=2 SV=1			0	92.8	NYNINTSNCQ	Deamidated(N)@5; Carbamidomethyl(C)@9			0.000273008	1227.48	614.749	1227.48	614.749	2	7	1.1.1.782.8	8.06563	559.83	483.94	8.09	0.27	302.748
1	30.63	30.63	88.19	81.25	77.08	sp|P08872|PA2A_AIPLA	Acidic phospholipase A2 OS=Aipysurus laevis OX=8678 PE=2 SV=1			0	99	SVCACDATAAK	Carbamyl@N-term; Carbamidomethyl(C)@3; Carbamidomethyl(C)@5			-0.000836732	1195.5	598.755	1195.5	598.755	2	10	1.1.1.771.7	7.73275	1396.78	1307.3	7.72	0.12	682.867
1	30.63	30.63	88.19	81.25	77.08	sp|P08872|PA2A_AIPLA	Acidic phospholipase A2 OS=Aipysurus laevis OX=8678 PE=2 SV=1			0	99	SVCACDATAAK	Carbamyl@N-term; Carbamidomethyl(C)@3; Carbamidomethyl(C)@5			-0.000836732	1195.5	598.755	1195.5	598.755	2	8	1.1.1.768.8	7.64257	1396.78	681.39	7.72	0.12	427.686
1	30.63	30.63	88.19	81.25	77.08	sp|P08872|PA2A_AIPLA	Acidic phospholipase A2 OS=Aipysurus laevis OX=8678 PE=2 SV=1			0	47.44	SVCACDATAAK	Carbamyl@N-term; Carbamidomethyl(C)@3; Carbamidomethyl(C)@5			-0.000836732	1195.5	598.755	1195.5	598.755	2	7	1.1.1.774.7	7.82378	1396.78	475.38	7.72	0.12	295.392
1	30.63	30.63	88.19	81.25	77.08	sp|P08872|PA2A_AIPLA	Acidic phospholipase A2 OS=Aipysurus laevis OX=8678 PE=2 SV=1			0	99	WTLYSWQCTENVPTCNSESGCQK	Carbamidomethyl@N-term; Dehydrated(S)@5; Oxidation(W)@6; Carbamidomethyl(C)@8; Carbamidomethyl(C)@15; Carbamidomethyl(C)@21			0.0164371	2889.2	964.072	2889.18	964.067	3	19	1.1.1.1006.13	14.7331	515.08	477.07	14.77	0.24	287.617
1	30.63	30.63	88.19	81.25	77.08	sp|P08872|PA2A_AIPLA	Acidic phospholipase A2 OS=Aipysurus laevis OX=8678 PE=2 SV=1			0	99	WTLYSWQCTENVPTCNSESGCQK	Carbamidomethyl@N-term; Dehydrated(S)@5; Oxidation(W)@6; Carbamidomethyl(C)@8; Carbamidomethyl(C)@15; Carbamidomethyl(C)@21			0.0164371	2889.2	964.072	2889.18	964.067	3	19	1.1.1.1007.8	14.7631	515.08	510.53	14.77	0.24	320.872
1	30.63	30.63	88.19	81.25	77.08	sp|P08872|PA2A_AIPLA	Acidic phospholipase A2 OS=Aipysurus laevis OX=8678 PE=2 SV=1			0	99	WTLYSWQCTENVPTCNSESGCQK	Carbamidomethyl@N-term; Dehydrated(S)@5; Oxidation(W)@6; Carbamidomethyl(C)@8; Carbamidomethyl(C)@15; Carbamidomethyl(C)@21			0.0164371	2889.2	964.072	2889.18	964.067	3	17	1.1.1.1009.11	14.8232	515.08	490.72	14.77	0.24	275.559
1	30.63	30.63	88.19	81.25	77.08	sp|P08872|PA2A_AIPLA	Acidic phospholipase A2 OS=Aipysurus laevis OX=8678 PE=2 SV=1			0	99	WTLYSWQCTENVPTCNSESGCQK	Deamidated(Q)@7; Carbamidomethyl(C)@8; Dehydrated(E)@10; Deamidated(N)@11; Carbamidomethyl(C)@15; Carbamidomethyl(C)@21			0.0830338	2818.21	940.412	2818.13	940.384	3	16	1.1.1.1058.3	16.2882	1662.14	1154.17	16.18	0.27	550.653
1	30.63	30.63	88.19	81.25	77.08	sp|P08872|PA2A_AIPLA	Acidic phospholipase A2 OS=Aipysurus laevis OX=8678 PE=2 SV=1			0	99	WTLYSWQCTENVPTCNSESGCQK	Carbamidomethyl(C)@8; Carbamidomethyl(C)@15; Carbamidomethyl(C)@21			0.0109593	2834.18	945.735	2834.17	945.732	3	17	1.1.1.1108.7	17.7599	451.51	415.8	17.83	0.3	204.276
1	30.63	30.63	88.19	81.25	77.08	sp|P08872|PA2A_AIPLA	Acidic phospholipase A2 OS=Aipysurus laevis OX=8678 PE=2 SV=1			0	99	WTLYSWQCTENVPTCNSESGCQK	Carbamidomethyl(C)@8; Carbamidomethyl(C)@15; Carbamidomethyl(C)@21			0.0109593	2834.18	945.735	2834.17	945.732	3	17	1.1.1.1110.6	17.8196	451.51	449.78	17.83	0.3	218.737
1	30.63	30.63	88.19	81.25	77.08	sp|P08872|PA2A_AIPLA	Acidic phospholipase A2 OS=Aipysurus laevis OX=8678 PE=2 SV=1			0	99	WTLYSWQCTENVPTCNSESGCQK	Carbamidomethyl(C)@8; Carbamidomethyl(C)@15; Carbamidomethyl(C)@21			0.0109593	2834.18	945.735	2834.17	945.732	3	16	1.1.1.1111.7	17.8495	451.51	434.56	17.83	0.3	232.847
1	30.63	30.63	88.19	81.25	77.08	sp|P08872|PA2A_AIPLA	Acidic phospholipase A2 OS=Aipysurus laevis OX=8678 PE=2 SV=1			0	99	WTLYSWQCTENVPTCNSESGCQK	Carbamidomethyl(C)@8; Carbamidomethyl(C)@15; Carbamidomethyl(C)@21			0.0109593	2834.18	945.735	2834.17	945.732	3	18	1.1.1.1113.6	17.9092	451.51	332.57	17.83	0.3	163.698
1	30.63	30.63	88.19	81.25	77.08	sp|P08872|PA2A_AIPLA	Acidic phospholipase A2 OS=Aipysurus laevis OX=8678 PE=2 SV=1			0	99	WTLYSWQCTENVPTCNSESGCQK	Carbamidomethyl@N-term; Carbamidomethyl(C)@8; Carbamidomethyl(C)@15; Carbamidomethyl(C)@21			0.0143979	2891.21	964.744	2891.19	964.739	3	18	1.1.1.1121.2	18.1287	298.59	298.37	18.13	0.26	159.019
1	30.63	30.63	88.19	81.25	77.08	sp|P08872|PA2A_AIPLA	Acidic phospholipase A2 OS=Aipysurus laevis OX=8678 PE=2 SV=1			0	99	WTLYSWQCTENVPTCNSESGCQK	Dehydrated(T)@2; Deamidated(Q)@7; Carbamidomethyl(C)@8; Deamidated(N)@11; Carbamidomethyl(C)@15; Carbamidomethyl(C)@21			0.0830338	2818.21	940.412	2818.13	940.384	3	15	1.1.1.1061.4	16.3776	1662.14	653.5	16.18	0.27	315.393
1	30.63	30.63	88.19	81.25	77.08	sp|P08872|PA2A_AIPLA	Acidic phospholipase A2 OS=Aipysurus laevis OX=8678 PE=2 SV=1			0	99	WTLYSWQCTENVPTCNSESGCQK	Dehydrated(T)@2; Deamidated(Q)@7; Carbamidomethyl(C)@8; Deamidated(N)@11; Carbamidomethyl(C)@15; Carbamidomethyl(C)@21			0.0830338	2818.21	940.412	2818.13	940.384	3	13	1.1.1.1053.7	16.139	1662.14	1537.06	16.18	0.27	758.77
1	30.63	30.63	88.19	81.25	77.08	sp|P08872|PA2A_AIPLA	Acidic phospholipase A2 OS=Aipysurus laevis OX=8678 PE=2 SV=1			0	99	WTLYSWQCTENVPTCNSESGCQK	Deamidated(Q)@7; Carbamidomethyl(C)@8; Dehydrated(T)@9; Deamidated(N)@11; Carbamidomethyl(C)@15; Carbamidomethyl(C)@21			0.0830338	2818.21	940.412	2818.13	940.384	3	13	1.1.1.1053.7	16.139	1662.14	1537.06	16.18	0.27	758.77
1	30.63	30.63	88.19	81.25	77.08	sp|P08872|PA2A_AIPLA	Acidic phospholipase A2 OS=Aipysurus laevis OX=8678 PE=2 SV=1			0	99	WTLYSWQCTENVPTCNSESGCQK	Deamidated(Q)@7; Carbamidomethyl(C)@8; Ammonia-loss(N)@11; Carbamidomethyl(C)@15; Carbamidomethyl(C)@21			0.0830338	2818.21	940.412	2818.13	940.384	3	13	1.1.1.1052.6	16.109	1662.14	1320.1	16.18	0.27	696.425
1	30.63	30.63	88.19	81.25	77.08	sp|P08872|PA2A_AIPLA	Acidic phospholipase A2 OS=Aipysurus laevis OX=8678 PE=2 SV=1			0	99	WTLYSWQCTENVPTCNSESGCQK	Dehydrated(T)@2; Deamidated(Q)@7; Carbamidomethyl(C)@8; Deamidated(N)@11; Carbamidomethyl(C)@15; Carbamidomethyl(C)@21			0.0830338	2818.21	940.412	2818.13	940.384	3	15	1.1.1.1049.4	16.0194	1662.14	570.37	16.18	0.27	308.338
1	30.63	30.63	88.19	81.25	77.08	sp|P08872|PA2A_AIPLA	Acidic phospholipase A2 OS=Aipysurus laevis OX=8678 PE=2 SV=1			0	99	WTLYSWQCTENVPTCNSESGCQK	Dehydrated(T)@2; Deamidated(Q)@7; Carbamidomethyl(C)@8; Deamidated(N)@11; Carbamidomethyl(C)@15; Carbamidomethyl(C)@21			0.0830338	2818.21	940.412	2818.13	940.384	3	14	1.1.1.1050.4	16.0493	1662.14	801.46	16.18	0.27	417.915
1	30.63	30.63	88.19	81.25	77.08	sp|P08872|PA2A_AIPLA	Acidic phospholipase A2 OS=Aipysurus laevis OX=8678 PE=2 SV=1			0	99	WTLYSWQCTENVPTCNSESGCQK	Deamidated(Q)@7; Carbamidomethyl(C)@8; Dehydrated(T)@9; Deamidated(N)@11; Carbamidomethyl(C)@15; Carbamidomethyl(C)@21			0.0830338	2818.21	940.412	2818.13	940.384	3	12	1.1.1.1064.4	16.4671	1662.14	360.82	16.18	0.27	194.407
1	30.63	30.63	88.19	81.25	77.08	sp|P08872|PA2A_AIPLA	Acidic phospholipase A2 OS=Aipysurus laevis OX=8678 PE=2 SV=1			0	99	WTLYSWQCTENVPTCNSESGCQK	Dehydrated(T)@2; Deamidated(Q)@7; Carbamidomethyl(C)@8; Deamidated(N)@11; Carbamidomethyl(C)@15; Carbamidomethyl(C)@21			0.0830338	2818.21	940.412	2818.13	940.384	3	12	1.1.1.1064.4	16.4671	1662.14	360.82	16.18	0.27	194.407
1	30.63	30.63	88.19	81.25	77.08	sp|P08872|PA2A_AIPLA	Acidic phospholipase A2 OS=Aipysurus laevis OX=8678 PE=2 SV=1			0	93.08	WTLYSWQCTENVPTCNSESGCQK	Dehydrated(S)@5; Deamidated(Q)@7; Carbamidomethyl(C)@8; Deamidated(N)@11; Carbamidomethyl(C)@15; Carbamidomethyl(C)@21			0.0830338	2818.21	940.412	2818.13	940.384	3	19	1.1.1.1055.5	16.1988	1662.14	1636.27	16.18	0.27	819.106
1	30.63	30.63	88.19	81.25	77.08	sp|P08872|PA2A_AIPLA	Acidic phospholipase A2 OS=Aipysurus laevis OX=8678 PE=2 SV=1			0	93.07	WTLYSWQCTENVPTCNSESGCQK	Dehydrated(S)@5; Deamidated(Q)@7; Carbamidomethyl(C)@8; Deamidated(N)@11; Carbamidomethyl(C)@15; Carbamidomethyl(C)@21			0.0830338	2818.21	940.412	2818.13	940.384	3	15	1.1.1.1061.4	16.3776	1662.14	653.5	16.18	0.27	315.393
1	30.63	30.63	88.19	81.25	77.08	sp|P08872|PA2A_AIPLA	Acidic phospholipase A2 OS=Aipysurus laevis OX=8678 PE=2 SV=1			0	93.05	WTLYSWQCTENVPTCNSESGCQK	Dehydrated(S)@5; Deamidated(Q)@7; Carbamidomethyl(C)@8; Deamidated(N)@11; Carbamidomethyl(C)@15; Carbamidomethyl(C)@21			0.0830338	2818.21	940.412	2818.13	940.384	3	13	1.1.1.1053.7	16.139	1662.14	1537.06	16.18	0.27	758.77
1	30.63	30.63	88.19	81.25	77.08	sp|P08872|PA2A_AIPLA	Acidic phospholipase A2 OS=Aipysurus laevis OX=8678 PE=2 SV=1			0	93.03	WTLYSWQCTENVPTCNSESGCQK	Dehydrated(S)@5; Deamidated(Q)@7; Carbamidomethyl(C)@8; Deamidated(N)@11; Carbamidomethyl(C)@15; Carbamidomethyl(C)@21			0.0830338	2818.21	940.412	2818.13	940.384	3	15	1.1.1.1049.4	16.0194	1662.14	570.37	16.18	0.27	308.338
1	30.63	30.63	88.19	81.25	77.08	sp|P08872|PA2A_AIPLA	Acidic phospholipase A2 OS=Aipysurus laevis OX=8678 PE=2 SV=1			0	93.02	WTLYSWQCTENVPTCNSESGCQK	Dehydrated(S)@5; Deamidated(Q)@7; Carbamidomethyl(C)@8; Deamidated(N)@11; Carbamidomethyl(C)@15; Carbamidomethyl(C)@21			0.0830338	2818.21	940.412	2818.13	940.384	3	14	1.1.1.1050.4	16.0493	1662.14	801.46	16.18	0.27	417.915
1	30.63	30.63	88.19	81.25	77.08	sp|P08872|PA2A_AIPLA	Acidic phospholipase A2 OS=Aipysurus laevis OX=8678 PE=2 SV=1			0	92.75	WTLYSWQCTENVPTCNSESGCQK	Dehydrated(S)@5; Deamidated(Q)@7; Carbamidomethyl(C)@8; Deamidated(N)@11; Carbamidomethyl(C)@15; Carbamidomethyl(C)@21			0.0830338	2818.21	940.412	2818.13	940.384	3	12	1.1.1.1064.4	16.4671	1662.14	360.82	16.18	0.27	194.407
1	30.63	30.63	88.19	81.25	77.08	sp|P08872|PA2A_AIPLA	Acidic phospholipase A2 OS=Aipysurus laevis OX=8678 PE=2 SV=1			0	81.59	WTLYSWQCTENVPTCNSESGCQK	Deamidated(Q)@7; Carbamidomethyl(C)@8; Dehydrated(E)@10; Deamidated(N)@11; Carbamidomethyl(C)@15; Carbamidomethyl(C)@21			0.0830338	2818.21	940.412	2818.13	940.384	3	13	1.1.1.1053.7	16.139	1662.14	1537.06	16.18	0.27	758.77
1	30.63	30.63	88.19	81.25	77.08	sp|P08872|PA2A_AIPLA	Acidic phospholipase A2 OS=Aipysurus laevis OX=8678 PE=2 SV=1			0	81.57	WTLYSWQCTENVPTCNSESGCQK	Deamidated(Q)@7; Carbamidomethyl(C)@8; Dehydrated(E)@10; Deamidated(N)@11; Carbamidomethyl(C)@15; Carbamidomethyl(C)@21			0.0830338	2818.21	940.412	2818.13	940.384	3	15	1.1.1.1049.4	16.0194	1662.14	570.37	16.18	0.27	308.338
1	30.63	30.63	88.19	81.25	77.08	sp|P08872|PA2A_AIPLA	Acidic phospholipase A2 OS=Aipysurus laevis OX=8678 PE=2 SV=1			0	81.32	WTLYSWQCTENVPTCNSESGCQK	Deamidated(Q)@7; Carbamidomethyl(C)@8; Dehydrated(E)@10; Deamidated(N)@11; Carbamidomethyl(C)@15; Carbamidomethyl(C)@21			0.0830338	2818.21	940.412	2818.13	940.384	3	12	1.1.1.1064.4	16.4671	1662.14	360.82	16.18	0.27	194.407
1	30.63	30.63	88.19	81.25	77.08	sp|P08872|PA2A_AIPLA	Acidic phospholipase A2 OS=Aipysurus laevis OX=8678 PE=2 SV=1			0	75.64	WTLYSWQCTENVPTCNSESGCQK	Dehydrated(T)@2; Deamidated(Q)@7; Carbamidomethyl(C)@8; Deamidated(N)@11; Carbamidomethyl(C)@15; Carbamidomethyl(C)@21			0.0830338	2818.21	940.412	2818.13	940.384	3	13	1.1.1.1052.6	16.109	1662.14	1320.1	16.18	0.27	696.425
1	30.63	30.63	88.19	81.25	77.08	sp|P08872|PA2A_AIPLA	Acidic phospholipase A2 OS=Aipysurus laevis OX=8678 PE=2 SV=1			0	75.64	WTLYSWQCTENVPTCNSESGCQK	Deamidated(Q)@7; Carbamidomethyl(C)@8; Dehydrated(T)@9; Deamidated(N)@11; Carbamidomethyl(C)@15; Carbamidomethyl(C)@21			0.0830338	2818.21	940.412	2818.13	940.384	3	13	1.1.1.1052.6	16.109	1662.14	1320.1	16.18	0.27	696.425
1	30.63	30.63	88.19	81.25	77.08	sp|P08872|PA2A_AIPLA	Acidic phospholipase A2 OS=Aipysurus laevis OX=8678 PE=2 SV=1			0	70.4	WTLYSWQCTENVPTCNSESGCQK	Dehydrated(S)@5; Deamidated(Q)@7; Carbamidomethyl(C)@8; Deamidated(N)@11; Carbamidomethyl(C)@15; Carbamidomethyl(C)@21			0.0830338	2818.21	940.412	2818.13	940.384	3	13	1.1.1.1052.6	16.109	1662.14	1320.1	16.18	0.27	696.425
1	30.63	30.63	88.19	81.25	77.08	sp|P08872|PA2A_AIPLA	Acidic phospholipase A2 OS=Aipysurus laevis OX=8678 PE=2 SV=1			0	61.73	WTLYSWQCTENVPTCNSESGCQK	Deamidated(Q)@7; Carbamidomethyl(C)@8; Dehydrated(E)@10; Deamidated(N)@11; Carbamidomethyl(C)@15; Carbamidomethyl(C)@21			0.0830338	2818.21	940.412	2818.13	940.384	3	13	1.1.1.1052.6	16.109	1662.14	1320.1	16.18	0.27	696.425
1	30.63	30.63	88.19	81.25	77.08	sp|P08872|PA2A_AIPLA	Acidic phospholipase A2 OS=Aipysurus laevis OX=8678 PE=2 SV=1			0	17.56	WTLYSWQCTENVPTCNSESGCQK	Deamidated(Q)@7; Carbamidomethyl(C)@8; Ammonia-loss(N)@11; Carbamidomethyl(C)@15; Carbamidomethyl(C)@21			0.0830338	2818.21	940.412	2818.13	940.384	3	15	1.1.1.1058.3	16.2882	1662.14	1154.17	16.18	0.27	550.653
1	30.63	30.63	88.19	81.25	77.08	sp|P08872|PA2A_AIPLA	Acidic phospholipase A2 OS=Aipysurus laevis OX=8678 PE=2 SV=1			0	17.11	WTLYSWQCTENVPTCNSESGCQK	Deamidated(Q)@7; Carbamidomethyl(C)@8; Ammonia-loss(N)@11; Carbamidomethyl(C)@15; Carbamidomethyl(C)@21			0.0830338	2818.21	940.412	2818.13	940.384	3	13	1.1.1.1050.4	16.0493	1662.14	801.46	16.18	0.27	417.915
1	30.63	30.63	88.19	81.25	77.08	sp|P08872|PA2A_AIPLA	Acidic phospholipase A2 OS=Aipysurus laevis OX=8678 PE=2 SV=1			0	16.96	WTLYSWQCTENVPTCNSESGCQK	Deamidated(Q)@7; Carbamidomethyl(C)@8; Ammonia-loss(N)@11; Carbamidomethyl(C)@15; Carbamidomethyl(C)@21			0.0830338	2818.21	940.412	2818.13	940.384	3	14	1.1.1.1049.4	16.0194	1662.14	570.37	16.18	0.27	308.338
1	30.63	30.63	88.19	81.25	77.08	sp|P08872|PA2A_AIPLA	Acidic phospholipase A2 OS=Aipysurus laevis OX=8678 PE=2 SV=1			0	16.29	WTLYSWQCTENVPTCNSESGCQK	Deamidated(Q)@7; Carbamidomethyl(C)@8; Ammonia-loss(N)@11; Carbamidomethyl(C)@15; Carbamidomethyl(C)@21			0.0830338	2818.21	940.412	2818.13	940.384	3	11	1.1.1.1064.4	16.4671	1662.14	360.82	16.18	0.27	194.407
1	30.63	30.63	88.19	81.25	77.08	sp|P08872|PA2A_AIPLA	Acidic phospholipase A2 OS=Aipysurus laevis OX=8678 PE=2 SV=1			0	16.23	WTLYSWQCTENVPTCNSESGCQK	Deamidated(Q)@7; Carbamidomethyl(C)@8; Ammonia-loss(N)@11; Carbamidomethyl(C)@15; Carbamidomethyl(C)@21			0.0830338	2818.21	940.412	2818.13	940.384	3	12	1.1.1.1053.7	16.139	1662.14	1537.06	16.18	0.27	758.77
1	30.63	30.63	88.19	81.25	77.08	sp|P08872|PA2A_AIPLA	Acidic phospholipase A2 OS=Aipysurus laevis OX=8678 PE=2 SV=1			0	15.99	WTLYSWQCTENVPTCNSESGCQK	Deamidated(Q)@7; Carbamidomethyl(C)@8; Ammonia-loss(N)@11; Carbamidomethyl(C)@15; Carbamidomethyl(C)@21			0.0830338	2818.21	940.412	2818.13	940.384	3	14	1.1.1.1061.4	16.3776	1662.14	653.5	16.18	0.27	315.393
1	30.63	30.63	88.19	81.25	77.08	sp|P08872|PA2A_AIPLA	Acidic phospholipase A2 OS=Aipysurus laevis OX=8678 PE=2 SV=1			0	99	YGVAEDNGCYPK	Carbamidomethyl(C)@9		cleaved C-Y@N-term	-0.0028856	1371.57	686.794	1371.58	686.796	2	11	1.1.1.778.9	7.94603	980.46	680.91	8	0.15	443.497
1	30.63	30.63	88.19	81.25	77.08	sp|P08872|PA2A_AIPLA	Acidic phospholipase A2 OS=Aipysurus laevis OX=8678 PE=2 SV=1			0	99	YGVAEDNGCYPK	Carbamidomethyl(C)@9		cleaved C-Y@N-term	-0.0028856	1371.57	686.794	1371.58	686.796	2	12	1.1.1.779.11	7.97852	980.46	909.04	8	0.15	530.609
1	30.63	30.63	88.19	81.25	77.08	sp|P08872|PA2A_AIPLA	Acidic phospholipase A2 OS=Aipysurus laevis OX=8678 PE=2 SV=1			0	22.1	YGVAEDNGCYPK	Carbamidomethyl(C)@9		cleaved C-Y@N-term	-0.0028856	1371.57	686.794	1371.58	686.796	2	6	1.1.1.784.9	8.12433	980.46	331.74	8	0.15	231.297
2	18.05	18.05	100	95	95	sp|P19958|3S13_AIPLA	Short neurotoxin C OS=Aipysurus laevis OX=8678 PE=1 SV=1			2	99	GCGCPQVKPGIK	Carbamyl@N-term; Carbamidomethyl(C)@2; Carbamidomethyl(C)@4			-0.00173002	1342.65	672.331	1342.65	672.332	2	15	1.1.1.777.13	7.91902	4403.97	4138.88	7.91	0.12	1740.82
2	18.05	18.05	100	95	95	sp|P19958|3S13_AIPLA	Short neurotoxin C OS=Aipysurus laevis OX=8678 PE=1 SV=1			2	99	GCGCPQVKPGIKL	Carbamyl@N-term; Carbamidomethyl(C)@2; Carbamidomethyl(C)@4		cleaved L-E@C-term; missed K-L@12	0.000854802	1455.73	728.874	1455.73	728.874	2	12	1.1.1.917.13	12.0463	408.94	295.39	12.15	0.36	149.419
2	18.05	18.05	100	95	95	sp|P19958|3S13_AIPLA	Short neurotoxin C OS=Aipysurus laevis OX=8678 PE=1 SV=1			2	99	GCGCPQVKPGIKLECCK	Carbamyl@N-term; Carbamidomethyl(C)@2; Carbamidomethyl(C)@4; Carbamidomethyl(C)@15; Carbamidomethyl(C)@16		missed K-L@12	0.000487205	2032.93	678.651	2032.93	678.651	3	15	1.1.1.812.10	8.95565	6814.04	3992.62	8.86	0.15	1797.97
2	18.05	18.05	100	95	95	sp|P19958|3S13_AIPLA	Short neurotoxin C OS=Aipysurus laevis OX=8678 PE=1 SV=1			2	99	GCGCPQVKPGIKLECCKTNECNN	Carbamidomethyl@N-term; Carbamidomethyl(C)@2; Carbamidomethyl(C)@4; Carbamidomethyl(C)@15; Carbamidomethyl(C)@16; Carbamidomethyl(C)@21		missed K-L@12; missed K-T@17	0.00158628	2779.2	927.407	2779.2	927.406	3	16	1.1.1.790.19	8.30947	4906.72	4069.29	8.29	0.09	1623.33
2	18.05	18.05	100	95	95	sp|P19958|3S13_AIPLA	Short neurotoxin C OS=Aipysurus laevis OX=8678 PE=1 SV=1			2	99	IERGCGCPQVKPGIK	Carbamyl@N-term; Carbamidomethyl(C)@5; Carbamidomethyl(C)@7		missed R-G@3	0.00176414	1740.88	581.3	1740.88	581.299	3	12	1.1.1.793.6	8.38795	2737.63	1280.35	8.44	0.09	665.004
2	18.05	18.05	100	95	95	sp|P19958|3S13_AIPLA	Short neurotoxin C OS=Aipysurus laevis OX=8678 PE=1 SV=1			2	99	IERGCGCPQVKPGIKLECCK	Carbamidomethyl@N-term; Carbamidomethyl(C)@5; Carbamidomethyl(C)@7; Carbamidomethyl(C)@18; Carbamidomethyl(C)@19		missed R-G@3; missed K-L@15	0.00260577	2445.18	612.302	2445.17	612.301	4	16	1.1.1.791.8	8.33	2631.38	2551.23	8.35	0.09	1906.73
2	18.05	18.05	100	95	95	sp|P19958|3S13_AIPLA	Short neurotoxin C OS=Aipysurus laevis OX=8678 PE=1 SV=1			2	99	LTCCNQQSSQPK	Carbamyl@N-term; Carbamidomethyl(C)@3; Carbamidomethyl(C)@4			-0.00161362	1492.64	747.326	1492.64	747.327	2	16	1.1.1.773.14	7.79927	1174.53	828.47	7.85	0.15	431.989
2	18.05	18.05	100	95	95	sp|P19958|3S13_AIPLA	Short neurotoxin C OS=Aipysurus laevis OX=8678 PE=1 SV=1			2	99	LTCCNQQSSQPKTTTDCADNSCYKK	Carbamidomethyl(C)@3; Carbamidomethyl(C)@4; Carbamidomethyl(C)@17; Deamidated(N)@20; Carbamidomethyl(C)@22		missed K-T@12; missed K-K@24	-0.00229836	2995.24	749.817	2995.24	749.818	4	22	1.1.1.751.8	7.1344	3352.68	3027.76	7.15	0.06	2111.29
2	18.05	18.05	100	95	95	sp|P19958|3S13_AIPLA	Short neurotoxin C OS=Aipysurus laevis OX=8678 PE=1 SV=1			2	99	LTCCNQQSSQPKTTTDCADNSCYKKTWKDHR	Carbamidomethyl(C)@3; Carbamidomethyl(C)@4; Carbamidomethyl(C)@17; Deamidated(N)@20; Carbamidomethyl(C)@22		missed K-T@12; missed K-K@24; missed K-T@25; missed K-D@28	0.00199764	3818.65	637.449	3818.65	637.449	6	14	1.1.1.756.12	7.2808	638.58	549.5	7.3	0.09	1042.85
2	18.05	18.05	100	95	95	sp|P19958|3S13_AIPLA	Short neurotoxin C OS=Aipysurus laevis OX=8678 PE=1 SV=1			0.0329203	99	LTCCNQQSSQPKTTTDCADNSCYK	Carbamidomethyl@N-term; Carbamidomethyl(C)@3; Carbamidomethyl(C)@4; Carbamidomethyl(C)@17; Deamidated(N)@20; Carbamidomethyl(C)@22		missed K-T@12	-0.00433278	2924.16	975.729	2924.17	975.73	3	11	1.1.1.758.14	7.34842	569.97	557.21	7.36	0.09	360.219
2	18.05	18.05	100	95	95	sp|P19958|3S13_AIPLA	Short neurotoxin C OS=Aipysurus laevis OX=8678 PE=1 SV=1			0.0105502	87.25	IERGCGCPQVKPGIKLECCKTNECNN	Carbamidomethyl@N-term; Carbamidomethyl(C)@5; Carbamidomethyl(C)@7; Carbamidomethyl(C)@18; Carbamidomethyl(C)@19; Carbamidomethyl(C)@24		missed R-G@3; missed K-L@15; missed K-T@20	0.00415324	3177.43	795.364	3177.42	795.363	4	10	1.1.1.789.17	8.27787	3923.69	3613.32	8.29	0.06	2366.11
2	18.05	18.05	100	95	95	sp|P19958|3S13_AIPLA	Short neurotoxin C OS=Aipysurus laevis OX=8678 PE=1 SV=1			0.00524307	30.56	TTTDCADNSCYKKTWKDHRGTR	Carbamidomethyl(C)@5; Deamidated(N)@8; Carbamidomethyl(C)@10		missed K-K@12; missed K-T@13; missed K-D@16; missed R-G@19	0.00479846	2701.2	541.248	2701.2	541.247	5	8	1.1.1.750.4	7.10093	452.02	429.06	7.11	0.06	416.177
2	18.05	18.05	100	95	95	sp|P19958|3S13_AIPLA	Short neurotoxin C OS=Aipysurus laevis OX=8678 PE=1 SV=1			0	97.19	CGCPQVKPGIKLECCK	Carbamidomethyl(C)@1; Carbamidomethyl(C)@3; Carbamidomethyl(K)@7; Carbamidomethyl(C)@14; Carbamidomethyl(C)@15		cleaved G-C@N-term; missed K-L@11	0.00119209	1989.93	498.489	1989.93	498.489	4	10	1.1.1.791.4	8.32665	1219.83	1176.03	8.35	0.09	758.521
2	18.05	18.05	100	95	95	sp|P19958|3S13_AIPLA	Short neurotoxin C OS=Aipysurus laevis OX=8678 PE=1 SV=1			0	99	GCGCPQVKPGIK	Carbamyl@N-term; Carbamidomethyl(C)@2; Carbamidomethyl(C)@4			-0.00173002	1342.65	672.331	1342.65	672.332	2	12	1.1.1.774.13	7.8288	4403.97	1726.44	7.91	0.12	657.149
2	18.05	18.05	100	95	95	sp|P19958|3S13_AIPLA	Short neurotoxin C OS=Aipysurus laevis OX=8678 PE=1 SV=1			0	99	GCGCPQVKPGIK	Carbamyl@N-term; Carbamidomethyl(C)@2; Carbamidomethyl(C)@4			-0.00173002	1342.65	672.331	1342.65	672.332	2	14	1.1.1.775.12	7.85807	4403.97	3049.04	7.91	0.12	1266.32
2	18.05	18.05	100	95	95	sp|P19958|3S13_AIPLA	Short neurotoxin C OS=Aipysurus laevis OX=8678 PE=1 SV=1			0	97.74	GCGCPQVKPGIK	Carbamidomethyl@N-term; Carbamidomethyl(C)@2; Carbamidomethyl(C)@4			-0.00132065	1356.66	453.228	1356.66	453.229	3	9	1.1.1.762.4	7.45585	3277.89	2873.01	7.42	0.09	1050.13
2	18.05	18.05	100	95	95	sp|P19958|3S13_AIPLA	Short neurotoxin C OS=Aipysurus laevis OX=8678 PE=1 SV=1			0	97.4	GCGCPQVKPGIK	Carbamidomethyl(C)@2; Carbamidomethyl(C)@4			0.00160055	1299.64	434.222	1299.64	434.222	3	7	1.1.1.761.2	7.42375	401.19	396.71	7.42	0.09	286.986
2	18.05	18.05	100	95	95	sp|P19958|3S13_AIPLA	Short neurotoxin C OS=Aipysurus laevis OX=8678 PE=1 SV=1			0	96.48	GCGCPQVKPGIK	Carbamyl@N-term; Carbamidomethyl(C)@2; Carbamidomethyl(C)@4			-0.00173002	1342.65	672.331	1342.65	672.332	2	9	1.1.1.780.10	8.0082	4403.97	1485.57	7.91	0.12	636.284
2	18.05	18.05	100	95	95	sp|P19958|3S13_AIPLA	Short neurotoxin C OS=Aipysurus laevis OX=8678 PE=1 SV=1			0	94.46	GCGCPQVKPGIK	Carbamidomethyl(C)@2; Carbamidomethyl(C)@4			0.00160055	1299.64	434.222	1299.64	434.222	3	6	1.1.1.760.3	7.39418	401.19	320.02	7.42	0.09	296.293
2	18.05	18.05	100	95	95	sp|P19958|3S13_AIPLA	Short neurotoxin C OS=Aipysurus laevis OX=8678 PE=1 SV=1			0	94.19	GCGCPQVKPGIK	Carbamyl@N-term; Carbamidomethyl(C)@2; Carbamidomethyl(C)@4			-0.000387256	1342.65	672.331	1342.65	672.332	2	8	1.1.1.786.12	8.18485	638.92	555.17	8.23	0.21	423.383
2	18.05	18.05	100	95	95	sp|P19958|3S13_AIPLA	Short neurotoxin C OS=Aipysurus laevis OX=8678 PE=1 SV=1			0	83.79	GCGCPQVKPGIK	Carbamyl@N-term; Carbamidomethyl(C)@2; Carbamidomethyl(C)@4; Carbamidomethyl(K)@12			-0.00128514	1399.67	700.842	1399.67	700.842	2	9	1.1.1.777.17	7.92235	623.02	582.49	7.9	0.15	373.848
2	18.05	18.05	100	95	95	sp|P19958|3S13_AIPLA	Short neurotoxin C OS=Aipysurus laevis OX=8678 PE=1 SV=1			0	83.79	GCGCPQVKPGIK	Carbamyl@N-term; Carbamidomethyl(C)@2; Carbamidomethyl(C)@4; Carbamidomethyl(K)@8			-0.00128514	1399.67	700.842	1399.67	700.842	2	9	1.1.1.777.17	7.92235	623.02	582.49	7.9	0.15	373.848
2	18.05	18.05	100	95	95	sp|P19958|3S13_AIPLA	Short neurotoxin C OS=Aipysurus laevis OX=8678 PE=1 SV=1			0	69.27	GCGCPQVKPGIK	Carbamyl@N-term; Carbamidomethyl(C)@2; Carbamidomethyl(C)@4; Carbamidomethyl(K)@8			-0.00128514	1399.67	700.842	1399.67	700.842	2	8	1.1.1.775.13	7.8589	623.02	490.05	7.9	0.15	317.358
2	18.05	18.05	100	95	95	sp|P19958|3S13_AIPLA	Short neurotoxin C OS=Aipysurus laevis OX=8678 PE=1 SV=1			0	51.65	GCGCPQVKPGIK	Carbamyl@N-term; Carbamidomethyl(C)@2; Carbamidomethyl(C)@4			-0.00173002	1342.65	672.331	1342.65	672.332	2	8	1.1.1.783.13	8.09875	4403.97	678.4	7.91	0.12	420.381
2	18.05	18.05	100	95	95	sp|P19958|3S13_AIPLA	Short neurotoxin C OS=Aipysurus laevis OX=8678 PE=1 SV=1			0	47.08	GCGCPQVKPGIK	Carbamidomethyl@N-term; Carbamidomethyl(C)@2; Carbamidomethyl(C)@4			-0.00132065	1356.66	453.228	1356.66	453.229	3	7	1.1.1.759.3	7.36383	3277.89	1213.14	7.42	0.09	417.029
2	18.05	18.05	100	95	95	sp|P19958|3S13_AIPLA	Short neurotoxin C OS=Aipysurus laevis OX=8678 PE=1 SV=1			0	38.01	GCGCPQVKPGIK	Carbamidomethyl@N-term; Carbamidomethyl(C)@2; Carbamidomethyl(C)@4			-0.00132065	1356.66	453.228	1356.66	453.229	3	7	1.1.1.760.5	7.39587	3277.89	2501.61	7.42	0.09	1233.11
2	18.05	18.05	100	95	95	sp|P19958|3S13_AIPLA	Short neurotoxin C OS=Aipysurus laevis OX=8678 PE=1 SV=1			0	31.46	GCGCPQVKPGIK	Carbamyl@N-term; Carbamidomethyl(C)@2; Carbamidomethyl(C)@4			-0.000387256	1342.65	672.331	1342.65	672.332	2	7	1.1.1.788.9	8.24127	638.92	627.32	8.23	0.21	518.05
2	18.05	18.05	100	95	95	sp|P19958|3S13_AIPLA	Short neurotoxin C OS=Aipysurus laevis OX=8678 PE=1 SV=1			0	31.46	GCGCPQVKPGIK	Carbamyl@N-term; Carbamidomethyl(C)@2; Carbamidomethyl(C)@4; Carbamyl(K)@8			-0.00164171	1385.65	693.834	1385.65	693.834	2	8	1.1.1.812.12	8.95732	446.01	432.83	8.94	0.21	333.219
2	18.05	18.05	100	95	95	sp|P19958|3S13_AIPLA	Short neurotoxin C OS=Aipysurus laevis OX=8678 PE=1 SV=1			0	99	GCGCPQVKPGIKL	Carbamyl@N-term; Carbamidomethyl(C)@2; Carbamidomethyl(C)@4		cleaved L-E@C-term; missed K-L@12	0.000854802	1455.73	728.874	1455.73	728.874	2	12	1.1.1.921.11	12.1696	408.94	401.54	12.15	0.36	169.433
2	18.05	18.05	100	95	95	sp|P19958|3S13_AIPLA	Short neurotoxin C OS=Aipysurus laevis OX=8678 PE=1 SV=1			0	99	GCGCPQVKPGIKL	Carbamyl@N-term; Carbamidomethyl(C)@2; Carbamidomethyl(C)@4		cleaved L-E@C-term; missed K-L@12	0.000854802	1455.73	728.874	1455.73	728.874	2	10	1.1.1.918.11	12.0779	408.94	342.64	12.15	0.36	155.824
2	18.05	18.05	100	95	95	sp|P19958|3S13_AIPLA	Short neurotoxin C OS=Aipysurus laevis OX=8678 PE=1 SV=1			0	98.38	GCGCPQVKPGIKL	Carbamyl@N-term; Carbamidomethyl(C)@2; Carbamidomethyl(C)@4		cleaved L-E@C-term; missed K-L@12	0.000854802	1455.73	728.874	1455.73	728.874	2	10	1.1.1.919.8	12.1044	408.94	374.72	12.15	0.36	158.676
2	18.05	18.05	100	95	95	sp|P19958|3S13_AIPLA	Short neurotoxin C OS=Aipysurus laevis OX=8678 PE=1 SV=1			0	74.8	GCGCPQVKPGIKL	Carbamidomethyl@N-term; Carbamidomethyl(C)@2; Carbamidomethyl(C)@4		cleaved L-E@C-term; missed K-L@12	0.000804341	1469.75	490.924	1469.75	490.923	3	8	1.1.1.844.2	9.9078	681.88	680.1	9.9	0.18	216.586
2	18.05	18.05	100	95	95	sp|P19958|3S13_AIPLA	Short neurotoxin C OS=Aipysurus laevis OX=8678 PE=1 SV=1			0	20.16	GCGCPQVKPGIKL	Carbamyl@N-term; Carbamidomethyl(C)@2; Carbamidomethyl(C)@4		cleaved L-E@C-term; missed K-L@12	0.000854802	1455.73	728.874	1455.73	728.874	2	7	1.1.1.924.8	12.2568	408.94	295.97	12.15	0.36	174.987
2	18.05	18.05	100	95	95	sp|P19958|3S13_AIPLA	Short neurotoxin C OS=Aipysurus laevis OX=8678 PE=1 SV=1			0	99	GCGCPQVKPGIKLECCK	Carbamyl@N-term; Carbamidomethyl(C)@2; Carbamidomethyl(C)@4; Carbamidomethyl(C)@15; Carbamidomethyl(C)@16		missed K-L@12	0.000487205	2032.93	678.651	2032.93	678.651	3	16	1.1.1.809.9	8.8646	6814.04	6789.83	8.86	0.15	3230.42
2	18.05	18.05	100	95	95	sp|P19958|3S13_AIPLA	Short neurotoxin C OS=Aipysurus laevis OX=8678 PE=1 SV=1			0	99	GCGCPQVKPGIKLECCK	Carbamidomethyl@N-term; Carbamidomethyl(C)@2; Carbamidomethyl(C)@4; Carbamidomethyl(C)@15; Carbamidomethyl(C)@16		missed K-L@12	-0.000741777	2046.95	683.323	2046.95	683.323	3	13	1.1.1.793.12	8.39295	4431.71	2662.68	8.35	0.09	1014.55
2	18.05	18.05	100	95	95	sp|P19958|3S13_AIPLA	Short neurotoxin C OS=Aipysurus laevis OX=8678 PE=1 SV=1			0	99	GCGCPQVKPGIKLECCK	Carbamidomethyl@N-term; Carbamidomethyl(C)@2; Carbamidomethyl(C)@4; Carbamidomethyl(C)@15; Carbamidomethyl(C)@16		missed K-L@12	0.00525348	2046.95	512.745	2046.95	512.744	4	12	1.1.1.794.4	8.41645	12213.7	4377.96	8.35	0.09	1380.16
2	18.05	18.05	100	95	95	sp|P19958|3S13_AIPLA	Short neurotoxin C OS=Aipysurus laevis OX=8678 PE=1 SV=1			0	99	GCGCPQVKPGIKLECCK	Carbamyl@N-term; Carbamidomethyl(C)@2; Carbamidomethyl(C)@4; Carbamidomethyl(C)@15; Carbamidomethyl(C)@16		missed K-L@12	0.000487205	2032.93	678.651	2032.93	678.651	3	11	1.1.1.806.7	8.77285	6814.04	2780.05	8.86	0.15	1349.34
2	18.05	18.05	100	95	95	sp|P19958|3S13_AIPLA	Short neurotoxin C OS=Aipysurus laevis OX=8678 PE=1 SV=1			0	99	GCGCPQVKPGIKLECCK	Carbamidomethyl@N-term; Carbamidomethyl(C)@2; Carbamidomethyl(C)@4; Carbamidomethyl(C)@15; Carbamidomethyl(C)@16		missed K-L@12	0.00525348	2046.95	512.745	2046.95	512.744	4	15	1.1.1.791.5	8.32748	12213.7	11254.6	8.35	0.09	6026.59
2	18.05	18.05	100	95	95	sp|P19958|3S13_AIPLA	Short neurotoxin C OS=Aipysurus laevis OX=8678 PE=1 SV=1			0	99	GCGCPQVKPGIKLECCK	Carbamidomethyl@N-term; Carbamidomethyl(C)@2; Carbamidomethyl(C)@4; Carbamidomethyl(C)@15; Carbamidomethyl(C)@16		missed K-L@12	0.00525348	2046.95	512.745	2046.95	512.744	4	14	1.1.1.792.4	8.35633	12213.7	11582.2	8.35	0.09	5237.35
2	18.05	18.05	100	95	95	sp|P19958|3S13_AIPLA	Short neurotoxin C OS=Aipysurus laevis OX=8678 PE=1 SV=1			0	98.62	GCGCPQVKPGIKLECCK	Carbamyl@N-term; Carbamidomethyl(C)@2; Carbamidomethyl(C)@4; Carbamidomethyl(C)@15; Carbamidomethyl(C)@16		missed K-L@12	0.000487205	2032.93	678.651	2032.93	678.651	3	11	1.1.1.807.10	8.80532	6814.04	4728.36	8.86	0.15	2138.24
2	18.05	18.05	100	95	95	sp|P19958|3S13_AIPLA	Short neurotoxin C OS=Aipysurus laevis OX=8678 PE=1 SV=1			0	94.49	GCGCPQVKPGIKLECCK	Carbamidomethyl(C)@2; Carbamidomethyl(C)@4; Carbamidomethyl(C)@15; Carbamidomethyl(C)@16		missed K-L@12	0.00119209	1989.93	498.489	1989.93	498.489	4	8	1.1.1.791.4	8.32665	1219.83	1176.03	8.35	0.09	758.521
2	18.05	18.05	100	95	95	sp|P19958|3S13_AIPLA	Short neurotoxin C OS=Aipysurus laevis OX=8678 PE=1 SV=1			0	93.85	GCGCPQVKPGIKLECCK	Carbamyl@N-term; Carbamidomethyl(C)@2; Carbamidomethyl(C)@4; Carbamidomethyl(C)@15; Carbamidomethyl(C)@16		missed K-L@12	0.000487205	2032.93	678.651	2032.93	678.651	3	10	1.1.1.815.12	9.04777	6814.04	1392.65	8.86	0.15	616.558
2	18.05	18.05	100	95	95	sp|P19958|3S13_AIPLA	Short neurotoxin C OS=Aipysurus laevis OX=8678 PE=1 SV=1			0	84.21	GCGCPQVKPGIKLECCK	Carbamidomethyl@N-term; Carbamidomethyl(C)@2; Carbamidomethyl(C)@4; Carbamidomethyl(C)@15; Carbamidomethyl(C)@16		missed K-L@12	0.00525348	2046.95	512.745	2046.95	512.744	4	8	1.1.1.797.4	8.5054	12213.7	767.94	8.35	0.09	378.401
2	18.05	18.05	100	95	95	sp|P19958|3S13_AIPLA	Short neurotoxin C OS=Aipysurus laevis OX=8678 PE=1 SV=1			0	36.02	GCGCPQVKPGIKLECCK	Carbamyl@N-term; Carbamidomethyl(C)@2; Carbamidomethyl(C)@4; Carbamidomethyl(C)@15; Carbamidomethyl(C)@16		missed K-L@12	0.000487205	2032.93	678.651	2032.93	678.651	3	8	1.1.1.818.13	9.13932	6814.04	582.26	8.86	0.15	315.423
2	18.05	18.05	100	95	95	sp|P19958|3S13_AIPLA	Short neurotoxin C OS=Aipysurus laevis OX=8678 PE=1 SV=1			0	24.23	GCGCPQVKPGIKLECCK	Carbamidomethyl@N-term; Carbamidomethyl(C)@2; Carbamidomethyl(C)@4; Carbamidomethyl(K)@8; Carbamidomethyl(C)@15; Carbamidomethyl(C)@16		missed K-L@12	-0.000299	2103.97	702.33	2103.97	702.33	3	9	1.1.1.806.9	8.77452	3463.53	2876.6	8.82	0.12	1736.56
2	18.05	18.05	100	95	95	sp|P19958|3S13_AIPLA	Short neurotoxin C OS=Aipysurus laevis OX=8678 PE=1 SV=1			0	20.03	GCGCPQVKPGIKLECCK	Carbamidomethyl@N-term; Carbamidomethyl(C)@2; Carbamidomethyl(C)@4; Carbamidomethyl(K)@8; Carbamidomethyl(C)@15; Carbamidomethyl(C)@16		missed K-L@12	0.00344809	2103.97	527	2103.97	526.999	4	9	1.1.1.810.5	8.89133	5727.39	3735.45	8.82	0.12	1814.87
2	18.05	18.05	100	95	95	sp|P19958|3S13_AIPLA	Short neurotoxin C OS=Aipysurus laevis OX=8678 PE=1 SV=1			0	18.81	GCGCPQVKPGIKLECCK	Carbamidomethyl(C)@2; Carbamidomethyl(C)@4; Carbamidomethyl(C)@15; Carbamidomethyl(C)@16		missed K-L@12	0.00119209	1989.93	498.489	1989.93	498.489	4	6	1.1.1.792.3	8.3555	1219.83	1151.52	8.35	0.09	570.637
2	18.05	18.05	100	95	95	sp|P19958|3S13_AIPLA	Short neurotoxin C OS=Aipysurus laevis OX=8678 PE=1 SV=1			0	99	GCGCPQVKPGIKLECCKTNECNN	Carbamidomethyl@N-term; Carbamidomethyl(C)@2; Carbamidomethyl(C)@4; Carbamidomethyl(C)@15; Carbamidomethyl(C)@16; Carbamidomethyl(C)@21		missed K-L@12; missed K-T@17	0.00158628	2779.2	927.407	2779.2	927.406	3	14	1.1.1.789.21	8.2812	4906.72	4833.45	8.29	0.09	2386.97
2	18.05	18.05	100	95	95	sp|P19958|3S13_AIPLA	Short neurotoxin C OS=Aipysurus laevis OX=8678 PE=1 SV=1			0	99	GCGCPQVKPGIKLECCKTNECNN	Carbamyl@N-term; Carbamidomethyl(C)@2; Carbamidomethyl(C)@4; Carbamidomethyl(C)@15; Carbamidomethyl(C)@16; Carbamidomethyl(C)@21		missed K-L@12; missed K-T@17	0.00154975	2765.18	922.735	2765.18	922.734	3	14	1.1.1.806.17	8.7812	10817.8	5166.41	8.7	0.12	1504.45
2	18.05	18.05	100	95	95	sp|P19958|3S13_AIPLA	Short neurotoxin C OS=Aipysurus laevis OX=8678 PE=1 SV=1			0	99	GCGCPQVKPGIKLECCKTNECNN	Carbamyl@N-term; Carbamidomethyl(C)@2; Carbamidomethyl(C)@4; Carbamidomethyl(C)@15; Carbamidomethyl(C)@16; Carbamidomethyl(C)@21		missed K-L@12; missed K-T@17	0.00154975	2765.18	922.735	2765.18	922.734	3	15	1.1.1.803.14	8.6895	10817.8	10395	8.7	0.12	3927.17
2	18.05	18.05	100	95	95	sp|P19958|3S13_AIPLA	Short neurotoxin C OS=Aipysurus laevis OX=8678 PE=1 SV=1			0	73.65	GCGCPQVKPGIKLECCKTNECNN	Carbamidomethyl@N-term; Carbamidomethyl(C)@2; Carbamidomethyl(C)@4; Carbamidomethyl(C)@15; Carbamidomethyl(C)@16; Carbamidomethyl(C)@21		missed K-L@12; missed K-T@17	0.000436064	2779.2	695.807	2779.2	695.806	4	12	1.1.1.791.11	8.3325	25394.5	15977.3	8.29	0.09	4929.93
2	18.05	18.05	100	95	95	sp|P19958|3S13_AIPLA	Short neurotoxin C OS=Aipysurus laevis OX=8678 PE=1 SV=1			0	67.22	GCGCPQVKPGIKLECCKTNECNN	Carbamidomethyl@N-term; Carbamidomethyl(C)@2; Carbamidomethyl(C)@4; Carbamidomethyl(C)@15; Carbamidomethyl(C)@16; Carbamidomethyl(C)@21		missed K-L@12; missed K-T@17	0.000436064	2779.2	695.807	2779.2	695.806	4	14	1.1.1.788.11	8.24293	25394.5	17974.1	8.29	0.09	8009.9
2	18.05	18.05	100	95	95	sp|P19958|3S13_AIPLA	Short neurotoxin C OS=Aipysurus laevis OX=8678 PE=1 SV=1			0	39.05	GCGCPQVKPGIKLECCKTNECNN	Carbamyl@N-term; Carbamidomethyl(C)@2; Carbamidomethyl(C)@4; Carbamidomethyl(C)@15; Carbamidomethyl(C)@16; Carbamidomethyl(C)@21		missed K-L@12; missed K-T@17	0.00276475	2765.18	692.303	2765.18	692.303	4	9	1.1.1.804.14	8.71907	4448.44	4177.93	8.7	0.12	2126.49
2	18.05	18.05	100	95	95	sp|P19958|3S13_AIPLA	Short neurotoxin C OS=Aipysurus laevis OX=8678 PE=1 SV=1			0	16.38	GCGCPQVKPGIKLECCKTNECNN	Carbamidomethyl(C)@2; Carbamidomethyl(C)@4; Carbamyl(K)@8; Carbamidomethyl(C)@15; Carbamidomethyl(C)@16; Carbamidomethyl(C)@21		missed K-L@12; missed K-T@17	0.00154975	2765.18	922.735	2765.18	922.734	3	10	1.1.1.801.19	8.63467	10817.8	5747.7	8.7	0.12	1823.63
2	18.05	18.05	100	95	95	sp|P19958|3S13_AIPLA	Short neurotoxin C OS=Aipysurus laevis OX=8678 PE=1 SV=1			0	99	IERGCGCPQVKPGIK	Carbamyl@N-term; Carbamidomethyl(C)@5; Carbamidomethyl(C)@7		missed R-G@3	0.00176414	1740.88	581.3	1740.88	581.299	3	15	1.1.1.794.6	8.41812	2737.63	2266.15	8.44	0.09	1328.12
2	18.05	18.05	100	95	95	sp|P19958|3S13_AIPLA	Short neurotoxin C OS=Aipysurus laevis OX=8678 PE=1 SV=1			0	99	IERGCGCPQVKPGIK	Carbamyl@N-term; Carbamidomethyl(C)@5; Carbamidomethyl(C)@7		missed R-G@3	0.00176414	1740.88	581.3	1740.88	581.299	3	13	1.1.1.796.6	8.47825	2737.63	2302.21	8.44	0.09	996.639
2	18.05	18.05	100	95	95	sp|P19958|3S13_AIPLA	Short neurotoxin C OS=Aipysurus laevis OX=8678 PE=1 SV=1			0	99	IERGCGCPQVKPGIK	Carbamidomethyl@N-term; Carbamidomethyl(C)@5; Carbamidomethyl(C)@7		missed R-G@3	-0.00385018	1754.89	585.97	1754.89	585.971	3	10	1.1.1.764.10	7.52435	735.49	649.61	7.51	0.09	396.795
2	18.05	18.05	100	95	95	sp|P19958|3S13_AIPLA	Short neurotoxin C OS=Aipysurus laevis OX=8678 PE=1 SV=1			0	99	IERGCGCPQVKPGIK	Carbamidomethyl(C)@5; Carbamidomethyl(C)@7		missed R-G@3	-0.000858351	1697.87	566.964	1697.87	566.964	3	8	1.1.1.761.13	7.43293	367.15	310.22	7.42	0.09	335.321
2	18.05	18.05	100	95	95	sp|P19958|3S13_AIPLA	Short neurotoxin C OS=Aipysurus laevis OX=8678 PE=1 SV=1			0	98.53	IERGCGCPQVKPGIK	Carbamidomethyl@N-term; Carbamidomethyl(C)@5; Carbamidomethyl(C)@7		missed R-G@3	-0.00134866	1754.89	439.73	1754.89	439.73	4	10	1.1.1.762.3	7.45502	1431.99	877.79	7.51	0.09	761.518
2	18.05	18.05	100	95	95	sp|P19958|3S13_AIPLA	Short neurotoxin C OS=Aipysurus laevis OX=8678 PE=1 SV=1			0	40.72	IERGCGCPQVKPGIK	Carbamyl(R)@3; Carbamidomethyl(C)@5; Carbamidomethyl(C)@7		missed R-G@3	0.00176414	1740.88	581.3	1740.88	581.299	3	12	1.1.1.793.6	8.38795	2737.63	1280.35	8.44	0.09	665.004
2	18.05	18.05	100	95	95	sp|P19958|3S13_AIPLA	Short neurotoxin C OS=Aipysurus laevis OX=8678 PE=1 SV=1			0	40.72	IERGCGCPQVKPGIK	Carbamyl(R)@3; Carbamidomethyl(C)@5; Carbamidomethyl(C)@7		missed R-G@3	0.00176414	1740.88	581.3	1740.88	581.299	3	13	1.1.1.796.6	8.47825	2737.63	2302.21	8.44	0.09	996.639
2	18.05	18.05	100	95	95	sp|P19958|3S13_AIPLA	Short neurotoxin C OS=Aipysurus laevis OX=8678 PE=1 SV=1			0	99	IERGCGCPQVKPGIKLECCK	Carbamidomethyl(C)@5; Carbamidomethyl(C)@7; Carbamidomethyl(C)@18; Carbamidomethyl(C)@19		missed R-G@3; missed K-L@15	0.00322938	2388.16	598.046	2388.15	598.046	4	13	1.1.1.788.6	8.23877	1212.99	1207.35	8.26	0.09	881.458
2	18.05	18.05	100	95	95	sp|P19958|3S13_AIPLA	Short neurotoxin C OS=Aipysurus laevis OX=8678 PE=1 SV=1			0	99	IERGCGCPQVKPGIKLECCK	Carbamidomethyl@N-term; Carbamidomethyl(C)@5; Carbamidomethyl(C)@7; Carbamidomethyl(C)@18; Carbamidomethyl(C)@19		missed R-G@3; missed K-L@15	0.00260577	2445.18	612.302	2445.17	612.301	4	12	1.1.1.793.7	8.38878	2631.38	1552.27	8.35	0.09	847.033
2	18.05	18.05	100	95	95	sp|P19958|3S13_AIPLA	Short neurotoxin C OS=Aipysurus laevis OX=8678 PE=1 SV=1			0	99	IERGCGCPQVKPGIKLECCK	Carbamyl@N-term; Carbamidomethyl(C)@5; Carbamidomethyl(C)@7; Carbamidomethyl(C)@18; Carbamidomethyl(C)@19		missed R-G@3; missed K-L@15	0.00419455	2431.16	608.798	2431.16	608.797	4	10	1.1.1.842.12	9.85712	1039.99	981.19	9.87	0.21	591.602
2	18.05	18.05	100	95	95	sp|P19958|3S13_AIPLA	Short neurotoxin C OS=Aipysurus laevis OX=8678 PE=1 SV=1			0	96.14	IERGCGCPQVKPGIKLECCK	Carbamidomethyl(C)@5; Carbamidomethyl(C)@7; Carbamidomethyl(C)@18; Carbamidomethyl(C)@19		missed R-G@3; missed K-L@15	0.0017432	2388.16	478.638	2388.15	478.638	5	9	1.1.1.787.2	8.20578	1189.7	799.3	8.23	0.09	458.258
2	18.05	18.05	100	95	95	sp|P19958|3S13_AIPLA	Short neurotoxin C OS=Aipysurus laevis OX=8678 PE=1 SV=1			0	87.62	IERGCGCPQVKPGIKLECCK	Carbamidomethyl@N-term; Carbamidomethyl(C)@5; Carbamidomethyl(C)@7; Carbamidomethyl(C)@18; Carbamidomethyl(C)@19		missed R-G@3; missed K-L@15	0.00260577	2445.18	612.302	2445.17	612.301	4	9	1.1.1.790.6	8.29862	2631.38	1796.25	8.35	0.09	967.819
2	18.05	18.05	100	95	95	sp|P19958|3S13_AIPLA	Short neurotoxin C OS=Aipysurus laevis OX=8678 PE=1 SV=1			0	72.2	IERGCGCPQVKPGIKLECCK	Carbamyl@N-term; Carbamidomethyl(C)@5; Carbamidomethyl(C)@7; Carbamidomethyl(C)@18; Carbamidomethyl(C)@19		missed R-G@3; missed K-L@15	0.00419455	2431.16	608.798	2431.16	608.797	4	9	1.1.1.845.11	9.94522	1039.99	883.21	9.87	0.21	452.831
2	18.05	18.05	100	95	95	sp|P19958|3S13_AIPLA	Short neurotoxin C OS=Aipysurus laevis OX=8678 PE=1 SV=1			0	51.57	IERGCGCPQVKPGIKLECCK	Carbamidomethyl@N-term; Carbamidomethyl(C)@5; Carbamidomethyl(C)@7; Carbamidomethyl(C)@18; Carbamidomethyl(C)@19		missed R-G@3; missed K-L@15	0.0049313	2445.18	490.043	2445.17	490.042	5	9	1.1.1.792.2	8.35467	2652.72	2548.74	8.35	0.09	1314.87
2	18.05	18.05	100	95	95	sp|P19958|3S13_AIPLA	Short neurotoxin C OS=Aipysurus laevis OX=8678 PE=1 SV=1			0	40.54	IERGCGCPQVKPGIKLECCK	Carbamyl(R)@3; Carbamidomethyl(C)@5; Carbamidomethyl(C)@7; Carbamidomethyl(C)@18; Carbamidomethyl(C)@19		missed R-G@3; missed K-L@15	0.00419455	2431.16	608.798	2431.16	608.797	4	10	1.1.1.842.12	9.85712	1039.99	981.19	9.87	0.21	591.602
2	18.05	18.05	100	95	95	sp|P19958|3S13_AIPLA	Short neurotoxin C OS=Aipysurus laevis OX=8678 PE=1 SV=1			0	36.01	IERGCGCPQVKPGIKLECCK	Carbamyl@N-term; Carbamidomethyl(C)@5; Carbamidomethyl(C)@7; Carbamidomethyl(C)@18; Carbamidomethyl(C)@19		missed R-G@3; missed K-L@15	0.00419455	2431.16	608.798	2431.16	608.797	4	7	1.1.1.848.10	10.0347	1039.99	399.15	9.87	0.21	227.084
2	18.05	18.05	100	95	95	sp|P19958|3S13_AIPLA	Short neurotoxin C OS=Aipysurus laevis OX=8678 PE=1 SV=1			0	29.4	IERGCGCPQVKPGIKLECCK	Carbamyl(R)@3; Carbamidomethyl(C)@5; Carbamidomethyl(C)@7; Carbamidomethyl(C)@18; Carbamidomethyl(C)@19		missed R-G@3; missed K-L@15	0.00419455	2431.16	608.798	2431.16	608.797	4	9	1.1.1.845.11	9.94522	1039.99	883.21	9.87	0.21	452.831
2	18.05	18.05	100	95	95	sp|P19958|3S13_AIPLA	Short neurotoxin C OS=Aipysurus laevis OX=8678 PE=1 SV=1			0	20.01	IERGCGCPQVKPGIKLECCKTNECN	Carbamidomethyl(C)@5; Carbamidomethyl(C)@7; Carbamyl(K)@15; Carbamidomethyl(C)@18; Carbamidomethyl(C)@19; Carbamidomethyl(K)@20; Carbamidomethyl(C)@24		cleaved N-N@C-term; missed R-G@3; missed K-L@15; missed K-T@20	0.00497569	3106.39	777.605	3106.39	777.604	4	9	1.1.1.784.12	8.12683	1451.17	1439.03	8.12	0.12	747.763
2	18.05	18.05	100	95	95	sp|P19958|3S13_AIPLA	Short neurotoxin C OS=Aipysurus laevis OX=8678 PE=1 SV=1			0	20.01	IERGCGCPQVKPGIKLECCKTNECN	Carbamidomethyl(C)@5; Carbamidomethyl(C)@7; Carbamidomethyl(K)@15; Carbamidomethyl(C)@18; Carbamidomethyl(C)@19; Carbamyl(K)@20; Carbamidomethyl(C)@24		cleaved N-N@C-term; missed R-G@3; missed K-L@15; missed K-T@20	0.00497569	3106.39	777.605	3106.39	777.604	4	9	1.1.1.784.12	8.12683	1451.17	1439.03	8.12	0.12	747.763
2	18.05	18.05	100	95	95	sp|P19958|3S13_AIPLA	Short neurotoxin C OS=Aipysurus laevis OX=8678 PE=1 SV=1			0	54.31	IERGCGCPQVKPGIKLECCKTNECNN	Carbamyl@N-term; Carbamidomethyl(C)@5; Carbamidomethyl(C)@7; Carbamidomethyl(C)@18; Carbamidomethyl(C)@19; Carbamidomethyl(C)@24		missed R-G@3; missed K-L@15; missed K-T@20	0.00307132	3163.41	791.86	3163.41	791.859	4	9	1.1.1.835.17	9.65657	1790.09	1275.82	9.58	0.18	682.817
2	18.05	18.05	100	95	95	sp|P19958|3S13_AIPLA	Short neurotoxin C OS=Aipysurus laevis OX=8678 PE=1 SV=1			0	37.36	IERGCGCPQVKPGIKLECCKTNECNN	Carbamidomethyl(C)@5; Carbamidomethyl(C)@7; Carbamidomethyl(C)@18; Carbamidomethyl(C)@19; Carbamidomethyl(C)@24		missed R-G@3; missed K-L@15; missed K-T@20	0.00933154	3120.41	625.09	3120.4	625.088	5	7	1.1.1.787.8	8.2108	2703.48	2544.6	8.2	0.09	1447.96
2	18.05	18.05	100	95	95	sp|P19958|3S13_AIPLA	Short neurotoxin C OS=Aipysurus laevis OX=8678 PE=1 SV=1			0	32.41	IERGCGCPQVKPGIKLECCKTNECNN	Carbamidomethyl@N-term; Carbamidomethyl(C)@5; Carbamidomethyl(C)@7; Carbamidomethyl(C)@18; Carbamidomethyl(C)@19; Carbamidomethyl(C)@24		missed R-G@3; missed K-L@15; missed K-T@20	0.00415324	3177.43	795.364	3177.42	795.363	4	8	1.1.1.788.17	8.24795	3923.69	2514.71	8.29	0.06	1045.27
2	18.05	18.05	100	95	95	sp|P19958|3S13_AIPLA	Short neurotoxin C OS=Aipysurus laevis OX=8678 PE=1 SV=1			0	22.12	IERGCGCPQVKPGIKLECCKTNECNN	Carbamyl(R)@3; Carbamidomethyl(C)@5; Carbamidomethyl(C)@7; Carbamidomethyl(C)@18; Carbamidomethyl(C)@19; Carbamidomethyl(C)@24		missed R-G@3; missed K-L@15; missed K-T@20	0.00307132	3163.41	791.86	3163.41	791.859	4	9	1.1.1.835.17	9.65657	1790.09	1275.82	9.58	0.18	682.817
2	18.05	18.05	100	95	95	sp|P19958|3S13_AIPLA	Short neurotoxin C OS=Aipysurus laevis OX=8678 PE=1 SV=1			0	99	LTCCNQQSSQPK	Carbamyl@N-term; Carbamidomethyl(C)@3; Carbamidomethyl(C)@4			-0.00161362	1492.64	747.326	1492.64	747.327	2	14	1.1.1.775.15	7.86057	1174.53	1142.84	7.85	0.15	499.032
2	18.05	18.05	100	95	95	sp|P19958|3S13_AIPLA	Short neurotoxin C OS=Aipysurus laevis OX=8678 PE=1 SV=1			0	99	LTCCNQQSSQPK	Carbamyl@N-term; Carbamidomethyl(C)@3; Carbamidomethyl(C)@4			-0.00161362	1492.64	747.326	1492.64	747.327	2	9	1.1.1.772.14	7.76892	1174.53	493.4	7.85	0.15	248.059
2	18.05	18.05	100	95	95	sp|P19958|3S13_AIPLA	Short neurotoxin C OS=Aipysurus laevis OX=8678 PE=1 SV=1			0	99	LTCCNQQSSQPK	Carbamyl@N-term; Carbamidomethyl(C)@3; Carbamidomethyl(C)@4			-0.00161362	1492.64	747.326	1492.64	747.327	2	9	1.1.1.776.14	7.88987	1174.53	1009.08	7.85	0.15	434.041
2	18.05	18.05	100	95	95	sp|P19958|3S13_AIPLA	Short neurotoxin C OS=Aipysurus laevis OX=8678 PE=1 SV=1			0	71.26	LTCCNQQSSQPK	Carbamyl@N-term; Carbamidomethyl(C)@3; Carbamidomethyl(C)@4			-0.00161362	1492.64	747.326	1492.64	747.327	2	6	1.1.1.778.15	7.95105	1174.53	535.08	7.85	0.15	238.652
2	18.05	18.05	100	95	95	sp|P19958|3S13_AIPLA	Short neurotoxin C OS=Aipysurus laevis OX=8678 PE=1 SV=1			0	99	LTCCNQQSSQPKTTTDCADNSCYKK	Carbamidomethyl@N-term; Carbamidomethyl(C)@3; Carbamidomethyl(C)@4; Carbamidomethyl(C)@17; Deamidated(N)@20; Carbamidomethyl(C)@22		missed K-T@12; missed K-K@24	-0.00224174	3052.26	764.072	3052.26	764.073	4	23	1.1.1.751.9	7.13692	6810.12	4426.6	7.18	0.06	2121.5
2	18.05	18.05	100	95	95	sp|P19958|3S13_AIPLA	Short neurotoxin C OS=Aipysurus laevis OX=8678 PE=1 SV=1			0	99	LTCCNQQSSQPKTTTDCADNSCYKK	Carbamidomethyl(C)@3; Carbamidomethyl(C)@4; Carbamidomethyl(C)@17; Deamidated(N)@20; Carbamidomethyl(C)@22		missed K-T@12; missed K-K@24	-0.00229836	2995.24	749.817	2995.24	749.818	4	17	1.1.1.752.8	7.16183	3352.68	3069.15	7.15	0.06	1518.09
2	18.05	18.05	100	95	95	sp|P19958|3S13_AIPLA	Short neurotoxin C OS=Aipysurus laevis OX=8678 PE=1 SV=1			0	99	LTCCNQQSSQPKTTTDCADNSCYKK	Carbamidomethyl@N-term; Carbamidomethyl(C)@3; Carbamidomethyl(C)@4; Carbamidomethyl(C)@17; Deamidated(N)@20; Carbamidomethyl(C)@22		missed K-T@12; missed K-K@24	-0.00224174	3052.26	764.072	3052.26	764.073	4	25	1.1.1.752.9	7.1635	6810.12	6245.27	7.18	0.06	4510.96
2	18.05	18.05	100	95	95	sp|P19958|3S13_AIPLA	Short neurotoxin C OS=Aipysurus laevis OX=8678 PE=1 SV=1			0	99	LTCCNQQSSQPKTTTDCADNSCYKK	Carbamidomethyl@N-term; Carbamidomethyl(C)@3; Carbamidomethyl(C)@4; Carbamidomethyl(C)@17; Deamidated(N)@20; Carbamidomethyl(C)@22		missed K-T@12; missed K-K@24	-0.00224174	3052.26	764.072	3052.26	764.073	4	14	1.1.1.754.10	7.22507	6810.12	3650.95	7.18	0.06	1094.19
2	18.05	18.05	100	95	95	sp|P19958|3S13_AIPLA	Short neurotoxin C OS=Aipysurus laevis OX=8678 PE=1 SV=1			0	98.22	LTCCNQQSSQPKTTTDCADNSCYKK	Carbamidomethyl@N-term; Carbamidomethyl(C)@3; Carbamidomethyl(C)@4; Carbamidomethyl(C)@17; Deamidated(N)@20; Carbamidomethyl(C)@22		missed K-T@12; missed K-K@24	-0.00626204	3052.26	1018.43	3052.26	1018.43	3	10	1.1.1.753.10	7.19538	1021.11	879.39	7.18	0.06	299.976
2	18.05	18.05	100	95	95	sp|P19958|3S13_AIPLA	Short neurotoxin C OS=Aipysurus laevis OX=8678 PE=1 SV=1			0	46.99	LTCCNQQSSQPKTTTDCADNSCYKK	Carbamyl@N-term; Carbamidomethyl(C)@3; Carbamidomethyl(C)@4; Carbamidomethyl(C)@17; Deamidated(N)@20; Carbamidomethyl(C)@22		missed K-T@12; missed K-K@24	0.000824547	3038.25	760.569	3038.25	760.569	4	10	1.1.1.771.16	7.74027	2031.43	1912.09	7.75	0.12	1050.82
2	18.05	18.05	100	95	95	sp|P19958|3S13_AIPLA	Short neurotoxin C OS=Aipysurus laevis OX=8678 PE=1 SV=1			0	38.43	LTCCNQQSSQPKTTTDCADNSCYKK	Carbamyl@N-term; Carbamidomethyl(C)@3; Carbamidomethyl(C)@4; Carbamidomethyl(C)@17; Deamidated(N)@20; Carbamidomethyl(C)@22		missed K-T@12; missed K-K@24	-0.00336441	3038.24	1013.75	3038.25	1013.76	3	10	1.1.1.770.20	7.71405	2346.06	1800.26	7.75	0.12	858.622
2	18.05	18.05	100	95	95	sp|P19958|3S13_AIPLA	Short neurotoxin C OS=Aipysurus laevis OX=8678 PE=1 SV=1			0	99	LTCCNQQSSQPKTTTDCADNSCYKKTWKDHR	Carbamidomethyl@N-term; Carbamidomethyl(C)@3; Carbamidomethyl(C)@4; Carbamidomethyl(C)@17; Deamidated(N)@20; Carbamidomethyl(C)@22		missed K-T@12; missed K-K@24; missed K-T@25; missed K-D@28	0.00355685	3875.68	646.953	3875.67	646.953	6	12	1.1.1.757.12	7.31063	1593.84	1516.91	7.33	0.09	2056.74
2	18.05	18.05	100	95	95	sp|P19958|3S13_AIPLA	Short neurotoxin C OS=Aipysurus laevis OX=8678 PE=1 SV=1			0	98.86	LTCCNQQSSQPKTTTDCADNSCYKKTWKDHR	Carbamidomethyl@N-term; Carbamidomethyl(C)@3; Carbamidomethyl(C)@4; Carbamidomethyl(C)@17; Deamidated(N)@20; Carbamidomethyl(C)@22		missed K-T@12; missed K-K@24; missed K-T@25; missed K-D@28	0.00355685	3875.68	646.953	3875.67	646.953	6	13	1.1.1.758.12	7.34508	1593.84	1409.57	7.33	0.09	1606.65
2	18.05	18.05	100	95	95	sp|P19958|3S13_AIPLA	Short neurotoxin C OS=Aipysurus laevis OX=8678 PE=1 SV=1			0	24.23	TCCNQQSSQPK	Arg-add@N-term; Carbamidomethyl(C)@2; Carbamidomethyl(C)@3		cleaved L-T@N-term	-0.012847	1492.64	747.326	1492.65	747.333	2	6	1.1.1.778.15	7.95105	1174.53	535.08	7.85	0.15	238.652
2	18.05	18.05	100	95	95	sp|P19958|3S13_AIPLA	Short neurotoxin C OS=Aipysurus laevis OX=8678 PE=1 SV=1			0	31.36	TTTDCADNSCYKKTWK	Carbamidomethyl@N-term; Carbamidomethyl(C)@5; Deamidated(N)@8; Carbamidomethyl(C)@10		missed K-K@12; missed K-T@13	-0.00245967	2035.86	679.627	2035.86	679.628	3	10	1.1.1.760.16	7.40588	938.17	856.11	7.42	0.09	773.312
2	18.05	18.05	100	95	95	sp|P19958|3S13_AIPLA	Short neurotoxin C OS=Aipysurus laevis OX=8678 PE=1 SV=1			0	27.41	TTTDCADNSCYKKTWK	Carbamidomethyl(C)@5; Deamidated(N)@8; Carbamidomethyl(C)@10		missed K-K@12; missed K-T@13	-0.000785369	1978.84	495.717	1978.84	495.717	4	7	1.1.1.761.4	7.42542	1633.37	1374	7.39	0.09	617.859
2	18.05	18.05	100	95	95	sp|P19958|3S13_AIPLA	Short neurotoxin C OS=Aipysurus laevis OX=8678 PE=1 SV=1			0	18.57	TTTDCADNSCYKKTWK	Carbamidomethyl(C)@5; Deamidated(N)@8; Carbamidomethyl(C)@10		missed K-K@12; missed K-T@13	-0.000785369	1978.84	495.717	1978.84	495.717	4	7	1.1.1.759.7	7.36717	1633.37	1335.77	7.39	0.09	893.016
2	18.05	18.05	100	95	95	sp|P19958|3S13_AIPLA	Short neurotoxin C OS=Aipysurus laevis OX=8678 PE=1 SV=1			0	17.53	TTTDCADNSCYKKTWK	Carbamidomethyl@N-term; Carbamidomethyl(C)@5; Deamidated(N)@8; Carbamidomethyl(C)@10		missed K-K@12; missed K-T@13	0.000591975	2035.86	509.973	2035.86	509.973	4	9	1.1.1.760.7	7.39753	1864.96	1624.24	7.42	0.09	1331.23
2	18.05	18.05	100	95	95	sp|P19958|3S13_AIPLA	Short neurotoxin C OS=Aipysurus laevis OX=8678 PE=1 SV=1			0	43.62	TTTDCADNSCYKKTWKDHR	Carbamidomethyl(C)@5; Deamidated(N)@8; Carbamidomethyl(C)@10; Carbamidomethyl(D)@17		missed K-K@12; missed K-T@13; missed K-D@16	0.00325915	2444.05	489.818	2444.05	489.817	5	13	1.1.1.750.2	7.09425	4179.13	1191.64	7.18	0.09	416.426
2	18.05	18.05	100	95	95	sp|P19958|3S13_AIPLA	Short neurotoxin C OS=Aipysurus laevis OX=8678 PE=1 SV=1			0	43.56	TTTDCADNSCYKKTWKDHR	Carbamidomethyl(C)@5; Deamidated(N)@8; Carbamidomethyl(C)@10		missed K-K@12; missed K-T@13; missed K-D@16	0.000681268	2387.03	478.413	2387.03	478.413	5	13	1.1.1.752.2	7.15182	2868.56	2646.43	7.17	0.06	1571.86
2	18.05	18.05	100	95	95	sp|P19958|3S13_AIPLA	Short neurotoxin C OS=Aipysurus laevis OX=8678 PE=1 SV=1			0	43.51	TTTDCADNSCYKKTWKDHR	Carbamidomethyl@N-term; Carbamidomethyl(C)@5; Deamidated(N)@8; Carbamidomethyl(C)@10		missed K-K@12; missed K-T@13; missed K-D@16	0.00325915	2444.05	489.818	2444.05	489.817	5	13	1.1.1.753.3	7.1837	4179.13	3982.99	7.18	0.09	2305.2
2	18.05	18.05	100	95	95	sp|P19958|3S13_AIPLA	Short neurotoxin C OS=Aipysurus laevis OX=8678 PE=1 SV=1			0	43.08	TTTDCADNSCYKKTWKDHR	Carbamidomethyl(C)@5; Deamidated(N)@8; Carbamidomethyl(C)@10		missed K-K@12; missed K-T@13; missed K-D@16	0.000681268	2387.03	478.413	2387.03	478.413	5	9	1.1.1.751.2	7.12188	2868.56	1595.12	7.17	0.06	568.301
2	18.05	18.05	100	95	95	sp|P19958|3S13_AIPLA	Short neurotoxin C OS=Aipysurus laevis OX=8678 PE=1 SV=1			0	41	TTTDCADNSCYKKTWKDHR	Carbamidomethyl@N-term; Carbamidomethyl(C)@5; Deamidated(N)@8; Carbamidomethyl(C)@10; Carbamidomethyl(D)@17		missed K-K@12; missed K-T@13; missed K-D@16	3.23471e-05	2501.07	501.221	2501.07	501.221	5	12	1.1.1.753.4	7.18537	2217.59	2020.74	7.17	0.09	1181.23
2	18.05	18.05	100	95	95	sp|P19958|3S13_AIPLA	Short neurotoxin C OS=Aipysurus laevis OX=8678 PE=1 SV=1			0	40.43	TTTDCADNSCYKKTWKDHR	Carbamidomethyl(C)@5; Deamidated(N)@8; Carbamidomethyl(C)@10; Carbamidomethyl(D)@17		missed K-K@12; missed K-T@13; missed K-D@16	0.00325915	2444.05	489.818	2444.05	489.817	5	11	1.1.1.751.3	7.12355	4179.13	2567.88	7.18	0.09	1334.88
2	18.05	18.05	100	95	95	sp|P19958|3S13_AIPLA	Short neurotoxin C OS=Aipysurus laevis OX=8678 PE=1 SV=1			0	39.35	TTTDCADNSCYKKTWKDHR	Carbamyl@N-term; Carbamidomethyl(C)@5; Deamidated(N)@8; Carbamidomethyl(C)@10		missed K-K@12; missed K-T@13; missed K-D@16	0.000722992	2430.03	608.516	2430.03	608.516	4	9	1.1.1.760.9	7.3992	2744.72	2102.26	7.36	0.09	821.515
2	18.05	18.05	100	95	95	sp|P19958|3S13_AIPLA	Short neurotoxin C OS=Aipysurus laevis OX=8678 PE=1 SV=1			0	37.58	TTTDCADNSCYKKTWKDHR	Carbamidomethyl(C)@5; Deamidated(N)@8; Carbamidomethyl(C)@10		missed K-K@12; missed K-T@13; missed K-D@16	0.000681268	2387.03	478.413	2387.03	478.413	5	8	1.1.1.754.2	7.2117	2868.56	1789.03	7.17	0.06	558.209
2	18.05	18.05	100	95	95	sp|P19958|3S13_AIPLA	Short neurotoxin C OS=Aipysurus laevis OX=8678 PE=1 SV=1			0	37.2	TTTDCADNSCYKKTWKDHR	Carbamidomethyl@N-term; Carbamidomethyl(C)@5; Deamidated(N)@8; Carbamidomethyl(C)@10		missed K-K@12; missed K-T@13; missed K-D@16	-0.0023306	2444.05	612.019	2444.05	612.019	4	11	1.1.1.752.6	7.15848	2757.71	2596.81	7.18	0.09	1739.15
2	18.05	18.05	100	95	95	sp|P19958|3S13_AIPLA	Short neurotoxin C OS=Aipysurus laevis OX=8678 PE=1 SV=1			0	36.22	TTTDCADNSCYKKTWKDHR	Carbamidomethyl@N-term; Carbamidomethyl(C)@5; Deamidated(N)@8; Carbamidomethyl(C)@10		missed K-K@12; missed K-T@13; missed K-D@16	-0.0023306	2444.05	612.019	2444.05	612.019	4	9	1.1.1.754.6	7.21838	2757.71	1873.65	7.18	0.09	752.397
2	18.05	18.05	100	95	95	sp|P19958|3S13_AIPLA	Short neurotoxin C OS=Aipysurus laevis OX=8678 PE=1 SV=1			0	36.08	TTTDCADNSCYKKTWKDHR	Carbamidomethyl@N-term; Carbamidomethyl(C)@5; Deamidated(N)@8; Carbamidomethyl(C)@10		missed K-K@12; missed K-T@13; missed K-D@16	-0.0023306	2444.05	612.019	2444.05	612.019	4	9	1.1.1.755.9	7.2503	2757.71	1008.3	7.18	0.09	406.101
2	18.05	18.05	100	95	95	sp|P19958|3S13_AIPLA	Short neurotoxin C OS=Aipysurus laevis OX=8678 PE=1 SV=1			0	34.47	TTTDCADNSCYKKTWKDHR	Carbamidomethyl(C)@5; Deamidated(N)@8; Carbamidomethyl(C)@10; Carbamidomethyl(H)@18		missed K-K@12; missed K-T@13; missed K-D@16	0.00325915	2444.05	489.818	2444.05	489.817	5	13	1.1.1.750.2	7.09425	4179.13	1191.64	7.18	0.09	416.426
2	18.05	18.05	100	95	95	sp|P19958|3S13_AIPLA	Short neurotoxin C OS=Aipysurus laevis OX=8678 PE=1 SV=1			0	32.4	TTTDCADNSCYKKTWKDHR	Carbamidomethyl@N-term; Carbamidomethyl(C)@5; Deamidated(N)@8; Carbamidomethyl(C)@10; Carbamidomethyl(H)@18		missed K-K@12; missed K-T@13; missed K-D@16	3.23471e-05	2501.07	501.221	2501.07	501.221	5	12	1.1.1.753.4	7.18537	2217.59	2020.74	7.17	0.09	1181.23
2	18.05	18.05	100	95	95	sp|P19958|3S13_AIPLA	Short neurotoxin C OS=Aipysurus laevis OX=8678 PE=1 SV=1			0	28.54	TTTDCADNSCYKKTWKDHR	Carbamidomethyl(C)@5; Deamidated(N)@8; Carbamidomethyl(C)@10; Carbamyl(K)@12		missed K-K@12; missed K-T@13; missed K-D@16	0.00104953	2430.03	487.014	2430.03	487.014	5	8	1.1.1.759.5	7.3655	779.37	777.33	7.39	0.12	533.861
2	18.05	18.05	100	95	95	sp|P19958|3S13_AIPLA	Short neurotoxin C OS=Aipysurus laevis OX=8678 PE=1 SV=1			0	25.8	TTTDCADNSCYKKTWKDHR	Carbamidomethyl@N-term; Carbamidomethyl(C)@5; Deamidated(N)@8; Carbamidomethyl(C)@10; Carbamidomethyl(H)@18		missed K-K@12; missed K-T@13; missed K-D@16	3.23471e-05	2501.07	501.221	2501.07	501.221	5	11	1.1.1.751.4	7.12522	2217.59	1773.86	7.17	0.09	1337.21
2	18.05	18.05	100	95	95	sp|P19958|3S13_AIPLA	Short neurotoxin C OS=Aipysurus laevis OX=8678 PE=1 SV=1			0	34.73	TTTDCADNSCYKKTWKDHRG	Carbamidomethyl@N-term; Carbamidomethyl(C)@5; Deamidated(N)@8; Carbamidomethyl(C)@10		cleaved G-T@C-term; missed K-K@12; missed K-T@13; missed K-D@16; missed R-G@19	3.23471e-05	2501.07	501.221	2501.07	501.221	5	12	1.1.1.753.4	7.18537	2217.59	2020.74	7.17	0.09	1181.23
2	18.05	18.05	100	95	95	sp|P19958|3S13_AIPLA	Short neurotoxin C OS=Aipysurus laevis OX=8678 PE=1 SV=1			0	29.96	TTTDCADNSCYKKTWKDHRG	Carbamidomethyl@N-term; Carbamidomethyl(C)@5; Deamidated(N)@8; Carbamidomethyl(C)@10		cleaved G-T@C-term; missed K-K@12; missed K-T@13; missed K-D@16; missed R-G@19	3.23471e-05	2501.07	501.221	2501.07	501.221	5	11	1.1.1.751.4	7.12522	2217.59	1773.86	7.17	0.09	1337.21
2	18.05	18.05	100	95	95	sp|P19958|3S13_AIPLA	Short neurotoxin C OS=Aipysurus laevis OX=8678 PE=1 SV=1			0	28.96	TTTDCADNSCYKKTWKDHRG	Carbamidomethyl(D)@4; Carbamidomethyl(C)@5; Deamidated(N)@8; Carbamidomethyl(C)@10		cleaved G-T@C-term; missed K-K@12; missed K-T@13; missed K-D@16; missed R-G@19	-0.00125083	2501.07	626.274	2501.07	626.275	4	12	1.1.1.752.7	7.16017	1503.2	1494.18	7.17	0.09	960.444
2	18.05	18.05	100	95	95	sp|P19958|3S13_AIPLA	Short neurotoxin C OS=Aipysurus laevis OX=8678 PE=1 SV=1			0	28.59	TTTDCADNSCYKKTWKDHRG	Carbamidomethyl(C)@5; Deamidated(N)@8; Carbamidomethyl(C)@10		cleaved G-T@C-term; missed K-K@12; missed K-T@13; missed K-D@16; missed R-G@19	0.00325915	2444.05	489.818	2444.05	489.817	5	12	1.1.1.750.2	7.09425	4179.13	1191.64	7.18	0.09	416.426
2	18.05	18.05	100	95	95	sp|P19958|3S13_AIPLA	Short neurotoxin C OS=Aipysurus laevis OX=8678 PE=1 SV=1			0	22.89	TTTDCADNSCYKKTWKDHRG	Carbamidomethyl(T)@3; Carbamidomethyl(C)@5; Deamidated(N)@8; Carbamidomethyl(C)@10		cleaved G-T@C-term; missed K-K@12; missed K-T@13; missed K-D@16; missed R-G@19	-0.00125083	2501.07	626.274	2501.07	626.275	4	12	1.1.1.752.7	7.16017	1503.2	1494.18	7.17	0.09	960.444
2	18.05	18.05	100	95	95	sp|P19958|3S13_AIPLA	Short neurotoxin C OS=Aipysurus laevis OX=8678 PE=1 SV=1			0	15.38	TTTDCADNSCYKKTWKDHRG	Carbamidomethyl@N-term; Carbamidomethyl(C)@5; Deamidated(N)@8; Carbamidomethyl(C)@10		cleaved G-T@C-term; missed K-K@12; missed K-T@13; missed K-D@16; missed R-G@19	-0.00125083	2501.07	626.274	2501.07	626.275	4	11	1.1.1.752.7	7.16017	1503.2	1494.18	7.17	0.09	960.444
3	4.1	4.1	42.02	11.34	11.34	sp|Q8UW11|CRVP2_HYDHA	Cysteine-rich venom protein 2 OS=Hydrophis hardwickii OX=8781 PE=2 SV=2			2	99	CSSTKYLYVCQYCPAGNIR	Carbamidomethyl(C)@1; Carbamidomethyl(S)@2; Carbamidomethyl(C)@10; Carbamidomethyl(C)@13		missed K-Y@5	0.00814956	2396.08	799.7	2396.07	799.698	3	17	1.1.1.980.11	13.9477	314.28	285.04	13.9	0.21	165.08
3	4.1	4.1	42.02	11.34	11.34	sp|Q8UW11|CRVP2_HYDHA	Cysteine-rich venom protein 2 OS=Hydrophis hardwickii OX=8781 PE=2 SV=2			2	99	YLYVCQYCPAGNIR	Carbamidomethyl@N-term; Carbamidomethyl(C)@5; Carbamidomethyl(C)@8			-0.00175733	1832.83	611.951	1832.83	611.952	3	12	1.1.1.1008.5	14.7815	563.78	460.38	14.71	0.24	252.34
3	4.1	4.1	42.02	11.34	11.34	sp|Q8UW11|CRVP2_HYDHA	Cysteine-rich venom protein 2 OS=Hydrophis hardwickii OX=8781 PE=2 SV=2			0.0985417	99	SSIATPYK	Carbamidomethyl@N-term			-0.000716449	922.475	462.245	922.476	462.245	2	7	1.1.1.776.5	7.88235	327.77	233.24	7.93	0.12	155.643
3	4.1	4.1	42.02	11.34	11.34	sp|Q8UW11|CRVP2_HYDHA	Cysteine-rich venom protein 2 OS=Hydrophis hardwickii OX=8781 PE=2 SV=2			0	96.89	CSSTKYLYVCQYCPAGNIR	Carbamidomethyl(C)@1; Carbamidomethyl(S)@2; Carbamidomethyl(C)@10; Carbamidomethyl(C)@13		missed K-Y@5	0.00814956	2396.08	799.7	2396.07	799.698	3	9	1.1.1.979.7	13.9127	314.28	310.93	13.9	0.21	153.722
3	4.1	4.1	42.02	11.34	11.34	sp|Q8UW11|CRVP2_HYDHA	Cysteine-rich venom protein 2 OS=Hydrophis hardwickii OX=8781 PE=2 SV=2			0	96.89	CSSTKYLYVCQYCPAGNIR	Carbamidomethyl(C)@1; Carbamidomethyl(S)@3; Carbamidomethyl(C)@10; Carbamidomethyl(C)@13		missed K-Y@5	0.00814956	2396.08	799.7	2396.07	799.698	3	9	1.1.1.979.7	13.9127	314.28	310.93	13.9	0.21	153.722
3	4.1	4.1	42.02	11.34	11.34	sp|Q8UW11|CRVP2_HYDHA	Cysteine-rich venom protein 2 OS=Hydrophis hardwickii OX=8781 PE=2 SV=2			0	96.89	CSSTKYLYVCQYCPAGNIR	Carbamidomethyl(C)@1; Carbamidomethyl(T)@4; Carbamidomethyl(C)@10; Carbamidomethyl(C)@13		missed K-Y@5	0.00814956	2396.08	799.7	2396.07	799.698	3	9	1.1.1.979.7	13.9127	314.28	310.93	13.9	0.21	153.722
3	4.1	4.1	42.02	11.34	11.34	sp|Q8UW11|CRVP2_HYDHA	Cysteine-rich venom protein 2 OS=Hydrophis hardwickii OX=8781 PE=2 SV=2			0	25.45	CSSTKYLYVCQYCPAGNIR	Carbamidomethyl(C)@1; Carbamidomethyl(K)@5; Carbamidomethyl(C)@10; Carbamidomethyl(C)@13		missed K-Y@5	0.00814956	2396.08	799.7	2396.07	799.698	3	8	1.1.1.979.7	13.9127	314.28	310.93	13.9	0.21	153.722
3	4.1	4.1	42.02	11.34	11.34	sp|Q8UW11|CRVP2_HYDHA	Cysteine-rich venom protein 2 OS=Hydrophis hardwickii OX=8781 PE=2 SV=2			0	17.17	CSSTKYLYVCQYCPAGNIR	Carbamidomethyl(C)@1; Carbamidomethyl(K)@5; Carbamidomethyl(C)@10; Carbamidomethyl(C)@13		missed K-Y@5	0.00814956	2396.08	799.7	2396.07	799.698	3	16	1.1.1.980.11	13.9477	314.28	285.04	13.9	0.21	165.08
3	4.1	4.1	42.02	11.34	11.34	sp|Q8UW11|CRVP2_HYDHA	Cysteine-rich venom protein 2 OS=Hydrophis hardwickii OX=8781 PE=2 SV=2			0	39.46	SSIATPYK	Carbamidomethyl@N-term			-0.000716449	922.475	462.245	922.476	462.245	2	6	1.1.1.779.4	7.97267	327.77	257.46	7.93	0.12	149.339
3	4.1	4.1	42.02	11.34	11.34	sp|Q8UW11|CRVP2_HYDHA	Cysteine-rich venom protein 2 OS=Hydrophis hardwickii OX=8781 PE=2 SV=2			0	15.17	SSIATPYK				-0.00114945	865.453	433.734	865.455	433.735	2	5	1.1.1.776.2	7.87985	128.74	125.37	7.87	0.12	79.9894
3	4.1	4.1	42.02	11.34	11.34	sp|Q8UW11|CRVP2_HYDHA	Cysteine-rich venom protein 2 OS=Hydrophis hardwickii OX=8781 PE=2 SV=2			0	99	YLYVCQYCPAGNIR	Carbamidomethyl@N-term; Carbamidomethyl(C)@5; Carbamidomethyl(C)@8			-0.00175733	1832.83	611.951	1832.83	611.952	3	11	1.1.1.1002.5	14.6029	563.78	309.3	14.71	0.24	186.493
3	4.1	4.1	42.02	11.34	11.34	sp|Q8UW11|CRVP2_HYDHA	Cysteine-rich venom protein 2 OS=Hydrophis hardwickii OX=8781 PE=2 SV=2			0	99	YLYVCQYCPAGNIR	Carbamidomethyl@N-term; Carbamidomethyl(C)@5; Carbamidomethyl(C)@8			0.00808263	1832.84	917.428	1832.83	917.424	2	17	1.1.1.1003.10	14.6431	403.75	292.82	14.71	0.21	183.574
3	4.1	4.1	42.02	11.34	11.34	sp|Q8UW11|CRVP2_HYDHA	Cysteine-rich venom protein 2 OS=Hydrophis hardwickii OX=8781 PE=2 SV=2			0	99	YLYVCQYCPAGNIR	Carbamidomethyl@N-term; Carbamidomethyl(C)@5; Carbamidomethyl(C)@8			0.00808263	1832.84	917.428	1832.83	917.424	2	15	1.1.1.1004.8	14.6706	403.75	355.38	14.71	0.21	174.118
3	4.1	4.1	42.02	11.34	11.34	sp|Q8UW11|CRVP2_HYDHA	Cysteine-rich venom protein 2 OS=Hydrophis hardwickii OX=8781 PE=2 SV=2			0	99	YLYVCQYCPAGNIR	Carbamidomethyl@N-term; Carbamidomethyl(C)@5; Carbamidomethyl(C)@8			-0.00175733	1832.83	611.951	1832.83	611.952	3	11	1.1.1.1005.5	14.693	563.78	556.07	14.71	0.24	281.213
3	4.1	4.1	42.02	11.34	11.34	sp|Q8UW11|CRVP2_HYDHA	Cysteine-rich venom protein 2 OS=Hydrophis hardwickii OX=8781 PE=2 SV=2			0	99	YLYVCQYCPAGNIR	Carbamidomethyl@N-term; Carbamidomethyl(C)@5; Carbamidomethyl(C)@8			0.00808263	1832.84	917.428	1832.83	917.424	2	14	1.1.1.1006.12	14.7315	403.75	394.6	14.71	0.21	173.186
3	4.1	4.1	42.02	11.34	11.34	sp|Q8UW11|CRVP2_HYDHA	Cysteine-rich venom protein 2 OS=Hydrophis hardwickii OX=8781 PE=2 SV=2			0	99	YLYVCQYCPAGNIR	Carbamidomethyl@N-term; Carbamidomethyl(C)@5; Carbamidomethyl(C)@8			0.00808263	1832.84	917.428	1832.83	917.424	2	19	1.1.1.1007.6	14.7581	403.75	363.17	14.71	0.21	170.265
3	4.1	4.1	42.02	11.34	11.34	sp|Q8UW11|CRVP2_HYDHA	Cysteine-rich venom protein 2 OS=Hydrophis hardwickii OX=8781 PE=2 SV=2			0	99	YLYVCQYCPAGNIR	Carbamidomethyl@N-term; Carbamidomethyl(C)@5; Carbamidomethyl(C)@8			0.00808263	1832.84	917.428	1832.83	917.424	2	12	1.1.1.1009.10	14.8215	403.75	245.6	14.71	0.21	115.145
3	4.1	4.1	42.02	11.34	11.34	sp|Q8UW11|CRVP2_HYDHA	Cysteine-rich venom protein 2 OS=Hydrophis hardwickii OX=8781 PE=2 SV=2			0	99	YLYVCQYCPAGNIR	Carbamidomethyl@N-term; Carbamidomethyl(C)@5; Carbamidomethyl(C)@8			0.00808263	1832.84	917.428	1832.83	917.424	2	10	1.1.1.1010.8	14.8532	403.75	182.83	14.71	0.21	99.8651
3	4.1	4.1	42.02	11.34	11.34	sp|Q8UW11|CRVP2_HYDHA	Cysteine-rich venom protein 2 OS=Hydrophis hardwickii OX=8781 PE=2 SV=2			0	99	YLYVCQYCPAGNIR	Carbamidomethyl(C)@5; Carbamidomethyl(C)@8			-0.000618309	1775.81	592.944	1775.81	592.945	3	9	1.1.1.986.2	14.1178	282.29	249.54	14.08	0.27	222.589
3	4.1	4.1	42.02	11.34	11.34	sp|Q8UW11|CRVP2_HYDHA	Cysteine-rich venom protein 2 OS=Hydrophis hardwickii OX=8781 PE=2 SV=2			0	98.53	YLYVCQYCPAGNIR	Carbamidomethyl@N-term; Carbamidomethyl(C)@5; Carbamidomethyl(C)@8			-0.00175733	1832.83	611.951	1832.83	611.952	3	8	1.1.1.1011.4	14.8715	563.78	244.36	14.71	0.24	149.917
3	4.1	4.1	42.02	11.34	11.34	sp|Q8UW11|CRVP2_HYDHA	Cysteine-rich venom protein 2 OS=Hydrophis hardwickii OX=8781 PE=2 SV=2			0	83.95	YLYVCQYCPAGNIR	Carbamidomethyl(C)@5; Deamidated(Q)@6; Carbamidomethyl(C)@8			0.0278306	1776.82	889.419	1776.8	889.405	2	9	1.1.1.985.7	14.0987	119.06	104.36	14.08	0.21	215.097
3	4.1	4.1	42.02	11.34	11.34	sp|Q8UW11|CRVP2_HYDHA	Cysteine-rich venom protein 2 OS=Hydrophis hardwickii OX=8781 PE=2 SV=2			0	52.91	YLYVCQYCPAGNIR	Carbamidomethyl(C)@5; Carbamidomethyl(C)@8			-0.000618309	1775.81	592.944	1775.81	592.945	3	6	1.1.1.987.3	14.1494	282.29	208.62	14.08	0.27	209.843
3	4.1	4.1	42.02	11.34	11.34	sp|Q8UW11|CRVP2_HYDHA	Cysteine-rich venom protein 2 OS=Hydrophis hardwickii OX=8781 PE=2 SV=2			0	19.06	YLYVCQYCPAGNIR	Carbamidomethyl(C)@5; Carbamidomethyl(C)@8			-0.000618309	1775.81	592.944	1775.81	592.945	3	6	1.1.1.984.4	14.0612	282.29	279.54	14.08	0.27	271.487

## Sheet: A. tenuis (hydrophidae)
N	Unused	Total	%Cov	%Cov(50)	%Cov(95)	Accessions	Names	Used	Annotation	Contrib	Conf	Sequence	Modifications	ProteinModifications	Cleavages	dMass	Obs MW	Obs m/z	Theor MW	Theor m/z	Theor z	Sc	Spectrum	Acq Time	Intensity (Peptide)	PrecursorIntensityAcquisition	Apex Time (Peptide)	Elution Peak Width (Peptide)	MS2Counts
1	8	8	55.56	33.33	33.33	sp|P08872|PA2A_AIPLA	Acidic phospholipase A2 OS=Aipysurus laevis OX=8678 PE=2 SV=1			2	99	AHDDCYGVAEDNGCYPK	Carbamyl@N-term; Carbamidomethyl(C)@5; Carbamidomethyl(C)@14			0.0113019	2012.77	671.932	2012.76	671.928	3	16	1.1.1.826.2	8.50287	237.25	229.29	8.53	0.14	102.554
1	8	8	55.56	33.33	33.33	sp|P08872|PA2A_AIPLA	Acidic phospholipase A2 OS=Aipysurus laevis OX=8678 PE=2 SV=1			2	99	CFAEAPYNNK	Carbamidomethyl(C)@1			0.0115277	1212.53	607.275	1212.52	607.269	2	10	1.1.1.818.2	8.27838	554.38	124.98	8.09	0.12	63.6641
1	8	8	55.56	33.33	33.33	sp|P08872|PA2A_AIPLA	Acidic phospholipase A2 OS=Aipysurus laevis OX=8678 PE=2 SV=1			2	99	NYNINTSNCQ	Carbamidomethyl(C)@9			0.010407	1226.51	614.262	1226.5	614.257	2	12	1.1.1.799.2	7.84517	115.86	114.93	7.84	0.17	60.6683
1	8	8	55.56	33.33	33.33	sp|P08872|PA2A_AIPLA	Acidic phospholipase A2 OS=Aipysurus laevis OX=8678 PE=2 SV=1			2	99	SVCACDATAAK	Carbamyl@N-term; Carbamidomethyl(C)@3; Carbamidomethyl(C)@5			0.0108967	1195.51	598.761	1195.5	598.755	2	12	1.1.1.792.2	7.6774	309.77	220.31	7.62	0.11	108.784
1	8	8	55.56	33.33	33.33	sp|P08872|PA2A_AIPLA	Acidic phospholipase A2 OS=Aipysurus laevis OX=8678 PE=2 SV=1			0	99	AHDDCYGVAEDNGCYPK	Carbamidomethyl(C)@5; Carbamidomethyl(C)@14			0.0135145	1969.77	657.597	1969.76	657.593	3	18	1.1.1.799.3	7.84935	2917.44	1178.96	7.93	0.14	462.303
1	8	8	55.56	33.33	33.33	sp|P08872|PA2A_AIPLA	Acidic phospholipase A2 OS=Aipysurus laevis OX=8678 PE=2 SV=1			0	99	AHDDCYGVAEDNGCYPK	Carbamidomethyl(C)@5; Carbamidomethyl(C)@14			0.0135145	1969.77	657.597	1969.76	657.593	3	22	1.1.1.800.3	7.87785	2917.44	2008.07	7.93	0.14	903.316
1	8	8	55.56	33.33	33.33	sp|P08872|PA2A_AIPLA	Acidic phospholipase A2 OS=Aipysurus laevis OX=8678 PE=2 SV=1			0	99	AHDDCYGVAEDNGCYPK	Carbamidomethyl@N-term; Carbamidomethyl(C)@5; Carbamidomethyl(C)@14			0.00944575	2026.79	676.603	2026.78	676.6	3	20	1.1.1.800.4	7.88202	568.53	421.05	7.92	0.14	197.715
1	8	8	55.56	33.33	33.33	sp|P08872|PA2A_AIPLA	Acidic phospholipase A2 OS=Aipysurus laevis OX=8678 PE=2 SV=1			0	99	AHDDCYGVAEDNGCYPK	Carbamidomethyl@N-term; Carbamidomethyl(C)@5; Carbamidomethyl(C)@14			0.00944575	2026.79	676.603	2026.78	676.6	3	19	1.1.1.801.4	7.91478	568.53	543.2	7.92	0.14	275.915
1	8	8	55.56	33.33	33.33	sp|P08872|PA2A_AIPLA	Acidic phospholipase A2 OS=Aipysurus laevis OX=8678 PE=2 SV=1			0	99	AHDDCYGVAEDNGCYPK	Carbamidomethyl(C)@5; Carbamidomethyl(C)@14			0.0135145	1969.77	657.597	1969.76	657.593	3	23	1.1.1.802.2	7.9349	2917.44	2854.78	7.93	0.14	1407.61
1	8	8	55.56	33.33	33.33	sp|P08872|PA2A_AIPLA	Acidic phospholipase A2 OS=Aipysurus laevis OX=8678 PE=2 SV=1			0	99	AHDDCYGVAEDNGCYPK	Carbamidomethyl@N-term; Carbamidomethyl(C)@5; Carbamidomethyl(C)@14			0.00944575	2026.79	676.603	2026.78	676.6	3	17	1.1.1.803.3	7.97177	568.53	469.87	7.92	0.14	213.164
1	8	8	55.56	33.33	33.33	sp|P08872|PA2A_AIPLA	Acidic phospholipase A2 OS=Aipysurus laevis OX=8678 PE=2 SV=1			0	99	AHDDCYGVAEDNGCYPK	Carbamidomethyl(C)@5; Carbamidomethyl(C)@14			0.0135145	1969.77	657.597	1969.76	657.593	3	23	1.1.1.805.4	8.02455	2917.44	1398.08	7.93	0.14	521.295
1	8	8	55.56	33.33	33.33	sp|P08872|PA2A_AIPLA	Acidic phospholipase A2 OS=Aipysurus laevis OX=8678 PE=2 SV=1			0	99	AHDDCYGVAEDNGCYPK	Carbamidomethyl(C)@5; Carbamidomethyl(C)@14			0.0135145	1969.77	657.597	1969.76	657.593	3	18	1.1.1.808.3	8.1142	2917.44	541.54	7.93	0.14	198.003
1	8	8	55.56	33.33	33.33	sp|P08872|PA2A_AIPLA	Acidic phospholipase A2 OS=Aipysurus laevis OX=8678 PE=2 SV=1			0	99	AHDDCYGVAEDNGCYPK	Carbamidomethyl(C)@5; Carbamidomethyl(C)@14			0.0135145	1969.77	657.597	1969.76	657.593	3	19	1.1.1.813.3	8.20037	2917.44	410.58	7.93	0.14	154.372
1	8	8	55.56	33.33	33.33	sp|P08872|PA2A_AIPLA	Acidic phospholipase A2 OS=Aipysurus laevis OX=8678 PE=2 SV=1			0	99	AHDDCYGVAEDNGCYPK	Carbamidomethyl(C)@5; Carbamidomethyl(C)@14			0.0135145	1969.77	657.597	1969.76	657.593	3	15	1.1.1.814.2	8.22895	2917.44	411.03	7.93	0.14	148.061
1	8	8	55.56	33.33	33.33	sp|P08872|PA2A_AIPLA	Acidic phospholipase A2 OS=Aipysurus laevis OX=8678 PE=2 SV=1			0	99	AHDDCYGVAEDNGCYPK	Carbamidomethyl(C)@5; Carbamidomethyl(C)@14			0.0135145	1969.77	657.597	1969.76	657.593	3	18	1.1.1.818.3	8.28673	2917.44	370.19	7.93	0.14	140.056
1	8	8	55.56	33.33	33.33	sp|P08872|PA2A_AIPLA	Acidic phospholipase A2 OS=Aipysurus laevis OX=8678 PE=2 SV=1			0	99	AHDDCYGVAEDNGCYPK	Carbamidomethyl(C)@5; Carbamidomethyl(C)@14			0.0135145	1969.77	657.597	1969.76	657.593	3	18	1.1.1.821.3	8.36667	2917.44	279.83	7.93	0.14	115.301
1	8	8	55.56	33.33	33.33	sp|P08872|PA2A_AIPLA	Acidic phospholipase A2 OS=Aipysurus laevis OX=8678 PE=2 SV=1			0	99	AHDDCYGVAEDNGCYPK	Carbamyl@N-term; Carbamidomethyl(C)@5; Carbamidomethyl(C)@14			0.0113019	2012.77	671.932	2012.76	671.928	3	15	1.1.1.827.4	8.53822	237.25	228.65	8.53	0.14	111.11
1	8	8	55.56	33.33	33.33	sp|P08872|PA2A_AIPLA	Acidic phospholipase A2 OS=Aipysurus laevis OX=8678 PE=2 SV=1			0	99	AHDDCYGVAEDNGCYPK	Oxidation(H)@2; Carbamidomethyl(C)@5; Carbamidomethyl(C)@14			0.0124963	1985.76	662.929	1985.75	662.925	3	11	1.1.1.797.3	7.8008	242.49	239.48	7.81	0.11	121.799
1	8	8	55.56	33.33	33.33	sp|P08872|PA2A_AIPLA	Acidic phospholipase A2 OS=Aipysurus laevis OX=8678 PE=2 SV=1			0	99	AHDDCYGVAEDNGCYPK	Carbamidomethyl(C)@5; Deamidated(N)@12; Carbamidomethyl(C)@14; Amino(Y)@15			0.0124963	1985.76	662.929	1985.75	662.925	3	11	1.1.1.799.4	7.85352	242.49	170.82	7.81	0.11	75.1786
1	8	8	55.56	33.33	33.33	sp|P08872|PA2A_AIPLA	Acidic phospholipase A2 OS=Aipysurus laevis OX=8678 PE=2 SV=1			0	37.83	AHDDCYGVAEDNGCYPK	Carbamidomethyl(C)@5; Carbamidomethyl(C)@14			0.0135145	1969.77	657.597	1969.76	657.593	3	7	1.1.1.838.2	8.82152	2917.44	77.25	7.93	0.14	158.619
1	8	8	55.56	33.33	33.33	sp|P08872|PA2A_AIPLA	Acidic phospholipase A2 OS=Aipysurus laevis OX=8678 PE=2 SV=1			0	99	CFAEAPYNNK	Carbamidomethyl(C)@1			0.0115277	1212.53	607.275	1212.52	607.269	2	13	1.1.1.805.2	8.0162	554.38	290.49	8.09	0.12	125.915
1	8	8	55.56	33.33	33.33	sp|P08872|PA2A_AIPLA	Acidic phospholipase A2 OS=Aipysurus laevis OX=8678 PE=2 SV=1			0	99	CFAEAPYNNK	Carbamidomethyl(C)@1			0.0115277	1212.53	607.275	1212.52	607.269	2	12	1.1.1.806.2	8.0572	554.38	492.73	8.09	0.12	208.104
1	8	8	55.56	33.33	33.33	sp|P08872|PA2A_AIPLA	Acidic phospholipase A2 OS=Aipysurus laevis OX=8678 PE=2 SV=1			0	99	CFAEAPYNNK	Carbamidomethyl(C)@1			0.0115277	1212.53	607.275	1212.52	607.269	2	14	1.1.1.808.2	8.10585	554.38	523.4	8.09	0.12	223.177
1	8	8	55.56	33.33	33.33	sp|P08872|PA2A_AIPLA	Acidic phospholipase A2 OS=Aipysurus laevis OX=8678 PE=2 SV=1			0	99	CFAEAPYNNK	Carbamidomethyl(C)@1			0.0115277	1212.53	607.275	1212.52	607.269	2	13	1.1.1.809.2	8.14267	554.38	416.4	8.09	0.12	174.53
1	8	8	55.56	33.33	33.33	sp|P08872|PA2A_AIPLA	Acidic phospholipase A2 OS=Aipysurus laevis OX=8678 PE=2 SV=1			0	99	CFAEAPYNNK	Carbamidomethyl(C)@1			0.0115277	1212.53	607.275	1212.52	607.269	2	13	1.1.1.813.2	8.19202	554.38	266.75	8.09	0.12	102.135
1	8	8	55.56	33.33	33.33	sp|P08872|PA2A_AIPLA	Acidic phospholipase A2 OS=Aipysurus laevis OX=8678 PE=2 SV=1			0	87.56	CFAEAPYNNK	Carbamidomethyl(C)@1; Carbamidomethyl(E)@4			0.00837452	1269.55	635.784	1269.54	635.78	2	9	1.1.1.820.3	8.33808	875.94	580.53	8.38	0.14	256.701
1	8	8	55.56	33.33	33.33	sp|P08872|PA2A_AIPLA	Acidic phospholipase A2 OS=Aipysurus laevis OX=8678 PE=2 SV=1			0	69.97	CFAEAPYNNK	Carbamidomethyl(C)@1; Carbamidomethyl(E)@4			0.00837452	1269.55	635.784	1269.54	635.78	2	7	1.1.1.819.2	8.31537	875.94	381.94	8.38	0.14	126.743
1	8	8	55.56	33.33	33.33	sp|P08872|PA2A_AIPLA	Acidic phospholipase A2 OS=Aipysurus laevis OX=8678 PE=2 SV=1			0	63.87	CFAEAPYNNK	Carbamidomethyl(C)@1; Carbamidomethyl(E)@4			0.00837452	1269.55	635.784	1269.54	635.78	2	7	1.1.1.828.3	8.56183	875.94	198.36	8.38	0.14	98.1138
1	8	8	55.56	33.33	33.33	sp|P08872|PA2A_AIPLA	Acidic phospholipase A2 OS=Aipysurus laevis OX=8678 PE=2 SV=1			0	41.31	CFAEAPYNNK	Carbamidomethyl(C)@1; Carbamidomethyl(E)@4			0.00837452	1269.55	635.784	1269.54	635.78	2	7	1.1.1.822.2	8.38867	875.94	867.64	8.38	0.14	350.474
1	8	8	55.56	33.33	33.33	sp|P08872|PA2A_AIPLA	Acidic phospholipase A2 OS=Aipysurus laevis OX=8678 PE=2 SV=1			0	20.89	CFAEAPYNNK	Carbamidomethyl(C)@1; Carbamidomethyl(E)@4			0.00837452	1269.55	635.784	1269.54	635.78	2	6	1.1.1.825.4	8.4783	875.94	411.26	8.38	0.14	165.362
1	8	8	55.56	33.33	33.33	sp|P08872|PA2A_AIPLA	Acidic phospholipase A2 OS=Aipysurus laevis OX=8678 PE=2 SV=1			0	99	NYNINTSNCQ	Carbamidomethyl@N-term; Carbamidomethyl(C)@9			0.00762001	1283.53	642.771	1283.52	642.767	2	11	1.1.1.804.3	8.00023	189.23	179.65	8.01	0.14	79.6191
1	8	8	55.56	33.33	33.33	sp|P08872|PA2A_AIPLA	Acidic phospholipase A2 OS=Aipysurus laevis OX=8678 PE=2 SV=1			0	99	NYNINTSNCQ	Carbamidomethyl@N-term; Carbamidomethyl(C)@9			0.00762001	1283.53	642.771	1283.52	642.767	2	9	1.1.1.805.3	8.02038	189.23	187.95	8.01	0.14	80.3823
1	8	8	55.56	33.33	33.33	sp|P08872|PA2A_AIPLA	Acidic phospholipase A2 OS=Aipysurus laevis OX=8678 PE=2 SV=1			0	99	NYNINTSNCQ	Carbamidomethyl@N-term; Carbamidomethyl(C)@9			0.00762001	1283.53	642.771	1283.52	642.767	2	7	1.1.1.807.2	8.0857	189.23	113.17	8.01	0.14	53.4943
1	8	8	55.56	33.33	33.33	sp|P08872|PA2A_AIPLA	Acidic phospholipase A2 OS=Aipysurus laevis OX=8678 PE=2 SV=1			0	99	SVCACDATAAK	Carbamyl@N-term; Carbamidomethyl(C)@3; Carbamidomethyl(C)@5			0.0108967	1195.51	598.761	1195.5	598.755	2	10	1.1.1.787.2	7.59193	309.77	230.64	7.62	0.11	90.9208
1	8	8	55.56	33.33	33.33	sp|P08872|PA2A_AIPLA	Acidic phospholipase A2 OS=Aipysurus laevis OX=8678 PE=2 SV=1			0	99	SVCACDATAAK	Carbamyl@N-term; Carbamidomethyl(C)@3; Carbamidomethyl(C)@5			0.0108967	1195.51	598.761	1195.5	598.755	2	10	1.1.1.788.2	7.6202	309.77	294.83	7.62	0.11	136.053
2	6	6	61.67	61.67	61.67	sp|P32879|3S11_AIPLA; sp|P19958|3S13_AIPLA	Short neurotoxin A OS=Aipysurus laevis OX=8678 PE=1 SV=1; Short neurotoxin C OS=Aipysurus laevis OX=8678 PE=1 SV=1			2	99	GCGCPQVKPGIK	Carbamyl@N-term; Carbamidomethyl(C)@2; Carbamidomethyl(C)@4			0.00447445	1342.65	672.334	1342.65	672.332	2	16	1.1.1.798.2	7.81743	850.08	807.8	7.81	0.11	280.318
2	6	6	61.67	61.67	61.67	sp|P32879|3S11_AIPLA; sp|P19958|3S13_AIPLA	Short neurotoxin A OS=Aipysurus laevis OX=8678 PE=1 SV=1; Short neurotoxin C OS=Aipysurus laevis OX=8678 PE=1 SV=1			2	99	LTCCNQQSSQPK	Carbamyl@N-term; Carbamidomethyl(C)@3; Carbamidomethyl(C)@4			0.00281267	1492.64	747.329	1492.64	747.327	2	14	1.1.1.796.3	7.7724	289.44	285.6	7.78	0.14	132.106
2	6	6	61.67	61.67	61.67	sp|P32879|3S11_AIPLA; sp|P19958|3S13_AIPLA	Short neurotoxin A OS=Aipysurus laevis OX=8678 PE=1 SV=1; Short neurotoxin C OS=Aipysurus laevis OX=8678 PE=1 SV=1			2	99	LTCCNQQSSQPKTTTDCADNSCYKK	Carbamidomethyl@N-term; Carbamidomethyl(C)@3; Carbamidomethyl(C)@4; Carbamidomethyl(C)@17; Carbamidomethyl(C)@22		missed K-T@12; missed K-K@24	0.00580577	3051.28	763.828	3051.28	763.827	4	21	1.1.1.751.2	7.12598	678.75	629.95	7.14	0.1	459.038
2	6	6	61.67	61.67	61.67	sp|P32879|3S11_AIPLA; sp|P19958|3S13_AIPLA	Short neurotoxin A OS=Aipysurus laevis OX=8678 PE=1 SV=1; Short neurotoxin C OS=Aipysurus laevis OX=8678 PE=1 SV=1			0	99	GCGCPQVKPGIK	Carbamyl@N-term; Carbamidomethyl(C)@2; Carbamidomethyl(C)@4			0.00447445	1342.65	672.334	1342.65	672.332	2	14	1.1.1.795.3	7.73813	850.08	379.39	7.81	0.11	126.409
2	6	6	61.67	61.67	61.67	sp|P32879|3S11_AIPLA; sp|P19958|3S13_AIPLA	Short neurotoxin A OS=Aipysurus laevis OX=8678 PE=1 SV=1; Short neurotoxin C OS=Aipysurus laevis OX=8678 PE=1 SV=1			0	99	GCGCPQVKPGIK	Carbamyl@N-term; Carbamidomethyl(C)@2; Carbamidomethyl(C)@4			0.00447445	1342.65	672.334	1342.65	672.332	2	13	1.1.1.796.2	7.76405	850.08	619.17	7.81	0.11	226.223
2	6	6	61.67	61.67	61.67	sp|P32879|3S11_AIPLA; sp|P19958|3S13_AIPLA	Short neurotoxin A OS=Aipysurus laevis OX=8678 PE=1 SV=1; Short neurotoxin C OS=Aipysurus laevis OX=8678 PE=1 SV=1			0	99	GCGCPQVKPGIK	Carbamyl@N-term; Carbamidomethyl(C)@2; Carbamidomethyl(C)@4			0.00447445	1342.65	672.334	1342.65	672.332	2	14	1.1.1.801.3	7.90893	850.08	263.29	7.81	0.11	94.7361
2	6	6	61.67	61.67	61.67	sp|P32879|3S11_AIPLA; sp|P19958|3S13_AIPLA	Short neurotoxin A OS=Aipysurus laevis OX=8678 PE=1 SV=1; Short neurotoxin C OS=Aipysurus laevis OX=8678 PE=1 SV=1			0	99	GCGCPQVKPGIK	Carbamidomethyl@N-term; Carbamidomethyl(C)@2; Carbamidomethyl(C)@4			0.0321766	1356.7	453.239	1356.66	453.229	3	10	1.1.1.772.2	7.42922	789.04	489.24	7.38	0.09	173.98
2	6	6	61.67	61.67	61.67	sp|P32879|3S11_AIPLA; sp|P19958|3S13_AIPLA	Short neurotoxin A OS=Aipysurus laevis OX=8678 PE=1 SV=1; Short neurotoxin C OS=Aipysurus laevis OX=8678 PE=1 SV=1			0	99	GCGCPQVKPGIK	Carbamidomethyl@N-term; Carbamidomethyl(C)@2; Carbamidomethyl(C)@4			0.0321766	1356.7	453.239	1356.66	453.229	3	9	1.1.1.767.2	7.3439	789.04	526.63	7.38	0.09	164.526
2	6	6	61.67	61.67	61.67	sp|P32879|3S11_AIPLA; sp|P19958|3S13_AIPLA	Short neurotoxin A OS=Aipysurus laevis OX=8678 PE=1 SV=1; Short neurotoxin C OS=Aipysurus laevis OX=8678 PE=1 SV=1			0	99	GCGCPQVKPGIK	Carbamidomethyl@N-term; Carbamidomethyl(C)@2; Carbamidomethyl(C)@4			0.0321766	1356.7	453.239	1356.66	453.229	3	9	1.1.1.768.2	7.37212	789.04	729.36	7.38	0.09	317.682
2	6	6	61.67	61.67	61.67	sp|P32879|3S11_AIPLA; sp|P19958|3S13_AIPLA	Short neurotoxin A OS=Aipysurus laevis OX=8678 PE=1 SV=1; Short neurotoxin C OS=Aipysurus laevis OX=8678 PE=1 SV=1			0	99	LTCCNQQSSQPK	Carbamyl@N-term; Carbamidomethyl(C)@3; Carbamidomethyl(C)@4			0.00281267	1492.64	747.329	1492.64	747.327	2	14	1.1.1.795.4	7.74398	289.44	246.89	7.78	0.14	117.853
2	6	6	61.67	61.67	61.67	sp|P32879|3S11_AIPLA; sp|P19958|3S13_AIPLA	Short neurotoxin A OS=Aipysurus laevis OX=8678 PE=1 SV=1; Short neurotoxin C OS=Aipysurus laevis OX=8678 PE=1 SV=1			0	99	LTCCNQQSSQPK	Carbamyl@N-term; Carbamidomethyl(C)@3; Carbamidomethyl(C)@4			0.00281267	1492.64	747.329	1492.64	747.327	2	16	1.1.1.798.4	7.82912	289.44	216.72	7.78	0.14	100.29
[truncated: 1 more rows]

## Sheet: H. curtus (hydrophidae)
N	Unused	Total	%Cov	%Cov(50)	%Cov(95)	Accessions	Names	Used	Annotation	Contrib	Conf	Sequence	Modifications	ProteinModifications	Cleavages	dMass	Obs MW	Obs m/z	Theor MW	Theor m/z	Theor z	Sc	Spectrum	Acq Time	Intensity (Peptide)	PrecursorIntensityAcquisition	Apex Time (Peptide)	Elution Peak Width (Peptide)	MS2Counts
[truncated: 2,601 more rows]

## Sheet: H. caerulascens (Hydrophidae)
N	Unused	Total	%Cov	%Cov(50)	%Cov(95)	Accessions	Names	Used	Annotation	Contrib	Conf	Sequence	Modifications	ProteinModifications	Cleavages	dMass	Obs MW	Obs m/z	Theor MW	Theor m/z	Theor z	Sc	Spectrum	Acq Time	Intensity (Peptide)	PrecursorIntensityAcquisition	Apex Time (Peptide)	Elution Peak Width (Peptide)	MS2Counts
[truncated: 343 more rows]

[truncated: 15 more sheets: H. elegans (elapidae), H. elegans (hydrophidae), H. major (hydrophidae), H. peronii (hydrophidae), H. schistosus (elapidae), H. schistosus (hydrophidae), H. stokesii (hydrophidae), H. zweifeli (hydrophidae), H. zweifeli (elapidae), L. colubrina (elapidae), L. colubrina (hydrophidae), M. surinamensis (elapidae), M. surinamensis (hydrophidae), N. annulata (elapidae), N. annulata (hydrophidae)]
