# Supplementary material for: Assessing the Binding of Venoms from Aquatic Elapids to the Nicotinic Acetylcholine Receptor Orthosteric Site of Different Prey Models
Source: Int J Mol Sci. 2020 Oct 6;21(19):7377. doi: 10.3390/ijms21197377 (PMC7583753; doi:10.3390/ijms21197377)
Supplement: Supplementary file 1 [file ijms-21-07377-s001.zip › Supplementary file 1.xlsx]

## Sheet: A. laevis
Time	Fish			Amphibian			Gecko			Eel			Rodent			Human
0	0	0	0.001483	0	0.001298	0.001982	0	0	0	0	0.001063	0.002036	0.000756	0.000669	0.00364	0.001621	0.00177	0.000969
0.2	0.002225	0.001234	0.003332	0	0.002996	0.004043	0	0.000403	0.001908	0.001857	0.002449	0.003548	0.003089	0.003762	0.007209	0.003742	0.003526	0.003261
0.4	0.005287	0.003206	0.005557	0.002038	0.004971	0.006071	0.000307	0.002685	0.004106	0.004116	0.004163	0.004935	0.005815	0.007306	0.011366	0.00623	0.006117	0.005772
0.6	0.008795	0.005278	0.008364	0.004668	0.007191	0.008397	0.002757	0.005009	0.006578	0.006781	0.006043	0.006829	0.009338	0.011356	0.015775	0.009113	0.008981	0.008382
0.8	0.012427	0.008417	0.011732	0.007345	0.009503	0.011213	0.005399	0.008202	0.009572	0.009758	0.008405	0.008946	0.013036	0.015751	0.020891	0.012281	0.012132	0.011159
1	0.016498	0.011401	0.015565	0.010002	0.012064	0.014333	0.008293	0.011554	0.012804	0.013002	0.010573	0.011136	0.016907	0.020702	0.026601	0.015919	0.015337	0.014216
1.2	0.020854	0.014619	0.019802	0.01296	0.014434	0.017438	0.010814	0.015235	0.016446	0.016337	0.013544	0.013394	0.020805	0.02582	0.032006	0.019514	0.018575	0.017125
1.4	0.025537	0.018119	0.024148	0.01629	0.01695	0.020714	0.013532	0.018735	0.020277	0.019965	0.016754	0.015983	0.025289	0.031274	0.03801	0.023811	0.021889	0.019845
1.6	0.030445	0.021968	0.028701	0.019622	0.019748	0.023866	0.01613	0.022129	0.023623	0.023624	0.019794	0.018736	0.029637	0.036438	0.043915	0.02804	0.0251	0.022402
1.8	0.035024	0.025751	0.033274	0.023103	0.022446	0.027141	0.018331	0.025738	0.027111	0.027378	0.022534	0.021498	0.033785	0.041521	0.04979	0.032246	0.028575	0.024603
2	0.039522	0.029481	0.037977	0.026392	0.024931	0.030347	0.020872	0.029189	0.030317	0.030708	0.025544	0.024442	0.037536	0.046284	0.055395	0.036505	0.031837	0.02694
2.2	0.043622	0.033422	0.042346	0.029506	0.027424	0.033435	0.022946	0.032578	0.03304	0.033729	0.028124	0.02732	0.04117	0.050829	0.060773	0.040402	0.035014	0.028807
2.4	0.048163	0.037106	0.046495	0.03296	0.030263	0.036482	0.025208	0.036073	0.036022	0.036975	0.031342	0.029669	0.044919	0.05592	0.066439	0.044042	0.038014	0.030806
2.6	0.052716	0.041401	0.050571	0.036158	0.033056	0.039925	0.027879	0.039914	0.039424	0.040043	0.034449	0.032582	0.04874	0.060478	0.072138	0.047723	0.041243	0.032955
2.8	0.057298	0.045178	0.054229	0.039068	0.035926	0.043327	0.030563	0.043962	0.042868	0.043536	0.037646	0.035737	0.052348	0.064948	0.077584	0.051463	0.044116	0.035401
3	0.062057	0.04955	0.058749	0.042159	0.038598	0.046768	0.033052	0.048075	0.045824	0.04714	0.040207	0.03883	0.056146	0.069114	0.082761	0.055145	0.047258	0.037196
3.2	0.066678	0.053953	0.063125	0.045208	0.041466	0.050325	0.035345	0.051911	0.049334	0.050583	0.043196	0.042098	0.05943	0.073522	0.088532	0.058833	0.050221	0.039552
3.4	0.071344	0.058411	0.067376	0.048593	0.044284	0.05393	0.038221	0.05577	0.052604	0.054157	0.046563	0.044637	0.063162	0.077583	0.09459	0.062661	0.053282	0.042085
3.6	0.07621	0.062869	0.072165	0.051753	0.046673	0.057294	0.040873	0.059345	0.055801	0.057356	0.049555	0.04742	0.066089	0.081958	0.100463	0.066074	0.056082	0.0451
3.8	0.080858	0.067138	0.075955	0.05505	0.049247	0.060659	0.043461	0.062863	0.058816	0.060831	0.05257	0.050418	0.069098	0.087092	0.106142	0.069633	0.059195	0.047444
4	0.085272	0.071738	0.080173	0.058425	0.05197	0.063745	0.046152	0.066113	0.061985	0.06461	0.055428	0.05331	0.07275	0.09194	0.111531	0.073615	0.061765	0.05045
4.2	0.089879	0.075943	0.084485	0.061801	0.055108	0.067043	0.048731	0.07	0.064983	0.068043	0.058398	0.056483	0.076065	0.096793	0.117564	0.07741	0.064873	0.05325
4.4	0.094561	0.080015	0.088945	0.06501	0.057993	0.069676	0.051587	0.074122	0.06825	0.071566	0.061317	0.059276	0.079323	0.101435	0.122995	0.081373	0.068161	0.055973
4.6	0.099057	0.084019	0.093293	0.068215	0.060896	0.072869	0.054678	0.077842	0.071758	0.075519	0.064316	0.0623	0.082954	0.106137	0.128893	0.085024	0.071104	0.05874
4.8	0.103717	0.088525	0.097789	0.071288	0.063925	0.076453	0.057488	0.081849	0.075434	0.079532	0.067184	0.065453	0.086148	0.111119	0.134799	0.088691	0.07375	0.061517
5	0.108564	0.092218	0.102312	0.074656	0.066848	0.079958	0.060201	0.085507	0.078786	0.083605	0.070015	0.068343	0.089473	0.116198	0.140495	0.092739	0.076304	0.064381
5.2	0.113607	0.096335	0.107172	0.078309	0.069428	0.082862	0.062452	0.089109	0.082433	0.087644	0.073369	0.071082	0.092574	0.120771	0.145805	0.096692	0.078941	0.066749
5.4	0.118833	0.100413	0.111925	0.081619	0.072439	0.086117	0.065068	0.092554	0.08584	0.091866	0.076485	0.074119	0.096416	0.125468	0.151558	0.101074	0.081547	0.069379
5.6	0.123419	0.104527	0.116309	0.084927	0.075586	0.089279	0.067665	0.096202	0.088818	0.096041	0.079576	0.077198	0.099863	0.129887	0.157073	0.105275	0.083995	0.071801
5.8	0.127783	0.108372	0.120504	0.088272	0.07813	0.09278	0.070236	0.100255	0.092173	0.099909	0.082541	0.080395	0.103374	0.134241	0.162725	0.109457	0.086822	0.074107
6	0.132562	0.112795	0.124642	0.091648	0.081167	0.096327	0.073293	0.10385	0.094985	0.103397	0.085929	0.083668	0.107079	0.138961	0.168361	0.113643	0.089883	0.076733
6.2	0.137574	0.117204	0.128778	0.095115	0.084216	0.099857	0.075432	0.107681	0.098102	0.107288	0.089254	0.086603	0.110445	0.143683	0.173666	0.117533	0.092725	0.0792
6.4	0.142394	0.121155	0.133524	0.098417	0.087157	0.103151	0.077605	0.111416	0.101603	0.11072	0.092489	0.089605	0.113896	0.148275	0.178883	0.121228	0.095297	0.081537
6.6	0.147029	0.124841	0.138011	0.101835	0.090129	0.106916	0.080449	0.115427	0.104788	0.114572	0.096167	0.092979	0.117755	0.152687	0.184484	0.124927	0.097884	0.083722
6.8	0.151793	0.128577	0.1422	0.105191	0.09296	0.110441	0.083023	0.119004	0.107957	0.118525	0.099826	0.096629	0.121484	0.156991	0.190109	0.12867	0.100585	0.085592
7	0.156468	0.133118	0.147037	0.108844	0.09631	0.113769	0.085539	0.122594	0.111144	0.122504	0.103108	0.099547	0.125146	0.160964	0.195505	0.132182	0.103614	0.087329
7.2	0.160961	0.137302	0.15155	0.112329	0.09924	0.117525	0.087998	0.125828	0.114213	0.125778	0.106691	0.10229	0.128503	0.165185	0.201332	0.13538	0.106452	0.089223
7.4	0.165619	0.141353	0.155702	0.116082	0.102089	0.121184	0.090952	0.129405	0.11731	0.129635	0.109921	0.104641	0.132061	0.169993	0.206728	0.139039	0.10929	0.091447
7.6	0.170388	0.145507	0.160087	0.119403	0.105088	0.124523	0.09337	0.133005	0.120423	0.133264	0.112901	0.107413	0.135431	0.175065	0.212235	0.142386	0.112442	0.093854
7.8	0.174849	0.149651	0.164184	0.122881	0.108265	0.128024	0.09564	0.136605	0.123296	0.137046	0.116173	0.110156	0.139293	0.180046	0.217325	0.145903	0.115648	0.096114
8	0.179547	0.154225	0.168629	0.126473	0.111575	0.131269	0.09816	0.140385	0.126298	0.140962	0.119783	0.112872	0.143202	0.18456	0.222639	0.149521	0.118674	0.098375
8.2	0.184384	0.15799	0.172771	0.129854	0.114808	0.13458	0.100568	0.144492	0.129305	0.14458	0.122897	0.115764	0.146261	0.189461	0.228264	0.152886	0.121185	0.10076
8.4	0.189216	0.161809	0.176781	0.133428	0.118267	0.138037	0.103468	0.148072	0.132506	0.148456	0.125817	0.118702	0.149275	0.194425	0.233415	0.156338	0.123877	0.102767
8.6	0.193877	0.165991	0.180989	0.136721	0.121459	0.141662	0.105907	0.151464	0.135412	0.152228	0.128422	0.121623	0.152755	0.1992	0.239239	0.159657	0.126742	0.105194
8.8	0.19874	0.170413	0.185395	0.13988	0.124463	0.145105	0.108554	0.155052	0.138363	0.155932	0.131155	0.125018	0.156169	0.203865	0.244672	0.163517	0.129672	0.10723
9	0.203734	0.174699	0.190443	0.142995	0.127167	0.148549	0.110955	0.158931	0.141173	0.159608	0.134034	0.127915	0.159585	0.208519	0.25005	0.167545	0.132674	0.109855
9.2	0.208547	0.178908	0.194947	0.145911	0.130007	0.151584	0.113398	0.162585	0.14434	0.16332	0.136822	0.130697	0.162677	0.212868	0.255454	0.170963	0.135718	0.112199
9.4	0.212924	0.183051	0.19941	0.148587	0.133021	0.154998	0.11618	0.166702	0.147349	0.16682	0.139688	0.133794	0.166165	0.217606	0.260788	0.17472	0.138085	0.114646
9.6	0.217387	0.187323	0.203494	0.151833	0.135902	0.158226	0.118765	0.170353	0.150061	0.170561	0.143033	0.136838	0.169427	0.221813	0.266437	0.178646	0.140568	0.116615
9.8	0.222011	0.191478	0.208013	0.154806	0.138442	0.161846	0.121139	0.174258	0.153318	0.174353	0.146323	0.13996	0.172996	0.226257	0.272107	0.182309	0.143039	0.118931
10	0.226736	0.196023	0.212597	0.15835	0.141485	0.165179	0.123476	0.177645	0.156245	0.178289	0.149374	0.14264	0.176637	0.230837	0.277407	0.185625	0.145807	0.121088
10.2	0.231631	0.19957	0.217251	0.161706	0.144162	0.168478	0.125624	0.181504	0.15979	0.182666	0.152897	0.145547	0.179655	0.235048	0.282544	0.18917	0.147987	0.123442
10.4	0.2362	0.203875	0.222278	0.165139	0.146702	0.171437	0.128185	0.184919	0.162542	0.186517	0.156159	0.148817	0.183321	0.239482	0.288599	0.192424	0.150312	0.125342
10.6	0.240717	0.208004	0.226953	0.168772	0.149815	0.174756	0.130905	0.188732	0.165353	0.190883	0.160151	0.152156	0.187082	0.243875	0.294388	0.195657	0.15301	0.127574
10.8	0.245434	0.212249	0.231468	0.172201	0.152731	0.177779	0.133315	0.192318	0.168278	0.194446	0.163769	0.155646	0.190876	0.24837	0.299789	0.198866	0.155966	0.129646
11	0.250137	0.216565	0.235645	0.175573	0.155787	0.181019	0.135678	0.19623	0.171411	0.198303	0.167065	0.158671	0.194457	0.252853	0.305131	0.202284	0.158748	0.13207
11.2	0.254873	0.220483	0.240232	0.179163	0.158722	0.18468	0.138015	0.199732	0.174277	0.201983	0.170637	0.161592	0.197867	0.257426	0.310736	0.205524	0.16127	0.134385
11.4	0.259409	0.224274	0.24465	0.18328	0.161899	0.187706	0.14073	0.203892	0.177546	0.206065	0.17404	0.164377	0.201255	0.261963	0.315904	0.209012	0.164317	0.136758
11.6	0.263929	0.228368	0.248955	0.186781	0.165258	0.190779	0.142886	0.20799	0.180925	0.20971	0.177206	0.167524	0.20461	0.266633	0.321027	0.212404	0.167353	0.139109
11.8	0.268406	0.232166	0.253324	0.190784	0.168191	0.193985	0.145421	0.211538	0.184031	0.213472	0.180813	0.170593	0.208049	0.270993	0.325964	0.215863	0.169929	0.141745
12	0.273162	0.236821	0.257404	0.194911	0.171444	0.197353	0.148052	0.215153	0.186878	0.21733	0.184368	0.173592	0.211312	0.275419	0.330974	0.219103	0.172398	0.143753
12.2	0.27774	0.240517	0.261125	0.198303	0.174236	0.201049	0.15103	0.218747	0.189789	0.220983	0.18706	0.176673	0.214518	0.279685	0.336454	0.222168	0.174541	0.1461
12.4	0.2823	0.244574	0.265148	0.201618	0.17732	0.204321	0.153908	0.221872	0.193107	0.224575	0.190331	0.179575	0.217662	0.28432	0.341276	0.225527	0.177385	0.147909
12.6	0.287157	0.24894	0.269723	0.204772	0.179738	0.207236	0.156297	0.224878	0.196094	0.228216	0.193398	0.182468	0.221186	0.288122	0.34644	0.229041	0.180037	0.150334
12.8	0.292221	0.253442	0.273952	0.208361	0.182361	0.21064	0.159157	0.2279	0.199279	0.231677	0.196612	0.185488	0.224583	0.292461	0.351749	0.232466	0.182797	0.152191
13	0.29709	0.257627	0.278331	0.211775	0.185214	0.214021	0.161625	0.231221	0.202204	0.235276	0.19943	0.188063	0.227973	0.297005	0.356362	0.235803	0.18536	0.154593
13.2	0.301688	0.26176	0.282228	0.215093	0.188054	0.217209	0.1643	0.234504	0.205376	0.238831	0.202306	0.19072	0.231194	0.30093	0.361576	0.23917	0.187959	0.156389
13.4	0.306517	0.265863	0.287003	0.218605	0.190518	0.220451	0.166808	0.238058	0.208438	0.242685	0.205075	0.193233	0.234713	0.30519	0.366831	0.243148	0.189939	0.157896
13.6	0.311529	0.270059	0.291252	0.222247	0.193289	0.224044	0.169098	0.240986	0.211536	0.246714	0.208354	0.195989	0.238475	0.309502	0.372267	0.246726	0.192489	0.159759
13.8	0.316153	0.274373	0.295817	0.225582	0.196011	0.22758	0.171402	0.244719	0.214931	0.250526	0.211416	0.198866	0.242406	0.314118	0.377381	0.250204	0.194802	0.161854
14	0.320994	0.278659	0.300122	0.229325	0.198788	0.23095	0.17359	0.248225	0.217822	0.254698	0.214207	0.201636	0.246166	0.318134	0.382139	0.25359	0.197301	0.163684
14.2	0.325619	0.282938	0.30437	0.232673	0.201531	0.234019	0.175757	0.251768	0.220985	0.25886	0.217747	0.20477	0.249357	0.322933	0.387119	0.257512	0.199483	0.165894
14.4	0.330442	0.28772	0.309147	0.236018	0.204299	0.236899	0.17774	0.255073	0.223755	0.26263	0.220988	0.207691	0.252938	0.327397	0.392352	0.260763	0.20208	0.168228
14.6	0.335115	0.291378	0.313662	0.239268	0.207209	0.239979	0.179827	0.258885	0.226656	0.266326	0.224336	0.210712	0.256575	0.331929	0.39704	0.264161	0.204937	0.170841
14.8	0.340016	0.295102	0.318018	0.24238	0.210013	0.243358	0.182035	0.262832	0.229647	0.269834	0.227512	0.213969	0.260323	0.336286	0.402198	0.267715	0.207923	0.173256
15	0.345149	0.298886	0.321935	0.245786	0.213153	0.246674	0.184271	0.26677	0.23291	0.273461	0.230875	0.216853	0.263639	0.341076	0.407717	0.271714	0.210112	0.175671
15.2	0.35001	0.302685	0.326613	0.249331	0.216067	0.250088	0.186866	0.270485	0.236086	0.277313	0.234052	0.219962	0.266651	0.345606	0.412748	0.275145	0.212659	0.177718
15.4	0.354649	0.30663	0.331196	0.252924	0.219226	0.253137	0.18982	0.27455	0.239482	0.281326	0.237195	0.222823	0.269958	0.350142	0.417234	0.278436	0.216033	0.179772
15.6	0.35951	0.310828	0.335947	0.256149	0.222503	0.256847	0.192368	0.278	0.242687	0.285167	0.240288	0.225911	0.273445	0.35486	0.422209	0.281901	0.218574	0.181885
15.8	0.36395	0.315191	0.340723	0.259617	0.22539	0.260389	0.195025	0.281357	0.245629	0.288821	0.24369	0.228903	0.276873	0.358916	0.427158	0.285075	0.22115	0.184313
16	0.369043	0.319679	0.345139	0.262964	0.228536	0.263695	0.198117	0.285068	0.248287	0.292747	0.246524	0.23192	0.280291	0.362817	0.432014	0.28801	0.223811	0.186288
16.2	0.373549	0.323479	0.349453	0.26623	0.231682	0.267204	0.200993	0.288591	0.251616	0.296958	0.249762	0.234742	0.283141	0.366883	0.437256	0.291098	0.226553	0.188528
16.4	0.378544	0.328069	0.353944	0.269422	0.234969	0.270226	0.203882	0.291457	0.25482	0.300684	0.253355	0.237411	0.286518	0.371457	0.44191	0.294398	0.228952	0.190888
16.6	0.384046	0.332643	0.358818	0.272887	0.238066	0.273753	0.206842	0.294747	0.257432	0.304265	0.256779	0.240332	0.289935	0.375218	0.44664	0.297528	0.231431	0.193183
16.8	0.388815	0.337255	0.363435	0.276753	0.241493	0.277381	0.209898	0.298283	0.260579	0.308181	0.260025	0.243333	0.293246	0.379237	0.451471	0.300974	0.234018	0.194936
17	0.393607	0.341233	0.368058	0.279703	0.244471	0.28089	0.21256	0.302395	0.263554	0.311981	0.26341	0.245948	0.296741	0.382955	0.455838	0.304239	0.236552	0.19699
17.2	0.398407	0.345507	0.372659	0.283172	0.247489	0.284304	0.215037	0.306105	0.266957	0.315783	0.266467	0.248874	0.30003	0.386767	0.46096	0.307599	0.239006	0.198339
17.4	0.40319	0.349831	0.377156	0.286749	0.250645	0.287908	0.217662	0.309634	0.270155	0.319837	0.269727	0.252095	0.303171	0.391069	0.465734	0.311018	0.241529	0.199805
17.6	0.407815	0.354217	0.381362	0.29008	0.253899	0.291362	0.220044	0.313089	0.273269	0.323445	0.273356	0.255626	0.306617	0.395462	0.470335	0.314356	0.244148	0.201699
17.8	0.412468	0.358729	0.385675	0.293349	0.256949	0.294878	0.222177	0.317153	0.276351	0.327325	0.276802	0.258564	0.309741	0.399365	0.474768	0.317784	0.24651	0.203717
18	0.416934	0.363075	0.389904	0.296768	0.259795	0.298573	0.224299	0.320992	0.279806	0.331707	0.28024	0.261634	0.31276	0.403364	0.479166	0.321345	0.249068	0.205422
18.2	0.421344	0.36763	0.394359	0.300234	0.262717	0.301596	0.226579	0.324285	0.282998	0.335388	0.283498	0.264547	0.315798	0.408073	0.483545	0.324454	0.251339	0.207698
18.4	0.425936	0.371655	0.399209	0.303746	0.265673	0.304903	0.228701	0.328038	0.285918	0.338926	0.28643	0.267362	0.319199	0.411624	0.488396	0.327404	0.25355	0.209858
18.6	0.430513	0.375279	0.403895	0.307217	0.268561	0.30802	0.230882	0.331854	0.288883	0.342521	0.289733	0.270503	0.322501	0.415937	0.493592	0.330226	0.256122	0.211657
18.8	0.435151	0.379314	0.408214	0.310644	0.271577	0.311504	0.23297	0.335436	0.29204	0.346115	0.292674	0.273427	0.325753	0.420281	0.498893	0.333284	0.258629	0.213217
19	0.439854	0.383244	0.41233	0.314277	0.274466	0.315089	0.235492	0.33905	0.295352	0.34958	0.295656	0.276191	0.329063	0.424942	0.503748	0.336954	0.260926	0.215254
19.2	0.444281	0.387574	0.416913	0.317905	0.277254	0.319012	0.237738	0.342165	0.298589	0.353552	0.298342	0.279151	0.332508	0.429274	0.508365	0.340181	0.263904	0.217074
19.4	0.448829	0.391673	0.421478	0.321667	0.280352	0.322433	0.240144	0.345447	0.30154	0.357292	0.3014	0.28226	0.336383	0.433793	0.513122	0.343169	0.26674	0.219066
19.6	0.453198	0.395793	0.426113	0.324779	0.283275	0.326111	0.242113	0.348784	0.3045	0.360832	0.304484	0.285462	0.339616	0.437961	0.518125	0.345852	0.269005	0.220994
19.8	0.457661	0.399962	0.430575	0.328469	0.286098	0.329274	0.244683	0.352536	0.30754	0.364356	0.307496	0.28858	0.343023	0.44215	0.52304	0.348778	0.271652	0.223098
20	0.462217	0.403847	0.434857	0.332154	0.288672	0.332426	0.247154	0.356232	0.310279	0.368497	0.310396	0.291914	0.346663	0.446257	0.527774	0.351798	0.274275	0.225369
20.2	0.466794	0.407673	0.439086	0.33564	0.291242	0.336251	0.249407	0.359301	0.313183	0.372343	0.313852	0.294998	0.349718	0.450434	0.532378	0.354827	0.276593	0.227602
20.4	0.471963	0.412013	0.443613	0.338834	0.29419	0.339661	0.252321	0.362409	0.315857	0.375832	0.317142	0.297976	0.353287	0.454342	0.536974	0.357495	0.278902	0.229884
20.6	0.476711	0.416379	0.448548	0.342993	0.297245	0.343141	0.255035	0.366192	0.318572	0.37951	0.320267	0.301061	0.356589	0.457977	0.541332	0.3602	0.281623	0.2317
20.8	0.481346	0.420412	0.452999	0.346539	0.299965	0.346507	0.257176	0.369862	0.321523	0.383764	0.323274	0.303854	0.359933	0.461753	0.54594	0.362986	0.28376	0.233589
21	0.486337	0.424146	0.457452	0.34978	0.302663	0.349917	0.259479	0.373511	0.324616	0.387799	0.326608	0.306803	0.363166	0.465776	0.550235	0.365723	0.285948	0.235414
21.2	0.491083	0.428448	0.461703	0.353487	0.305631	0.352886	0.262001	0.37678	0.327835	0.391889	0.329809	0.309903	0.366153	0.469989	0.554747	0.368519	0.288361	0.236784
21.4	0.4962	0.432732	0.46569	0.357098	0.308749	0.356217	0.264773	0.380215	0.330546	0.395763	0.333192	0.312915	0.368901	0.473801	0.559114	0.371836	0.290603	0.238496
21.6	0.501218	0.43687	0.469665	0.360634	0.311546	0.359522	0.266952	0.38373	0.333659	0.400154	0.336144	0.315801	0.372059	0.477898	0.563287	0.37497	0.292796	0.240273
21.8	0.506446	0.441207	0.473712	0.364131	0.314292	0.363049	0.269259	0.387371	0.336699	0.404431	0.339208	0.318508	0.375298	0.481903	0.567526	0.378057	0.294777	0.242077
22	0.511429	0.445725	0.477769	0.367613	0.317125	0.366162	0.271667	0.390925	0.339575	0.408681	0.342854	0.321573	0.378588	0.485891	0.571543	0.381219	0.296735	0.243776
22.2	0.5162	0.44992	0.482213	0.371108	0.3201	0.368981	0.274251	0.39412	0.342128	0.412584	0.346094	0.324218	0.381648	0.489619	0.575673	0.384075	0.29835	0.24572
22.4	0.521148	0.453844	0.486512	0.374363	0.323134	0.371775	0.276779	0.397935	0.345027	0.416469	0.349275	0.326572	0.384795	0.493141	0.580292	0.387111	0.300141	0.247463
22.6	0.526284	0.457668	0.490663	0.377501	0.326066	0.374648	0.278969	0.40135	0.348088	0.420587	0.352833	0.32945	0.388072	0.497291	0.584755	0.390091	0.302541	0.249131
22.8	0.530962	0.462049	0.494696	0.380569	0.328776	0.378011	0.281506	0.404674	0.351025	0.424273	0.35613	0.331815	0.391481	0.501639	0.588888	0.393602	0.304697	0.250751
23	0.535794	0.4661	0.498912	0.384151	0.331967	0.38161	0.284326	0.407909	0.353995	0.428144	0.3597	0.3345	0.395067	0.505493	0.59294	0.397079	0.306692	0.252787
23.2	0.540663	0.470309	0.503412	0.387534	0.334898	0.385187	0.286365	0.410921	0.356561	0.432063	0.363257	0.337548	0.39831	0.509058	0.597146	0.400326	0.308393	0.254722
23.4	0.545148	0.474415	0.507821	0.390558	0.337809	0.388385	0.288948	0.414422	0.35908	0.435831	0.366551	0.340449	0.401257	0.513092	0.601268	0.403488	0.310294	0.256814
23.6	0.549644	0.478612	0.512273	0.393609	0.340728	0.391704	0.291053	0.417726	0.361992	0.439513	0.370137	0.343689	0.404563	0.516907	0.605709	0.40645	0.31247	0.2583
23.8	0.554555	0.482607	0.516497	0.397227	0.343499	0.394982	0.293787	0.421495	0.364609	0.443339	0.373519	0.346882	0.407533	0.520833	0.609998	0.409793	0.31457	0.260123
24	0.558984	0.486688	0.520691	0.400765	0.345707	0.398631	0.296236	0.425103	0.367613	0.447232	0.377073	0.350081	0.410509	0.52459	0.614119	0.412686	0.316887	0.262483
24.2	0.563826	0.490945	0.525197	0.404003	0.348826	0.402221	0.298838	0.42829	0.370394	0.450775	0.380382	0.352957	0.413161	0.528124	0.618193	0.415196	0.319147	0.264413
24.4	0.568121	0.495358	0.529906	0.40742	0.352084	0.405791	0.301622	0.43185	0.373112	0.454613	0.383861	0.355718	0.416111	0.531906	0.622575	0.418058	0.321578	0.266128
24.6	0.572618	0.499942	0.534659	0.411217	0.355425	0.409408	0.30398	0.435369	0.375639	0.458366	0.386705	0.358885	0.419192	0.535894	0.626692	0.420919	0.323537	0.268183
24.8	0.577398	0.504184	0.53882	0.414614	0.357984	0.412984	0.305873	0.438666	0.378308	0.462373	0.389588	0.361857	0.421667	0.539993	0.630517	0.423759	0.325296	0.269949
25	0.581891	0.508451	0.543638	0.418018	0.360988	0.416646	0.308576	0.441768	0.381578	0.466436	0.392344	0.365254	0.42461	0.544383	0.634655	0.426994	0.327364	0.271507
25.2	0.586279	0.512877	0.547965	0.421594	0.363948	0.420125	0.311156	0.44507	0.384308	0.470103	0.394836	0.368556	0.427323	0.548486	0.638396	0.429916	0.329529	0.272879
25.4	0.590725	0.517268	0.552361	0.425291	0.367159	0.42371	0.313659	0.448788	0.386968	0.47392	0.397493	0.371984	0.430464	0.552304	0.642392	0.432941	0.331617	0.274285
25.6	0.595201	0.52154	0.556768	0.428574	0.370112	0.427149	0.31579	0.451827	0.390141	0.478057	0.400235	0.375523	0.433572	0.556343	0.646255	0.436103	0.333753	0.275977
25.8	0.599576	0.525593	0.561297	0.431996	0.372879	0.430294	0.318241	0.455143	0.392896	0.481646	0.403558	0.37894	0.437225	0.560095	0.650185	0.43904	0.335653	0.277454
26	0.60421	0.529998	0.566035	0.435173	0.376053	0.433645	0.320968	0.458373	0.395702	0.48547	0.407052	0.382205	0.440255	0.563494	0.654331	0.441818	0.337642	0.278821
26.2	0.608903	0.534274	0.57067	0.438443	0.379273	0.436704	0.323327	0.461981	0.398507	0.489294	0.409947	0.384925	0.443327	0.566933	0.657945	0.444837	0.339897	0.280269
26.4	0.613818	0.538567	0.575047	0.441496	0.382504	0.439634	0.325587	0.465453	0.401573	0.493046	0.413063	0.387939	0.446881	0.570667	0.661952	0.447344	0.3421	0.281796
26.6	0.618756	0.542712	0.579967	0.4448	0.3854	0.442958	0.327692	0.468458	0.404233	0.496993	0.416351	0.391227	0.450836	0.573918	0.665287	0.449939	0.344331	0.283005
26.8	0.623596	0.546962	0.584578	0.448212	0.388454	0.446392	0.330046	0.471398	0.4069	0.500534	0.41959	0.394278	0.454242	0.577242	0.669093	0.452269	0.346689	0.284214
27	0.628756	0.550793	0.589207	0.451945	0.391488	0.449664	0.332411	0.474161	0.409375	0.50446	0.422594	0.397244	0.457685	0.580026	0.672591	0.454527	0.348733	0.285748
27.2	0.63367	0.554779	0.593685	0.454999	0.394307	0.453078	0.334831	0.477426	0.411735	0.508302	0.425897	0.400323	0.460893	0.583065	0.67624	0.457099	0.350908	0.287562
27.4	0.638746	0.559082	0.598273	0.458353	0.397059	0.456176	0.337379	0.48056	0.414316	0.512291	0.429075	0.403205	0.464064	0.586785	0.680068	0.459359	0.353384	0.288715
27.6	0.643989	0.562798	0.602554	0.461982	0.399981	0.459442	0.339861	0.483917	0.416938	0.516149	0.432564	0.406354	0.467581	0.590352	0.683984	0.46178	0.355706	0.289773
27.8	0.649527	0.566972	0.606659	0.465537	0.402684	0.462928	0.342539	0.487659	0.41962	0.520288	0.435987	0.409084	0.470105	0.593596	0.687708	0.464055	0.357601	0.291964
28	0.654661	0.571054	0.611215	0.468951	0.405541	0.466359	0.344892	0.491	0.422384	0.524239	0.439581	0.411594	0.473356	0.596966	0.691043	0.466446	0.359889	0.293459
28.2	0.660236	0.57522	0.615444	0.472055	0.408762	0.469955	0.347435	0.494247	0.425058	0.528236	0.442704	0.414422	0.476426	0.600259	0.694679	0.468984	0.362051	0.295055
28.4	0.665419	0.579311	0.619735	0.475484	0.411838	0.473152	0.34984	0.497416	0.427747	0.532587	0.445732	0.417298	0.47951	0.603811	0.698254	0.471881	0.363756	0.296812
28.6	0.670973	0.583756	0.624013	0.47894	0.414836	0.476349	0.351972	0.500597	0.43022	0.536489	0.448682	0.420271	0.482604	0.607153	0.701492	0.474364	0.365252	0.298702
28.8	0.676137	0.5879	0.628239	0.482542	0.417458	0.479483	0.354215	0.50386	0.432951	0.540508	0.451504	0.422951	0.485638	0.610662	0.704949	0.477057	0.366981	0.300031
29	0.680621	0.591933	0.63295	0.485681	0.420344	0.482658	0.357272	0.507293	0.435777	0.544307	0.45445	0.425962	0.48863	0.614082	0.708757	0.479858	0.368725	0.301944
29.2	0.68512	0.596226	0.637026	0.488997	0.423775	0.485902	0.359595	0.510815	0.438013	0.548185	0.457485	0.428757	0.491243	0.617137	0.712003	0.482441	0.370575	0.303557
29.4	0.689795	0.600243	0.641494	0.492237	0.426734	0.488791	0.362154	0.514319	0.440953	0.552193	0.461069	0.431591	0.494372	0.620277	0.715558	0.48522	0.372174	0.305369
29.6	0.694682	0.604304	0.645527	0.495863	0.429591	0.491863	0.364505	0.517614	0.443813	0.555989	0.464447	0.434606	0.497173	0.623455	0.719216	0.488005	0.373496	0.307064
29.8	0.699695	0.608648	0.650059	0.499185	0.4322	0.495254	0.367025	0.521095	0.446589	0.55969	0.467633	0.437425	0.500395	0.626962	0.722629	0.490819	0.375143	0.308867
30	0.704708	0.612962	0.654612	0.502404	0.435112	0.498835	0.369529	0.524397	0.449229	0.563685	0.470885	0.439904	0.502861	0.630143	0.726403	0.493743	0.376768	0.310337
30.2	0.709143	0.617521	0.658391	0.505849	0.438322	0.501905	0.371575	0.528065	0.452016	0.567575	0.474261	0.442422	0.505858	0.63358	0.729622	0.496631	0.378958	0.311627
30.4	0.713953	0.621732	0.662907	0.50923	0.441026	0.505169	0.373815	0.530889	0.454939	0.571048	0.477932	0.445306	0.508787	0.63669	0.732948	0.498864	0.380818	0.313022
30.6	0.718857	0.625768	0.667781	0.512916	0.444114	0.508509	0.376192	0.533935	0.457529	0.57471	0.48092	0.448548	0.511401	0.640096	0.73608	0.501212	0.382503	0.314416
30.8	0.723653	0.629889	0.67192	0.516726	0.447064	0.512027	0.378121	0.537051	0.460087	0.578386	0.484268	0.451957	0.513707	0.643511	0.739698	0.503314	0.384488	0.315695
31	0.728359	0.63403	0.676373	0.520205	0.449969	0.515761	0.38074	0.540295	0.462272	0.582145	0.487709	0.454775	0.516508	0.647081	0.743191	0.505835	0.38625	0.317029
31.2	0.732938	0.638208	0.68111	0.52392	0.453024	0.519444	0.383567	0.543496	0.464783	0.585946	0.491256	0.457877	0.51892	0.650765	0.746864	0.508448	0.388225	0.31845
31.4	0.737855	0.64243	0.685793	0.527617	0.455927	0.522938	0.385681	0.546652	0.467425	0.589905	0.494749	0.460747	0.521543	0.654276	0.750258	0.511132	0.390396	0.319713
31.6	0.742951	0.646394	0.689901	0.531437	0.458594	0.526438	0.38803	0.550181	0.469839	0.593797	0.497857	0.46382	0.524377	0.657713	0.75357	0.513551	0.392213	0.321137
31.8	0.74805	0.650518	0.694279	0.535027	0.461348	0.530066	0.390267	0.553554	0.47263	0.597674	0.501202	0.466867	0.526932	0.660971	0.757168	0.515922	0.393943	0.322762
32	0.753005	0.654099	0.699146	0.538566	0.464324	0.533685	0.39257	0.556509	0.475423	0.601612	0.50437	0.469913	0.529838	0.664262	0.760078	0.518738	0.395746	0.324195
32.2	0.758133	0.657901	0.703368	0.542211	0.467262	0.537036	0.395181	0.559846	0.478222	0.605237	0.507431	0.473419	0.532481	0.66743	0.763091	0.520914	0.397785	0.325675
32.4	0.762697	0.661632	0.708082	0.545915	0.470042	0.540303	0.397135	0.562864	0.480577	0.609388	0.51043	0.476528	0.535451	0.670239	0.766275	0.523176	0.399472	0.32708
32.6	0.767187	0.665866	0.712327	0.549496	0.472977	0.543709	0.399496	0.565904	0.4832	0.613179	0.513917	0.479601	0.53856	0.673137	0.769265	0.525326	0.401271	0.328655
32.8	0.771617	0.669701	0.716531	0.552739	0.476016	0.54725	0.402223	0.568877	0.485482	0.617282	0.516993	0.482469	0.541814	0.6766	0.772789	0.527574	0.403004	0.330329
33	0.776294	0.673616	0.721107	0.556087	0.478987	0.550491	0.404966	0.571999	0.487785	0.621132	0.520058	0.485826	0.544375	0.679801	0.776045	0.529793	0.404906	0.332418
33.2	0.781134	0.677689	0.725225	0.559092	0.481882	0.554284	0.407	0.574832	0.490105	0.625545	0.523533	0.488723	0.547801	0.682935	0.778924	0.532131	0.406977	0.334081
33.4	0.786557	0.681619	0.729562	0.562514	0.48414	0.557381	0.409356	0.577741	0.492759	0.629764	0.526649	0.491706	0.550735	0.685697	0.781697	0.534518	0.408548	0.335652
33.6	0.791842	0.685643	0.733803	0.565939	0.4866	0.560902	0.411793	0.580704	0.49508	0.633662	0.529563	0.494845	0.553456	0.688807	0.784618	0.53665	0.410162	0.337014
33.8	0.797143	0.689785	0.738545	0.568874	0.489147	0.564608	0.414018	0.583211	0.497683	0.637876	0.532396	0.497466	0.555964	0.691832	0.787144	0.539427	0.412316	0.338537
34	0.802026	0.693846	0.743008	0.572147	0.49211	0.568295	0.416421	0.585905	0.500202	0.642172	0.535327	0.500305	0.558399	0.694745	0.789931	0.541192	0.414466	0.3395
34.2	0.807182	0.698501	0.747399	0.575408	0.495266	0.571425	0.41882	0.58905	0.502675	0.645894	0.538725	0.503207	0.560958	0.697959	0.792789	0.543491	0.41673	0.340708
34.4	0.812726	0.703129	0.752378	0.578553	0.498053	0.574813	0.421237	0.591927	0.505368	0.649685	0.541977	0.506356	0.56354	0.7012	0.795583	0.545612	0.418389	0.342334
34.6	0.817744	0.707752	0.756894	0.581892	0.501589	0.578294	0.423508	0.595085	0.507528	0.653872	0.544979	0.509672	0.565863	0.704816	0.798536	0.548137	0.419962	0.343815
34.8	0.822701	0.712101	0.761402	0.585161	0.504406	0.58185	0.425369	0.598084	0.5097	0.658127	0.5484	0.512769	0.568389	0.707767	0.801683	0.550628	0.421867	0.344987
35	0.827832	0.717026	0.765919	0.588423	0.507755	0.584967	0.428038	0.601136	0.511907	0.662022	0.55152	0.515539	0.570811	0.710947	0.804419	0.553198	0.423931	0.346409
35.2	0.833036	0.721446	0.770578	0.591982	0.510696	0.58782	0.430332	0.604126	0.514949	0.666285	0.554898	0.518717	0.572926	0.713706	0.807159	0.555384	0.425543	0.347808
35.4	0.838067	0.72567	0.775102	0.594951	0.513742	0.59038	0.432483	0.60725	0.517636	0.670382	0.558505	0.521861	0.575662	0.716364	0.810006	0.558056	0.42711	0.348838
35.6	0.842843	0.729952	0.779694	0.598655	0.516462	0.593463	0.434773	0.610752	0.52005	0.674304	0.561972	0.525411	0.578236	0.719359	0.812791	0.560167	0.428396	0.349779
35.8	0.847431	0.734093	0.784474	0.602071	0.519859	0.59653	0.436968	0.613668	0.523066	0.678454	0.565523	0.528552	0.58079	0.722105	0.815682	0.562444	0.429953	0.351182
36	0.85227	0.738113	0.789327	0.605597	0.522937	0.599789	0.439342	0.616762	0.525686	0.682745	0.568849	0.531517	0.583555	0.724879	0.818211	0.56428	0.431489	0.352641
36.2	0.856667	0.742358	0.793355	0.609083	0.525974	0.602525	0.441649	0.620109	0.527997	0.68645	0.572434	0.534739	0.586451	0.727521	0.820916	0.565925	0.433178	0.353356
36.4	0.861061	0.746811	0.79771	0.612834	0.529136	0.605562	0.443736	0.623168	0.530748	0.690772	0.575562	0.537248	0.589539	0.730299	0.823701	0.568276	0.434639	0.354884
36.6	0.865536	0.751278	0.801868	0.616279	0.532533	0.608454	0.446328	0.62586	0.533124	0.694682	0.578719	0.540169	0.592753	0.733241	0.826312	0.570124	0.436268	0.356537
36.8	0.869963	0.75527	0.806272	0.619763	0.535521	0.611698	0.448732	0.629062	0.535178	0.698678	0.582014	0.543169	0.595942	0.736089	0.829135	0.572168	0.437713	0.357892
37	0.874788	0.759231	0.810723	0.62339	0.538549	0.615137	0.451021	0.631581	0.537745	0.701951	0.585	0.546393	0.598716	0.738667	0.831982	0.574564	0.439514	0.359424
37.2	0.87933	0.763589	0.81497	0.626676	0.54137	0.618698	0.453068	0.634342	0.540035	0.706029	0.588606	0.549122	0.602073	0.741403	0.834382	0.576886	0.440879	0.360914
37.4	0.884244	0.767486	0.818991	0.629901	0.544294	0.621988	0.455371	0.637233	0.542378	0.710045	0.591276	0.551778	0.60452	0.744204	0.836741	0.578819	0.442197	0.361844
37.6	0.888895	0.771577	0.823382	0.633037	0.547332	0.625511	0.457663	0.639981	0.544733	0.713817	0.594585	0.554507	0.607312	0.747011	0.839601	0.580648	0.443351	0.363297
37.8	0.893771	0.776035	0.827712	0.636495	0.550264	0.629209	0.459775	0.642417	0.547148	0.717657	0.597505	0.557211	0.610256	0.749514	0.842153	0.582706	0.445155	0.364865
38	0.898913	0.780739	0.831636	0.639811	0.55285	0.633105	0.462269	0.645333	0.54957	0.721518	0.600569	0.560142	0.612868	0.752166	0.844974	0.584363	0.44678	0.366048
38.2	0.904264	0.785443	0.835674	0.643157	0.555892	0.63678	0.464354	0.648432	0.552002	0.72532	0.604126	0.563057	0.615895	0.755083	0.847771	0.586444	0.448038	0.367676
38.4	0.909742	0.789854	0.83969	0.64644	0.558817	0.640349	0.466372	0.651303	0.554568	0.72917	0.607121	0.566294	0.618704	0.75804	0.850151	0.588615	0.44956	0.369063
38.6	0.915008	0.79402	0.843713	0.65027	0.561703	0.643937	0.468356	0.654208	0.556403	0.733241	0.610199	0.56951	0.620966	0.76101	0.852493	0.591025	0.450824	0.370354
38.8	0.920403	0.79786	0.848298	0.653597	0.564412	0.647268	0.470519	0.656796	0.558357	0.736975	0.613385	0.572761	0.623188	0.763435	0.854723	0.59299	0.452445	0.371412
39	0.925628	0.802305	0.852559	0.657197	0.567539	0.650577	0.472906	0.659903	0.560159	0.740719	0.6166	0.575889	0.625083	0.766324	0.856774	0.595078	0.453877	0.372398
39.2	0.930799	0.80638	0.857082	0.660774	0.569938	0.653698	0.475177	0.662323	0.562584	0.745032	0.620347	0.579321	0.627268	0.769243	0.859261	0.597051	0.455189	0.373467
39.4	0.935733	0.810594	0.86161	0.663982	0.57292	0.657146	0.477368	0.665029	0.564824	0.749334	0.623855	0.582319	0.629849	0.772181	0.86132	0.599545	0.45678	0.374407
39.6	0.940671	0.814721	0.865869	0.667547	0.575709	0.660894	0.479669	0.668169	0.566849	0.753714	0.627376	0.585499	0.631966	0.775105	0.863165	0.601353	0.458613	0.375467
39.8	0.946029	0.818879	0.870145	0.671016	0.578387	0.664201	0.481801	0.671118	0.569195	0.757986	0.630768	0.588298	0.634111	0.777559	0.865248	0.603083	0.460135	0.376562
40	0.950853	0.822884	0.874793	0.674494	0.581044	0.667581	0.484344	0.674277	0.570964	0.761912	0.633958	0.59105	0.636193	0.780617	0.867236	0.604561	0.461798	0.377546
40.2	0.955424	0.826938	0.878941	0.678157	0.583973	0.670489	0.486513	0.677467	0.572965	0.765748	0.637179	0.593865	0.63835	0.783133	0.869034	0.606456	0.463133	0.378103
40.4	0.960017	0.830957	0.883896	0.681789	0.586659	0.673621	0.488528	0.680548	0.575365	0.769773	0.640124	0.596445	0.640589	0.785791	0.871198	0.60854	0.464365	0.379523
40.6	0.96459	0.835164	0.888577	0.685044	0.589514	0.67708	0.491019	0.683209	0.577327	0.773621	0.643414	0.599496	0.642967	0.788226	0.873216	0.610526	0.465996	0.380694
40.8	0.969067	0.839122	0.89332	0.688437	0.592539	0.680209	0.493328	0.686479	0.579561	0.777639	0.646764	0.602403	0.645515	0.79083	0.875458	0.6128	0.467355	0.381807
41	0.97403	0.843054	0.89785	0.691797	0.595271	0.683438	0.495917	0.688865	0.581745	0.781568	0.650122	0.605226	0.648417	0.793204	0.877866	0.6156	0.468865	0.382929
41.2	0.978938	0.847738	0.902011	0.694949	0.598032	0.686547	0.498362	0.692241	0.584098	0.7864	0.653304	0.607865	0.651535	0.79578	0.880136	0.617297	0.469987	0.384068
41.4	0.984225	0.851579	0.9059	0.697566	0.601024	0.689884	0.501135	0.695223	0.586198	0.790912	0.656367	0.610467	0.654295	0.797977	0.883004	0.619111	0.471292	0.384839
41.6	0.988962	0.85569	0.910317	0.700878	0.604251	0.693178	0.503736	0.698115	0.588696	0.795151	0.659391	0.61353	0.657261	0.799728	0.885672	0.620899	0.472838	0.385869
41.8	0.99406	0.859603	0.91441	0.704136	0.606838	0.69649	0.506033	0.700571	0.591402	0.799307	0.662099	0.616661	0.660549	0.801628	0.888234	0.622963	0.474473	0.387024
42	0.999223	0.863453	0.918239	0.707957	0.609566	0.699817	0.508778	0.703528	0.593821	0.803639	0.665396	0.619865	0.663096	0.803935	0.890659	0.624481	0.476195	0.387941
42.2	1.00441	0.867677	0.922332	0.711606	0.613163	0.702888	0.51115	0.70652	0.596034	0.80744	0.668228	0.623149	0.666115	0.806151	0.893265	0.626224	0.477629	0.389516
42.4	1.00954	0.871423	0.926542	0.715511	0.615984	0.70578	0.513572	0.708843	0.598232	0.811355	0.671249	0.626219	0.668639	0.808352	0.895366	0.628317	0.47927	0.390646
42.6	1.01488	0.875598	0.930731	0.719523	0.619052	0.709047	0.515908	0.711084	0.600462	0.815524	0.674413	0.629203	0.671051	0.810652	0.897597	0.629984	0.480704	0.391495
42.8	1.01987	0.879854	0.934996	0.722907	0.622136	0.71241	0.518224	0.713449	0.60222	0.819312	0.677785	0.631951	0.673777	0.812908	0.899338	0.631639	0.482202	0.392539
43	1.02446	0.884332	0.938938	0.726633	0.625275	0.716023	0.520245	0.716244	0.604366	0.823587	0.680968	0.634928	0.676044	0.815637	0.901521	0.633469	0.48361	0.39338
43.2	1.02997	0.88914	0.943088	0.730104	0.628165	0.718948	0.522174	0.718391	0.606598	0.82788	0.684334	0.63774	0.678271	0.818034	0.90342	0.635252	0.485279	0.394586
43.4	1.03492	0.893597	0.947387	0.733369	0.63132	0.722964	0.523817	0.721064	0.608822	0.831935	0.687513	0.640199	0.680703	0.820293	0.905368	0.637108	0.48638	0.395511
43.6	1.04008	0.89776	0.951932	0.736757	0.633999	0.72602	0.526051	0.723898	0.610708	0.835748	0.69087	0.64314	0.682847	0.822613	0.907289	0.638632	0.487733	0.396487
43.8	1.04484	0.902235	0.956087	0.739984	0.636564	0.72934	0.527548	0.726412	0.612719	0.839675	0.693877	0.645951	0.684723	0.824672	0.90916	0.640304	0.48851	0.397246
44	1.04937	0.906307	0.960581	0.742894	0.63945	0.732729	0.529177	0.728663	0.614423	0.843701	0.69733	0.648775	0.686314	0.82718	0.910632	0.641692	0.489904	0.398207
44.2	1.05432	0.91036	0.964862	0.746245	0.642389	0.73642	0.53078	0.7313	0.616547	0.847768	0.700483	0.65116	0.688239	0.829086	0.912586	0.64364	0.490735	0.398977
44.4	1.05906	0.914857	0.969513	0.749503	0.64517	0.739675	0.532636	0.733788	0.618669	0.85197	0.704015	0.654001	0.690187	0.831467	0.914514	0.645346	0.492103	0.400433
44.6	1.064	0.919316	0.974031	0.752916	0.648501	0.743066	0.534832	0.736055	0.620222	0.856243	0.707445	0.656774	0.692281	0.833831	0.916053	0.647407	0.493936	0.401546
44.8	1.06858	0.92351	0.978566	0.756331	0.651342	0.746397	0.53668	0.738829	0.621969	0.860348	0.71078	0.65965	0.694472	0.836009	0.917899	0.649231	0.495183	0.402523
45	1.07378	0.927884	0.982645	0.759675	0.654176	0.749973	0.538798	0.741549	0.623803	0.864677	0.713805	0.662555	0.69674	0.837829	0.91988	0.651232	0.496633	0.40341
45.2	1.07866	0.932139	0.986299	0.76263	0.657114	0.753473	0.540751	0.744589	0.626047	0.869007	0.716661	0.665463	0.699165	0.84018	0.921837	0.652602	0.497667	0.404779
45.4	1.08379	0.935447	0.990442	0.76573	0.660507	0.756713	0.543242	0.747384	0.627921	0.873206	0.720215	0.668629	0.70147	0.842181	0.92344	0.654369	0.498466	0.406027
45.6	1.08817	0.939291	0.995012	0.769394	0.663696	0.760151	0.545239	0.750076	0.630184	0.877308	0.723109	0.672046	0.703743	0.84397	0.925034	0.656111	0.500163	0.407144
45.8	1.09302	0.942951	0.998999	0.773322	0.666333	0.763373	0.547394	0.752466	0.632181	0.881142	0.726052	0.674903	0.705996	0.845706	0.927213	0.658105	0.501061	0.408453
46	1.09753	0.94699	1.00321	0.777213	0.669368	0.766587	0.549661	0.755302	0.633862	0.884856	0.729603	0.67807	0.707616	0.847745	0.928563	0.659751	0.502672	0.409682
46.2	1.10274	0.951246	1.00725	0.780671	0.672529	0.770105	0.551897	0.757698	0.635944	0.888828	0.73281	0.680948	0.709831	0.849451	0.930201	0.661394	0.503424	0.410838
46.4	1.10772	0.955066	1.01158	0.784432	0.675161	0.773112	0.553803	0.759866	0.638401	0.89305	0.73628	0.683813	0.71214	0.851791	0.931786	0.662978	0.504693	0.41149
46.6	1.11276	0.959568	1.0157	0.788371	0.678295	0.776221	0.555861	0.762554	0.640439	0.897142	0.739365	0.686591	0.714089	0.853787	0.933755	0.664648	0.505899	0.411939
46.8	1.11708	0.963519	1.01971	0.791965	0.681193	0.779408	0.557834	0.76528	0.642621	0.901254	0.74259	0.689511	0.716597	0.855605	0.935367	0.666224	0.506799	0.413021
47	1.12203	0.967803	1.02408	0.795608	0.684092	0.782783	0.559963	0.767984	0.645015	0.905358	0.745713	0.692515	0.7189	0.857108	0.937168	0.667824	0.508181	0.413667
47.2	1.12742	0.971815	1.02862	0.798979	0.687146	0.785546	0.561942	0.77019	0.64687	0.909529	0.749077	0.695037	0.721188	0.858782	0.938891	0.66955	0.509003	0.414718
47.4	1.13205	0.975963	1.03286	0.802269	0.68982	0.788905	0.563933	0.772445	0.649294	0.913447	0.752392	0.697693	0.723994	0.860843	0.940953	0.670892	0.509857	0.415509
47.6	1.1373	0.979684	1.03732	0.805779	0.692303	0.791655	0.566126	0.774898	0.651416	0.917616	0.756011	0.700528	0.726268	0.862228	0.942611	0.672903	0.51103	0.416595
47.8	1.14197	0.98389	1.04102	0.809225	0.695148	0.795094	0.567683	0.77711	0.653573	0.921864	0.758998	0.703238	0.728505	0.863845	0.943953	0.674444	0.511955	0.417168
48	1.14726	0.987935	1.04559	0.812556	0.698417	0.798551	0.570006	0.779165	0.65577	0.926153	0.762955	0.706301	0.730496	0.865755	0.945472	0.675873	0.513474	0.418383
48.2	1.15227	0.992162	1.05018	0.816469	0.701376	0.801898	0.572459	0.781417	0.657853	0.930332	0.765767	0.708898	0.732957	0.868004	0.947327	0.677309	0.514839	0.419496
48.4	1.15702	0.996458	1.05461	0.82022	0.70421	0.804871	0.574823	0.783378	0.659613	0.935028	0.768897	0.712092	0.735038	0.870255	0.948997	0.678308	0.516398	0.420588
48.6	1.16152	1.00038	1.05899	0.823737	0.707222	0.808494	0.577184	0.785226	0.661352	0.939231	0.772204	0.715002	0.737571	0.872557	0.950466	0.679984	0.517743	0.421681
48.8	1.16626	1.0046	1.06313	0.827136	0.710059	0.812204	0.579325	0.787835	0.663209	0.943134	0.775267	0.718093	0.73942	0.874517	0.951891	0.681375	0.518622	0.422735
49	1.17147	1.00899	1.06692	0.830361	0.713011	0.815312	0.581559	0.790332	0.664818	0.947366	0.778227	0.720678	0.741516	0.876482	0.953283	0.682544	0.519625	0.424152
49.2	1.17633	1.01295	1.07094	0.833753	0.715711	0.818533	0.583429	0.792812	0.666593	0.951519	0.781846	0.723856	0.743748	0.878512	0.954338	0.683864	0.520611	0.425381
49.4	1.18125	1.01706	1.07525	0.837433	0.719072	0.821675	0.585894	0.795352	0.668156	0.956037	0.785082	0.726948	0.745658	0.880018	0.955916	0.685224	0.521851	0.426268
49.6	1.18601	1.02182	1.07944	0.840975	0.721907	0.825123	0.587623	0.797648	0.669757	0.96012	0.787988	0.730032	0.747385	0.881655	0.957749	0.68667	0.523492	0.427219
49.8	1.19076	1.02597	1.08346	0.84451	0.724466	0.828363	0.589622	0.799856	0.671262	0.964173	0.791178	0.732685	0.749268	0.883599	0.959012	0.688175	0.524451	0.427889
50	1.19581	1.0301	1.08747	0.84792	0.727317	0.831677	0.591379	0.802254	0.67305	0.968525	0.794655	0.735756	0.75094	0.88546	0.959934	0.690035	0.526044	0.428644
50.2	1.20121	1.03427	1.09137	0.851583	0.730268	0.835011	0.593618	0.804475	0.675129	0.972629	0.797943	0.73852	0.752865	0.887456	0.96161	0.691308	0.526787	0.429356
50.4	1.20594	1.03841	1.09572	0.855001	0.732808	0.837952	0.595233	0.806896	0.677111	0.976852	0.800968	0.741665	0.754505	0.88969	0.963076	0.692992	0.528085	0.429888
50.6	1.21077	1.04273	1.09999	0.858457	0.735751	0.841056	0.59722	0.80934	0.678848	0.981067	0.804489	0.744717	0.756376	0.89128	0.964057	0.694189	0.529122	0.430823
50.8	1.21607	1.04657	1.1041	0.861874	0.73882	0.844353	0.59938	0.811839	0.680981	0.985048	0.80775	0.747473	0.758791	0.892709	0.965111	0.69552	0.53052	0.431794
51	1.22163	1.05087	1.10882	0.864954	0.741352	0.847916	0.601578	0.81438	0.682863	0.988976	0.811561	0.750714	0.761075	0.894343	0.966538	0.697135	0.531534	0.432582
51.2	1.22648	1.05461	1.11277	0.868113	0.744223	0.851088	0.603378	0.816674	0.68489	0.993027	0.815091	0.753542	0.762985	0.895995	0.967929	0.69876	0.532529	0.433294
51.4	1.23131	1.0591	1.11678	0.871462	0.746692	0.854582	0.605061	0.819326	0.687048	0.996751	0.818368	0.756302	0.764897	0.897437	0.969745	0.700213	0.533823	0.434166
51.6	1.23628	1.06324	1.12124	0.875215	0.74951	0.857653	0.606864	0.821824	0.689102	1.00097	0.821489	0.758996	0.766914	0.898836	0.970767	0.701767	0.53486	0.435346
51.8	1.24112	1.06757	1.12527	0.87865	0.752584	0.860987	0.608924	0.824088	0.691154	1.00479	0.824223	0.761873	0.768904	0.900719	0.971861	0.702935	0.535771	0.436308
52	1.24629	1.07133	1.1299	0.882027	0.755658	0.864034	0.611391	0.826009	0.693293	1.00864	0.827248	0.764755	0.770067	0.902441	0.973639	0.704588	0.536735	0.437431
52.2	1.25091	1.07536	1.13444	0.885603	0.758171	0.86694	0.613487	0.828095	0.694728	1.01283	0.829964	0.767398	0.77183	0.904328	0.97482	0.705709	0.53764	0.438261
52.4	1.25583	1.07955	1.13867	0.888994	0.760855	0.870018	0.615277	0.830198	0.696228	1.01715	0.832947	0.770175	0.773149	0.906017	0.975973	0.707204	0.538262	0.439119
52.6	1.26049	1.08357	1.14261	0.892095	0.763784	0.873347	0.61738	0.832308	0.698052	1.02095	0.83599	0.772982	0.775043	0.907759	0.97703	0.708847	0.53904	0.439901
52.8	1.26541	1.08793	1.1464	0.895676	0.766585	0.876462	0.619418	0.834845	0.699478	1.02481	0.838926	0.775472	0.776571	0.909441	0.978319	0.709984	0.539693	0.440594
53	1.26982	1.09201	1.15031	0.899085	0.76947	0.879249	0.621428	0.837368	0.70087	1.02908	0.842068	0.778325	0.7784	0.910729	0.979422	0.711182	0.540816	0.441245
53.2	1.27433	1.09596	1.1543	0.902789	0.772249	0.88277	0.623167	0.83943	0.702264	1.03314	0.845449	0.781754	0.779941	0.912224	0.981161	0.71252	0.541751	0.441804
53.4	1.27904	1.10037	1.15807	0.90652	0.775302	0.885747	0.625528	0.84156	0.704046	1.03707	0.848316	0.784786	0.781562	0.913557	0.98292	0.71381	0.542702	0.442256
53.6	1.28396	1.10489	1.1619	0.909695	0.777883	0.889092	0.627487	0.843453	0.705716	1.04099	0.851539	0.787467	0.78351	0.915178	0.984265	0.715146	0.543504	0.443008
53.8	1.28848	1.10873	1.16569	0.913318	0.78057	0.892351	0.629214	0.845507	0.707101	1.04557	0.854797	0.790572	0.785413	0.91671	0.985054	0.716558	0.544262	0.443251
54	1.29343	1.11257	1.16929	0.916827	0.783479	0.895684	0.630835	0.847469	0.709313	1.05015	0.857575	0.793838	0.787095	0.91799	0.986256	0.718206	0.544872	0.443858
54.2	1.2981	1.11637	1.17353	0.919961	0.786229	0.899141	0.632683	0.849443	0.710801	1.05381	0.861052	0.796834	0.788887	0.919648	0.987602	0.718821	0.545348	0.444472
54.4	1.30279	1.12031	1.17799	0.922861	0.788885	0.902449	0.634318	0.851404	0.71254	1.05844	0.864486	0.80014	0.790847	0.921278	0.988311	0.71975	0.546417	0.445033
54.6	1.30767	1.12418	1.1826	0.926159	0.791959	0.905852	0.636087	0.853584	0.71424	1.06235	0.868297	0.803438	0.792897	0.922752	0.989432	0.720548	0.547505	0.445602
54.8	1.31299	1.12804	1.18679	0.92932	0.794789	0.909154	0.638159	0.855557	0.716017	1.06642	0.871897	0.806279	0.794835	0.924235	0.990789	0.721982	0.548794	0.445934
55	1.31773	1.1322	1.19121	0.932397	0.797373	0.912373	0.639798	0.857642	0.71772	1.07033	0.875492	0.809466	0.79647	0.925619	0.991983	0.723001	0.54994	0.446306
55.2	1.32232	1.13622	1.19481	0.93596	0.80033	0.915521	0.641703	0.859626	0.719485	1.07437	0.878937	0.811807	0.798378	0.926791	0.993106	0.724289	0.551471	0.446774
55.4	1.32737	1.14052	1.19852	0.939527	0.803554	0.918576	0.643582	0.86169	0.721018	1.07821	0.882271	0.814353	0.799811	0.928238	0.994219	0.725374	0.552914	0.44794
55.6	1.33226	1.14454	1.20251	0.943052	0.807008	0.921224	0.64573	0.863713	0.722625	1.08261	0.88572	0.816834	0.801233	0.930127	0.995208	0.726509	0.554209	0.448657
55.8	1.3372	1.1484	1.2063	0.946735	0.809816	0.924282	0.647503	0.865899	0.72426	1.08671	0.889048	0.819479	0.802755	0.931591	0.996584	0.727988	0.555142	0.449397
56	1.34225	1.15205	1.21035	0.950152	0.812609	0.927046	0.649346	0.867847	0.725783	1.09078	0.892305	0.822233	0.804013	0.933035	0.997874	0.72934	0.556218	0.45038
56.2	1.34708	1.15637	1.21436	0.95366	0.815293	0.929653	0.651232	0.870131	0.727165	1.09564	0.895572	0.824772	0.806046	0.934705	0.998612	0.730375	0.557109	0.45133
56.4	1.3518	1.1603	1.21804	0.95711	0.818045	0.932675	0.652693	0.872135	0.72885	1.09956	0.898882	0.827323	0.807834	0.936423	0.999498	0.731576	0.557905	0.452332
56.6	1.35614	1.16391	1.22143	0.960639	0.820915	0.935954	0.654863	0.874449	0.73047	1.10344	0.902327	0.82997	0.809918	0.937555	1.00067	0.732449	0.558616	0.453348
56.8	1.36044	1.16793	1.2253	0.964551	0.823922	0.939126	0.656713	0.876726	0.731806	1.10752	0.905663	0.832759	0.811852	0.939447	1.00136	0.733638	0.55938	0.454287
57	1.36471	1.17148	1.22936	0.968411	0.82689	0.942356	0.658653	0.878757	0.733322	1.11118	0.908668	0.835517	0.813646	0.940775	1.00232	0.734988	0.559881	0.455242
57.2	1.36931	1.1755	1.23272	0.972134	0.829933	0.945627	0.66052	0.88084	0.734765	1.11474	0.911704	0.838054	0.815457	0.942286	1.00367	0.736296	0.560336	0.455915
57.4	1.37413	1.17927	1.23627	0.97556	0.8327	0.948893	0.662591	0.883381	0.736754	1.11883	0.914877	0.84059	0.817733	0.943434	1.00407	0.737434	0.561014	0.456395
57.6	1.37895	1.18311	1.23991	0.978784	0.835385	0.952472	0.664332	0.885457	0.738082	1.1231	0.917887	0.84318	0.819897	0.944759	1.00492	0.738536	0.561345	0.457014
57.8	1.38344	1.18673	1.24363	0.982338	0.838255	0.955541	0.665898	0.887704	0.739584	1.12757	0.920467	0.846129	0.821783	0.946313	1.00584	0.73958	0.56175	0.457516
58	1.38816	1.19032	1.24732	0.985546	0.84094	0.95886	0.667924	0.889467	0.741311	1.13148	0.923083	0.849017	0.823883	0.947749	1.00673	0.741068	0.561794	0.458573
58.2	1.39268	1.19409	1.25138	0.988397	0.843885	0.962293	0.669739	0.89164	0.742667	1.13498	0.926591	0.851826	0.825823	0.949542	1.00756	0.741554	0.56249	0.459351
58.4	1.39721	1.19806	1.25556	0.991725	0.84684	0.965477	0.671601	0.893262	0.744665	1.1393	0.929899	0.85487	0.827646	0.951082	1.00797	0.742614	0.563276	0.460119
58.6	1.4017	1.2018	1.25938	0.995148	0.849948	0.968835	0.673482	0.89496	0.746043	1.14315	0.933409	0.857946	0.82933	0.952805	1.0089	0.744157	0.563839	0.460545
58.8	1.40643	1.20592	1.26289	0.998372	0.852844	0.971812	0.67573	0.896474	0.747335	1.1476	0.936847	0.860235	0.831016	0.953874	1.00981	0.745301	0.565145	0.461196
59	1.41091	1.21001	1.26631	1.00194	0.855915	0.974622	0.677339	0.898257	0.748635	1.15154	0.940068	0.862619	0.832322	0.954937	1.01079	0.746353	0.566344	0.46182
59.2	1.41534	1.21373	1.26977	1.00535	0.85905	0.977971	0.679747	0.899995	0.749893	1.15624	0.943423	0.865559	0.833918	0.956504	1.01206	0.747526	0.567556	0.462544
59.4	1.41963	1.21747	1.27336	1.00883	0.862348	0.980958	0.68187	0.902296	0.751219	1.16055	0.94699	0.868503	0.834841	0.957834	1.01276	0.748395	0.568772	0.463133
59.6	1.42406	1.22125	1.27726	1.01235	0.865345	0.984153	0.683833	0.904414	0.752494	1.16526	0.950372	0.871615	0.836124	0.958926	1.01407	0.749668	0.570028	0.463721
59.8	1.42822	1.22487	1.28094	1.01588	0.867908	0.986958	0.685508	0.905973	0.754124	1.16958	0.95326	0.874723	0.837755	0.960091	1.01522	0.750599	0.571307	0.464607
60	1.43255	1.22851	1.28527	1.01888	0.870406	0.989923	0.687251	0.90776	0.755585	1.17367	0.956647	0.877623	0.83954	0.961084	1.0164	0.751499	0.572299	0.465333
60.2	1.43651	1.23237	1.28901	1.02237	0.873137	0.992645	0.688997	0.909713	0.756934	1.1779	0.960045	0.88057	0.840994	0.962165	1.01769	0.752229	0.573285	0.465933
60.4	1.44047	1.23632	1.29301	1.0257	0.875963	0.995646	0.690385	0.911751	0.757932	1.18137	0.963425	0.883753	0.84238	0.962896	1.01854	0.752901	0.574212	0.466654
60.6	1.44455	1.24018	1.29682	1.02925	0.878746	0.998763	0.692211	0.913893	0.759312	1.18489	0.966633	0.886519	0.843757	0.964076	1.01937	0.753878	0.575025	0.467178
60.8	1.44865	1.24406	1.30105	1.03296	0.881541	1.00197	0.693818	0.915674	0.760672	1.18866	0.969401	0.889371	0.845271	0.965478	1.02036	0.75497	0.575611	0.467507
61	1.45256	1.24762	1.30514	1.03666	0.884258	1.00482	0.695489	0.917843	0.762009	1.19205	0.972442	0.89186	0.846664	0.966404	1.02181	0.756089	0.57628	0.468106
61.2	1.45682	1.2519	1.30851	1.03993	0.887326	1.00827	0.696932	0.92025	0.763173	1.19601	0.975124	0.89483	0.847887	0.967217	1.02296	0.75711	0.57717	0.468564
61.4	1.46162	1.25552	1.31242	1.04332	0.889596	1.01201	0.698419	0.922591	0.764409	1.19998	0.978546	0.897896	0.849728	0.968293	1.02369	0.757853	0.577957	0.469051
61.6	1.46622	1.25978	1.31614	1.04704	0.892667	1.01531	0.700098	0.924561	0.765612	1.2034	0.981381	0.900956	0.851226	0.969753	1.02503	0.758758	0.57823	0.469623
61.8	1.47073	1.26381	1.32002	1.05069	0.8953	1.01824	0.701998	0.926482	0.767177	1.20723	0.984211	0.90361	0.852901	0.971231	1.02565	0.759887	0.578744	0.470507
62	1.47494	1.26781	1.32336	1.05405	0.897991	1.02153	0.704104	0.927903	0.769032	1.21091	0.987257	0.906295	0.854524	0.972267	1.0261	0.76086	0.578875	0.471239
62.2	1.47917	1.27152	1.32689	1.05788	0.901177	1.02496	0.705512	0.929613	0.770855	1.2147	0.990727	0.908797	0.855875	0.973749	1.0267	0.761632	0.579527	0.471964
62.4	1.48317	1.27547	1.33032	1.06171	0.903975	1.02827	0.707082	0.930867	0.772294	1.21872	0.993942	0.911287	0.857061	0.974769	1.02713	0.763022	0.580024	0.472703
62.6	1.48733	1.27912	1.33341	1.06506	0.907046	1.03202	0.709038	0.932333	0.773512	1.22259	0.996993	0.913961	0.858393	0.976029	1.02802	0.764396	0.580525	0.473154
62.8	1.49161	1.28291	1.33671	1.06849	0.909658	1.03539	0.710919	0.933736	0.775068	1.22677	1.0001	0.91631	0.860066	0.97692	1.02849	0.765181	0.581475	0.474321
63	1.49556	1.28669	1.3402	1.07193	0.912511	1.03848	0.712682	0.935184	0.776576	1.23092	1.00323	0.919269	0.861238	0.978137	1.02919	0.766104	0.58214	0.474753
63.2	1.49957	1.29022	1.34382	1.07534	0.915298	1.04186	0.715223	0.936855	0.778029	1.23507	1.00604	0.922378	0.863073	0.979187	1.0298	0.767175	0.582891	0.475177
63.4	1.50326	1.29403	1.34686	1.07903	0.918318	1.04475	0.717155	0.938521	0.779439	1.23876	1.0094	0.925053	0.864261	0.97992	1.03007	0.768119	0.583649	0.475465
63.6	1.50739	1.2976	1.35033	1.08247	0.921117	1.04785	0.718833	0.940069	0.781085	1.24287	1.01201	0.928244	0.865651	0.980834	1.03082	0.769551	0.584542	0.475912
63.8	1.51145	1.30114	1.35409	1.08573	0.923455	1.0507	0.720811	0.941288	0.782388	1.24673	1.01489	0.931214	0.867329	0.982159	1.03139	0.770413	0.585251	0.476327
64	1.51568	1.30488	1.3576	1.08894	0.92574	1.05367	0.722462	0.943435	0.783711	1.25043	1.01829	0.934041	0.868876	0.982637	1.03212	0.771323	0.585409	0.476694
64.2	1.5194	1.30853	1.36062	1.09237	0.928521	1.05645	0.724268	0.945272	0.784776	1.25444	1.02158	0.936879	0.869999	0.983195	1.03278	0.772476	0.586053	0.476967
64.4	1.52345	1.31239	1.36398	1.09556	0.930913	1.05928	0.725965	0.947014	0.785646	1.25832	1.02432	0.939134	0.871565	0.983952	1.03299	0.773179	0.58616	0.477487
64.6	1.52731	1.31582	1.36744	1.09881	0.933316	1.06249	0.727662	0.948963	0.78688	1.26226	1.02772	0.941659	0.8728	0.985341	1.03363	0.774102	0.586652	0.477956
64.8	1.53091	1.31928	1.37091	1.1021	0.93586	1.06563	0.728968	0.9505	0.787516	1.26613	1.0305	0.944651	0.874029	0.98591	1.03456	0.774855	0.587154	0.47883
65	1.53461	1.32306	1.37406	1.10508	0.93871	1.06876	0.730343	0.952505	0.788358	1.26986	1.03361	0.947457	0.875486	0.987058	1.03524	0.775563	0.587982	0.47941
65.2	1.53879	1.32719	1.37685	1.10808	0.941699	1.07223	0.731819	0.954194	0.789485	1.27358	1.0367	0.949874	0.876817	0.988258	1.03575	0.775995	0.588203	0.479939
65.4	1.54293	1.33104	1.38026	1.11172	0.944416	1.07524	0.733199	0.95595	0.790683	1.27753	1.04007	0.952263	0.878824	0.989447	1.03653	0.776554	0.588743	0.480443
65.6	1.54699	1.33498	1.38344	1.11562	0.947752	1.0782	0.734766	0.957662	0.792146	1.28146	1.04295	0.954506	0.88051	0.990742	1.03718	0.777378	0.588682	0.481162
65.8	1.55097	1.33838	1.38683	1.1191	0.950733	1.08115	0.736552	0.959086	0.79327	1.2855	1.04586	0.956811	0.881545	0.991815	1.03754	0.778309	0.589288	0.481551
66	1.55446	1.3418	1.38973	1.12236	0.953849	1.08394	0.737925	0.960516	0.794781	1.28934	1.04905	0.959074	0.882843	0.993102	1.03845	0.779013	0.589963	0.481963
66.2	1.55824	1.34484	1.39275	1.12616	0.956771	1.08702	0.739286	0.962007	0.79548	1.29339	1.05222	0.961608	0.884195	0.994779	1.03914	0.779979	0.590659	0.482756
66.4	1.56222	1.34823	1.39607	1.12942	0.959439	1.08988	0.740902	0.96311	0.796493	1.29709	1.05508	0.964157	0.885512	0.995793	1.03977	0.780503	0.59143	0.483385
66.6	1.56617	1.35122	1.3993	1.13261	0.962171	1.0932	0.742814	0.96419	0.79758	1.30084	1.05802	0.967056	0.887493	0.996793	1.04031	0.781075	0.592537	0.483827
66.8	1.56987	1.35459	1.40282	1.1365	0.965098	1.09587	0.74452	0.965363	0.798751	1.3047	1.06144	0.969883	0.889469	0.99753	1.0408	0.78159	0.593663	0.48479
67	1.57371	1.3579	1.40605	1.14026	0.96834	1.09878	0.745844	0.96688	0.799683	1.30819	1.06436	0.97274	0.890431	0.998402	1.04182	0.782384	0.594999	0.484972
67.2	1.57727	1.36109	1.40896	1.144	0.97144	1.10156	0.747368	0.968376	0.800878	1.3114	1.06698	0.975719	0.8917	0.99908	1.04237	0.783468	0.596045	0.485638
67.4	1.58129	1.36477	1.41212	1.14749	0.97481	1.10465	0.748803	0.970161	0.802055	1.31482	1.0703	0.978535	0.892587	1.00011	1.04291	0.784139	0.596503	0.485809
67.6	1.58556	1.36811	1.4157	1.15108	0.977296	1.10801	0.750584	0.971967	0.803454	1.31849	1.07316	0.981519	0.893632	1.00094	1.04378	0.785001	0.597242	0.486243
67.8	1.5896	1.37163	1.41943	1.15447	0.979954	1.11092	0.752779	0.973405	0.804423	1.32223	1.07609	0.984403	0.894844	1.00161	1.04426	0.785717	0.59782	0.486866
68	1.59317	1.37488	1.42271	1.1582	0.982828	1.11382	0.754405	0.975465	0.805865	1.32594	1.07951	0.987072	0.895576	1.00188	1.04519	0.786602	0.598491	0.487326
68.2	1.5963	1.37833	1.42615	1.16155	0.985625	1.11691	0.756231	0.97694	0.806683	1.33032	1.08258	0.98961	0.896353	1.00221	1.04556	0.787687	0.599567	0.487574
68.4	1.60009	1.3819	1.42926	1.16478	0.988136	1.12004	0.75778	0.978438	0.807869	1.33392	1.08528	0.992081	0.897219	1.00326	1.0458	0.788058	0.600405	0.488223
68.6	1.60372	1.38534	1.43252	1.16809	0.9908	1.12312	0.759482	0.980392	0.809233	1.33754	1.08829	0.995236	0.897767	1.00424	1.04618	0.788915	0.601403	0.488707
68.8	1.60724	1.38837	1.43523	1.17129	0.993453	1.12636	0.76079	0.981766	0.810361	1.34071	1.09067	0.997974	0.898971	1.00484	1.04657	0.789882	0.602179	0.489331
69	1.6112	1.39254	1.43834	1.17435	0.996438	1.12971	0.762609	0.983498	0.811661	1.34442	1.09372	1.00027	0.900273	1.00593	1.04728	0.790686	0.602323	0.489536
69.2	1.61504	1.3963	1.44161	1.17762	0.999408	1.13274	0.764503	0.984975	0.813046	1.3482	1.09628	1.0025	0.901524	1.00682	1.04792	0.79166	0.602496	0.490177
69.4	1.61868	1.39978	1.44489	1.18125	1.002	1.13592	0.766069	0.986836	0.814265	1.35201	1.09863	1.00497	0.903264	1.00765	1.0487	0.792581	0.603423	0.490817
69.6	1.62224	1.4028	1.44775	1.18446	1.00497	1.1388	0.767852	0.988848	0.815303	1.35554	1.10157	1.00715	0.904114	1.00894	1.04922	0.793262	0.604182	0.491433
69.8	1.62507	1.40618	1.45075	1.18761	1.00758	1.14169	0.769761	0.990243	0.815962	1.35883	1.10481	1.00955	0.905287	1.01007	1.04958	0.793916	0.604883	0.491831
70	1.62798	1.40944	1.45338	1.19094	1.01019	1.1439	0.771395	0.991751	0.817187	1.36227	1.10795	1.01206	0.90697	1.01129	1.04991	0.794272	0.605389	0.492177
70.2	1.63125	1.4122	1.45612	1.19456	1.0128	1.14677	0.773236	0.992968	0.818147	1.36598	1.11108	1.01438	0.908375	1.01236	1.05067	0.794354	0.60618	0.492639
70.4	1.635	1.41528	1.4592	1.19792	1.01537	1.14984	0.774854	0.993998	0.819357	1.36971	1.11437	1.01675	0.909981	1.01294	1.05084	0.794749	0.606834	0.493113
70.6	1.63807	1.41847	1.46191	1.2011	1.01822	1.15277	0.776492	0.995467	0.820238	1.37294	1.11743	1.01939	0.911944	1.01356	1.05102	0.795014	0.607463	0.493618
70.8	1.6411	1.4216	1.46439	1.20477	1.02137	1.15582	0.77814	0.996955	0.82144	1.37619	1.12079	1.02193	0.913422	1.01407	1.05169	0.795548	0.608176	0.494403
71	1.64489	1.42475	1.46689	1.20772	1.02424	1.15897	0.779341	0.998465	0.822459	1.37905	1.12413	1.02476	0.914587	1.0149	1.05274	0.796212	0.608391	0.494904
71.2	1.64804	1.42813	1.46924	1.21111	1.02712	1.16161	0.780585	0.99964	0.823579	1.38249	1.12705	1.02723	0.916064	1.0155	1.05316	0.797003	0.608438	0.495351
71.4	1.65174	1.43141	1.47201	1.21419	1.02955	1.16514	0.782192	1.00121	0.824811	1.38588	1.13037	1.02946	0.91749	1.01626	1.05387	0.797604	0.608438	0.495622
71.6	1.65494	1.4346	1.47498	1.21755	1.03198	1.16821	0.784238	1.00238	0.825651	1.38923	1.13355	1.03219	0.918697	1.01679	1.05453	0.798456	0.609013	0.495671
71.8	1.65796	1.43785	1.47806	1.22095	1.03499	1.1708	0.786215	1.00371	0.826827	1.39302	1.13686	1.03495	0.920085	1.01734	1.05493	0.799404	0.609449	0.496332
72	1.66108	1.44128	1.48092	1.22452	1.03794	1.1738	0.787582	1.00532	0.828049	1.3966	1.14016	1.03798	0.921014	1.01813	1.0554	0.800243	0.610214	0.496601
72.2	1.6646	1.44442	1.48335	1.22792	1.04038	1.17683	0.788846	1.00669	0.829036	1.40013	1.1429	1.04011	0.921758	1.01886	1.05563	0.801126	0.610986	0.49697
72.4	1.66811	1.44766	1.48597	1.23146	1.04287	1.17974	0.790075	1.00809	0.830074	1.40306	1.14564	1.04274	0.923036	1.02	1.05628	0.801787	0.611576	0.497465
72.6	1.67101	1.45066	1.48887	1.23489	1.04547	1.18291	0.791222	1.00952	0.830966	1.40618	1.14843	1.04562	0.92419	1.02074	1.0567	0.802834	0.612026	0.497935
72.8	1.67456	1.45341	1.49186	1.23774	1.04822	1.18632	0.792284	1.01077	0.831843	1.40927	1.15082	1.04801	0.925639	1.02148	1.05751	0.804097	0.612242	0.498233
73	1.67799	1.45699	1.49489	1.24089	1.05103	1.18902	0.79368	1.01224	0.832647	1.41294	1.15329	1.05042	0.926876	1.02221	1.05794	0.80484	0.61237	0.498354
73.2	1.68131	1.46005	1.49768	1.24438	1.05332	1.19163	0.795151	1.01401	0.833811	1.41602	1.15536	1.05298	0.927733	1.02306	1.05799	0.805349	0.613064	0.498691
73.4	1.68412	1.46272	1.5002	1.24826	1.05601	1.19443	0.796318	1.01572	0.834583	1.41896	1.15832	1.05552	0.928802	1.0241	1.05835	0.805759	0.613737	0.49924
73.6	1.6872	1.46568	1.50327	1.25158	1.0589	1.197	0.797359	1.01736	0.835471	1.422	1.16115	1.05796	0.929185	1.0251	1.05857	0.805943	0.614332	0.499571
73.8	1.6898	1.46894	1.50612	1.25508	1.06205	1.20003	0.799115	1.01898	0.836388	1.42504	1.16421	1.06046	0.930266	1.02616	1.05862	0.80602	0.614616	0.500131
74	1.69281	1.47146	1.50846	1.25853	1.0653	1.20299	0.800497	1.02035	0.837581	1.42845	1.16735	1.06301	0.930719	1.02689	1.05865	0.806223	0.615069	0.50028
74.2	1.69619	1.47421	1.51093	1.2621	1.06792	1.20633	0.80213	1.02146	0.83914	1.43178	1.17054	1.06523	0.931528	1.02776	1.05923	0.806299	0.615498	0.50088
74.4	1.69957	1.47721	1.51328	1.26527	1.07081	1.20958	0.803633	1.02259	0.840012	1.43512	1.17359	1.06789	0.932415	1.0283	1.0593	0.806898	0.615429	0.501089
74.6	1.70232	1.48036	1.51549	1.2687	1.07387	1.2126	0.805197	1.02388	0.840932	1.4381	1.17649	1.07075	0.933444	1.0296	1.05994	0.807497	0.615644	0.501746
74.8	1.70556	1.48351	1.5175	1.27227	1.07668	1.21575	0.806894	1.02495	0.841679	1.44173	1.17976	1.07353	0.934335	1.03018	1.06015	0.807937	0.616395	0.502315
75	1.70916	1.48646	1.52021	1.27562	1.07952	1.21836	0.808576	1.02586	0.842448	1.44515	1.18264	1.07624	0.934978	1.03087	1.06072	0.80834	0.616424	0.50311
75.2	1.71195	1.48926	1.52255	1.27914	1.08234	1.22084	0.810243	1.02728	0.843336	1.44898	1.18536	1.0782	0.935787	1.03162	1.06111	0.809183	0.616997	0.503696
75.4	1.71525	1.49235	1.52532	1.28268	1.08444	1.22417	0.812183	1.02856	0.844217	1.45257	1.1885	1.0808	0.936476	1.03206	1.06184	0.809524	0.617395	0.503986
75.6	1.71829	1.49559	1.52803	1.28614	1.08717	1.22651	0.814165	1.02968	0.84519	1.45608	1.19149	1.08336	0.937465	1.03233	1.06276	0.80998	0.617354	0.504271
75.8	1.7213	1.49858	1.53065	1.28979	1.09031	1.22925	0.815778	1.03073	0.846181	1.45967	1.19429	1.08556	0.938254	1.03274	1.0636	0.810323	0.617702	0.504857
76	1.72438	1.50155	1.53331	1.29345	1.09325	1.23219	0.817227	1.03195	0.847029	1.46284	1.19724	1.08779	0.93918	1.03311	1.06399	0.810848	0.618124	0.505284
76.2	1.72743	1.50446	1.53613	1.29681	1.09569	1.23533	0.818535	1.03343	0.847539	1.46611	1.20008	1.08969	0.940285	1.0331	1.06474	0.811744	0.618635	0.505468
76.4	1.73007	1.50772	1.53933	1.29993	1.09829	1.238	0.819947	1.03444	0.848002	1.46901	1.20259	1.09245	0.941807	1.03336	1.06543	0.812447	0.61892	0.505837
76.6	1.73258	1.51051	1.54193	1.30271	1.10129	1.24093	0.821026	1.03567	0.84905	1.47203	1.20548	1.09472	0.942722	1.03362	1.06593	0.813073	0.619087	0.506085
76.8	1.73547	1.5135	1.54441	1.30591	1.10401	1.24342	0.822245	1.03683	0.850289	1.47532	1.20785	1.09677	0.94386	1.03366	1.0668	0.813843	0.619406	0.506127
77	1.73817	1.51665	1.54713	1.30976	1.10637	1.24587	0.823681	1.03822	0.851409	1.4785	1.21024	1.09892	0.944901	1.03397	1.06715	0.814182	0.619758	0.506205
77.2	1.74046	1.51951	1.54977	1.31327	1.10872	1.24884	0.825066	1.03974	0.852635	1.48118	1.21284	1.10162	0.945702	1.03454	1.06787	0.814438	0.620325	0.506456
77.4	1.74277	1.52187	1.55208	1.31633	1.11131	1.2522	0.826135	1.0411	0.853588	1.48415	1.21609	1.10432	0.946912	1.0353	1.06801	0.814981	0.620815	0.506855
77.6	1.74543	1.52477	1.55502	1.31904	1.11364	1.25523	0.827016	1.04225	0.854932	1.487	1.21883	1.10652	0.947851	1.03572	1.06818	0.815229	0.62165	0.506897
77.8	1.74794	1.52737	1.557	1.32203	1.11672	1.25861	0.828421	1.0433	0.856166	1.4898	1.22203	1.10889	0.949095	1.03672	1.06824	0.815828	0.622185	0.507271
78	1.75074	1.52963	1.55912	1.32547	1.11935	1.26167	0.829399	1.04398	0.856926	1.49274	1.2254	1.11121	0.950476	1.03724	1.06838	0.816875	0.622627	0.506939
78.2	1.7536	1.53242	1.5618	1.32889	1.12184	1.2647	0.830559	1.045	0.858401	1.49578	1.22832	1.11356	0.95177	1.03836	1.06872	0.817696	0.623277	0.507226
78.4	1.7564	1.53472	1.56365	1.33208	1.12489	1.26762	0.831763	1.0461	0.858784	1.49897	1.2309	1.11594	0.952923	1.03949	1.06888	0.818253	0.623717	0.50731
78.6	1.75906	1.53766	1.56582	1.33541	1.12761	1.27043	0.833015	1.04725	0.859428	1.50228	1.23335	1.11861	0.954187	1.04054	1.06894	0.819055	0.624823	0.507295
78.8	1.76206	1.54016	1.56807	1.33885	1.13013	1.2728	0.834638	1.04834	0.860268	1.50526	1.23608	1.12105	0.955236	1.04118	1.06887	0.819194	0.626202	0.507503
79	1.76514	1.54195	1.57067	1.34213	1.13284	1.27554	0.836144	1.0492	0.861211	1.50815	1.23913	1.12326	0.95592	1.04235	1.06961	0.819882	0.626558	0.508029
79.2	1.76783	1.54473	1.57265	1.34565	1.13525	1.27828	0.837434	1.05038	0.861903	1.51131	1.24172	1.12505	0.956562	1.04326	1.07032	0.820687	0.627165	0.508337
79.4	1.7711	1.54738	1.57492	1.34936	1.13757	1.28137	0.838481	1.05105	0.862739	1.51436	1.24439	1.12764	0.957192	1.04351	1.07087	0.821152	0.627623	0.508544
79.6	1.77399	1.54981	1.5772	1.35271	1.14043	1.28384	0.83996	1.05215	0.863724	1.51682	1.2465	1.12986	0.958161	1.04416	1.07157	0.821553	0.627647	0.508939
79.8	1.77657	1.55232	1.57977	1.3561	1.14352	1.2869	0.841356	1.05298	0.864335	1.51917	1.2492	1.13233	0.958666	1.04465	1.07162	0.822213	0.628244	0.509031
80	1.77938	1.55516	1.5821	1.35958	1.1463	1.28968	0.84288	1.0543	0.865082	1.52181	1.25178	1.13442	0.959697	1.04453	1.07191	0.822759	0.62863	0.509795
80.2	1.7823	1.55838	1.58456	1.36259	1.14897	1.29262	0.84392	1.05567	0.865622	1.52484	1.25385	1.13667	0.960719	1.0448	1.07233	0.823502	0.628748	0.510279
80.4	1.78499	1.56092	1.5868	1.36581	1.15184	1.29513	0.845465	1.05664	0.866471	1.52745	1.25593	1.13919	0.961488	1.04542	1.07295	0.823922	0.628864	0.510817
80.6	1.78751	1.56365	1.58862	1.36935	1.15478	1.29815	0.846979	1.05762	0.867547	1.5303	1.25835	1.14105	0.961794	1.04552	1.07351	0.824051	0.629339	0.511394
80.8	1.79016	1.56617	1.59112	1.37307	1.15744	1.30117	0.848066	1.05885	0.868513	1.53306	1.26056	1.14365	0.962508	1.04557	1.07407	0.824412	0.629386	0.511947
81	1.79254	1.56832	1.59357	1.37625	1.16003	1.30429	0.849506	1.05968	0.869435	1.53589	1.26291	1.14602	0.963091	1.04625	1.07417	0.824386	0.629455	0.512772
81.2	1.79488	1.57064	1.59554	1.37924	1.16246	1.30713	0.850977	1.06059	0.870301	1.53855	1.26526	1.14884	0.963669	1.04673	1.0742	0.82454	0.629766	0.513092
81.4	1.7972	1.57327	1.5975	1.38253	1.16492	1.31018	0.852227	1.06126	0.871151	1.54137	1.26765	1.15131	0.96457	1.04692	1.07387	0.825002	0.629981	0.513532
81.6	1.79964	1.57586	1.5998	1.38603	1.16773	1.31276	0.853629	1.06192	0.871973	1.54398	1.26991	1.15359	0.965785	1.0472	1.07422	0.825149	0.630447	0.513817
81.8	1.80215	1.57829	1.60181	1.38968	1.17075	1.31562	0.85519	1.06296	0.872721	1.54671	1.27247	1.15593	0.966852	1.04791	1.07434	0.826153	0.630684	0.514226
82	1.80444	1.58068	1.60407	1.39313	1.17334	1.31854	0.856599	1.0641	0.873334	1.5496	1.27523	1.15776	0.967894	1.04835	1.07505	0.826936	0.631291	0.514053
82.2	1.80672	1.58334	1.6065	1.3965	1.17564	1.3213	0.858072	1.06539	0.874271	1.55244	1.27754	1.1601	0.969142	1.04926	1.07503	0.827381	0.631688	0.514667
82.4	1.8092	1.58567	1.60802	1.40017	1.17814	1.32377	0.859625	1.06614	0.874611	1.55475	1.28025	1.16249	0.970411	1.04971	1.07523	0.827301	0.631785	0.514553
82.6	1.81135	1.58834	1.61019	1.40379	1.18095	1.32647	0.861215	1.06684	0.875241	1.55741	1.28301	1.1648	0.971475	1.05015	1.07556	0.827766	0.632659	0.514477
82.8	1.81364	1.5903	1.61226	1.40779	1.18348	1.32911	0.862706	1.06747	0.876452	1.56005	1.28631	1.16717	0.972332	1.05154	1.07606	0.828017	0.632771	0.515141
83	1.81625	1.59258	1.61419	1.41133	1.18589	1.33208	0.864005	1.06808	0.877138	1.56282	1.28917	1.1693	0.972858	1.05225	1.07663	0.828957	0.632823	0.515239
83.2	1.81855	1.59533	1.61575	1.41457	1.18839	1.33476	0.865257	1.06882	0.877514	1.56565	1.29169	1.17124	0.973538	1.05287	1.0774	0.829154	0.633221	0.515536
83.4	1.82105	1.59751	1.61808	1.4179	1.19038	1.33741	0.866205	1.06968	0.878382	1.56829	1.29442	1.17405	0.974467	1.0536	1.07819	0.829551	0.633612	0.515609
83.6	1.82309	1.5999	1.62017	1.421	1.19263	1.33991	0.867947	1.07042	0.87906	1.57056	1.2966	1.17639	0.975366	1.05472	1.07872	0.829912	0.633851	0.515792
83.8	1.82522	1.60265	1.62236	1.42417	1.19538	1.34301	0.869059	1.07139	0.879783	1.57347	1.29979	1.17855	0.976092	1.05482	1.07932	0.830404	0.634483	0.516232
84	1.82804	1.60521	1.6239	1.42759	1.19812	1.3458	0.870136	1.07235	0.880291	1.57648	1.30228	1.18042	0.976902	1.05496	1.08017	0.831105	0.634763	0.516937
84.2	1.83043	1.60768	1.62581	1.43066	1.20061	1.34865	0.871255	1.07339	0.880907	1.57974	1.30451	1.18254	0.977759	1.05529	1.08025	0.831652	0.635139	0.517469
84.4	1.83272	1.6099	1.6275	1.4338	1.20326	1.35137	0.872719	1.0744	0.881652	1.58259	1.30712	1.18494	0.97831	1.05551	1.08062	0.831734	0.635394	0.517541
84.6	1.83561	1.61226	1.6293	1.4373	1.20602	1.35432	0.873837	1.07551	0.882182	1.58525	1.30973	1.18692	0.978791	1.05576	1.08096	0.831876	0.636304	0.518084
84.8	1.83773	1.61431	1.63166	1.44044	1.20906	1.35723	0.874665	1.07686	0.882573	1.58798	1.31206	1.18954	0.979426	1.05592	1.08125	0.831961	0.63654	0.518521
85	1.83997	1.61662	1.63352	1.44369	1.21185	1.35988	0.875967	1.07794	0.88305	1.59082	1.31424	1.19147	0.980185	1.05665	1.08132	0.832052	0.637267	0.518792
85.2	1.84235	1.61923	1.63538	1.44719	1.21473	1.36259	0.877451	1.07898	0.883655	1.59327	1.31631	1.19337	0.980888	1.05676	1.08161	0.832477	0.637254	0.518753
85.4	1.84464	1.62155	1.63725	1.45059	1.21763	1.36559	0.87854	1.08	0.884161	1.59598	1.31851	1.1949	0.981859	1.05667	1.08168	0.833146	0.63781	0.519057
85.6	1.84736	1.62363	1.63919	1.45386	1.22077	1.36833	0.879579	1.08135	0.8851	1.59821	1.3208	1.1969	0.98284	1.057	1.08196	0.833516	0.638393	0.519172
85.8	1.84977	1.62573	1.6412	1.45698	1.22338	1.37123	0.881049	1.08259	0.885645	1.60051	1.32344	1.19861	0.98353	1.05744	1.08251	0.834468	0.638783	0.51904
86	1.8521	1.62732	1.64305	1.46012	1.22597	1.37417	0.882146	1.08353	0.886184	1.60279	1.32562	1.20099	0.983977	1.05779	1.08279	0.835032	0.639367	0.518896
86.2	1.85462	1.62968	1.64532	1.46347	1.22853	1.37709	0.883487	1.08454	0.886672	1.60476	1.3281	1.20324	0.985013	1.05828	1.08226	0.835457	0.639382	0.519049
86.4	1.85667	1.63175	1.64681	1.46734	1.23138	1.37982	0.885076	1.08509	0.887254	1.60709	1.33042	1.20513	0.985499	1.05849	1.08252	0.835574	0.639429	0.518547
86.6	1.85898	1.63403	1.64894	1.471	1.23437	1.3824	0.886022	1.08558	0.887938	1.60943	1.33264	1.20706	0.985875	1.05914	1.08248	0.83593	0.639516	0.518433
86.8	1.86112	1.63604	1.65065	1.47413	1.23665	1.38509	0.887327	1.08647	0.888885	1.61214	1.3352	1.20966	0.986502	1.05968	1.08289	0.836355	0.639298	0.518434
87	1.86345	1.63822	1.65211	1.47729	1.23913	1.38735	0.888723	1.08732	0.889369	1.61458	1.33724	1.21156	0.987328	1.06004	1.08346	0.836954	0.639524	0.517988
87.2	1.86562	1.64021	1.65396	1.48037	1.24181	1.38978	0.890036	1.08802	0.889929	1.61683	1.33978	1.21376	0.987806	1.06107	1.08382	0.837126	0.639566	0.518286
87.4	1.86725	1.64252	1.65605	1.48359	1.2439	1.39227	0.891183	1.08878	0.89084	1.61921	1.34178	1.21619	0.988654	1.06187	1.08404	0.837841	0.63992	0.518754
87.6	1.86909	1.64465	1.6576	1.4865	1.24689	1.39487	0.892825	1.08906	0.891425	1.62141	1.34416	1.21857	0.98938	1.06245	1.08391	0.838187	0.640243	0.519454
87.8	1.87128	1.64698	1.65863	1.48992	1.24986	1.39768	0.893794	1.09008	0.892207	1.62402	1.34676	1.2208	0.989926	1.06272	1.08418	0.83843	0.640465	0.520014
88	1.87277	1.6486	1.66001	1.49326	1.25228	1.39975	0.894858	1.09076	0.892634	1.62647	1.34925	1.22313	0.990455	1.06293	1.08425	0.83887	0.640753	0.520413
88.2	1.87439	1.65077	1.66166	1.49661	1.25505	1.402	0.896352	1.09191	0.893903	1.62908	1.35161	1.22524	0.991328	1.06356	1.08387	0.839174	0.641147	0.520864
88.4	1.87627	1.65318	1.66331	1.49969	1.25797	1.40397	0.897462	1.09306	0.894805	1.63158	1.35449	1.22757	0.992063	1.06432	1.08404	0.839348	0.641413	0.520993
88.6	1.87815	1.65568	1.66516	1.50305	1.26049	1.40623	0.898387	1.09414	0.895435	1.6341	1.35682	1.22948	0.992616	1.06534	1.08443	0.839908	0.642298	0.521602
88.8	1.87972	1.65768	1.66725	1.50615	1.26303	1.40886	0.899367	1.09535	0.896318	1.63659	1.3591	1.2317	0.99272	1.06564	1.0843	0.839995	0.642223	0.522192
89	1.88192	1.65974	1.66905	1.50915	1.26548	1.41126	0.900725	1.09633	0.897134	1.63911	1.36132	1.23372	0.993522	1.06648	1.08447	0.840127	0.64251	0.522921
89.2	1.88399	1.66187	1.67079	1.51231	1.26844	1.41395	0.901738	1.09689	0.897909	1.64187	1.36355	1.2356	0.994065	1.06637	1.08463	0.84047	0.642367	0.523458
89.4	1.88619	1.66353	1.67279	1.51542	1.27099	1.41658	0.902507	1.09755	0.898585	1.64435	1.36566	1.23759	0.994523	1.06657	1.08455	0.840753	0.642934	0.523893
89.6	1.8882	1.66511	1.67453	1.51856	1.27376	1.41956	0.903701	1.09859	0.899258	1.6466	1.3678	1.23987	0.994901	1.0668	1.08519	0.841055	0.643296	0.524607
89.8	1.89018	1.66667	1.67599	1.52168	1.27625	1.42247	0.904898	1.0993	0.899299	1.64906	1.37059	1.24161	0.995189	1.06721	1.08573	0.841548	0.643471	0.525016
90	1.89244	1.66814	1.67757	1.52497	1.27902	1.42543	0.905711	1.10017	0.899816	1.65132	1.37276	1.24378	0.995252	1.06755	1.08555	0.841916	0.643795	0.525277
90.2	1.89511	1.67029	1.67917	1.52826	1.28169	1.42874	0.906602	1.1011	0.900366	1.65337	1.37532	1.24545	0.995631	1.06756	1.08569	0.842274	0.643624	0.525807
90.4	1.89712	1.67246	1.68066	1.53198	1.28417	1.43132	0.907394	1.10161	0.900646	1.65544	1.37719	1.24717	0.99601	1.06778	1.08662	0.842534	0.643768	0.525962
90.6	1.89955	1.67477	1.68236	1.53536	1.28681	1.43404	0.908168	1.1022	0.901021	1.65721	1.37971	1.24891	0.996535	1.0677	1.08691	0.842679	0.643676	0.52653
90.8	1.90167	1.67649	1.68385	1.53858	1.28913	1.43677	0.909422	1.10325	0.901245	1.6595	1.38195	1.25051	0.997328	1.06772	1.08746	0.843114	0.643671	0.526728
91	1.90358	1.67854	1.68525	1.54201	1.2918	1.43963	0.910372	1.10409	0.901413	1.66139	1.38389	1.252	0.998423	1.06814	1.0878	0.843485	0.643677	0.526963
91.2	1.90593	1.68072	1.6871	1.54529	1.29439	1.44273	0.910838	1.10478	0.901813	1.66306	1.3863	1.25378	0.998795	1.06831	1.08803	0.844074	0.643931	0.52716
91.4	1.90747	1.68268	1.68833	1.5485	1.29687	1.44579	0.911714	1.10538	0.902313	1.66534	1.38843	1.25535	0.999857	1.0686	1.08841	0.844183	0.644353	0.527032
91.6	1.90925	1.68456	1.68992	1.55177	1.29946	1.4485	0.912726	1.10602	0.902891	1.66752	1.39073	1.25751	1.00055	1.06893	1.08852	0.844071	0.644718	0.527047
91.8	1.91075	1.68655	1.69148	1.5555	1.30166	1.45067	0.913469	1.1069	0.903731	1.66957	1.39312	1.25951	1.00129	1.06938	1.08893	0.844746	0.645093	0.526707
92	1.91201	1.68818	1.69367	1.55859	1.30412	1.4527	0.914399	1.10755	0.904363	1.67171	1.39554	1.26113	1.00215	1.06928	1.08934	0.845158	0.645701	0.526446
92.2	1.91384	1.69065	1.69517	1.56176	1.30668	1.45491	0.915274	1.1083	0.905454	1.67403	1.39749	1.26276	1.00306	1.06986	1.08959	0.845735	0.645997	0.526231
92.4	1.91528	1.69309	1.69676	1.56446	1.30875	1.45707	0.91632	1.10912	0.9063	1.67615	1.39978	1.265	1.00351	1.07	1.08957	0.845972	0.646607	0.52583
92.6	1.917	1.695	1.69849	1.56728	1.31112	1.45961	0.917399	1.10952	0.907374	1.67812	1.40157	1.26684	1.00424	1.07008	1.08966	0.845974	0.647077	0.525862
92.8	1.91895	1.69648	1.70046	1.57001	1.31357	1.46222	0.918741	1.11036	0.908163	1.68043	1.40351	1.26941	1.00489	1.06981	1.08948	0.846055	0.647571	0.525769
93	1.92046	1.69869	1.70189	1.57267	1.31618	1.46473	0.920224	1.11091	0.908447	1.68258	1.4052	1.27158	1.00601	1.0702	1.09011	0.84565	0.648157	0.525647
93.2	1.92198	1.70043	1.70325	1.57573	1.31876	1.46724	0.921307	1.11144	0.909095	1.68506	1.40708	1.27348	1.00631	1.07013	1.09012	0.846045	0.648311	0.525519
93.4	1.92337	1.70193	1.70481	1.57882	1.32126	1.46961	0.92261	1.11193	0.909547	1.68718	1.40906	1.27532	1.00693	1.07053	1.09039	0.846326	0.648652	0.525539
93.6	1.92513	1.70372	1.70577	1.58207	1.32384	1.47226	0.923846	1.113	0.910122	1.68965	1.41101	1.27717	1.0077	1.07077	1.09124	0.846913	0.649515	0.525855
93.8	1.92715	1.7051	1.70685	1.58502	1.32617	1.47468	0.925	1.11393	0.910451	1.69187	1.41338	1.27901	1.00822	1.07115	1.09145	0.84725	0.649415	0.526325
94	1.92906	1.70662	1.70811	1.5883	1.3289	1.47683	0.926684	1.11465	0.910943	1.69377	1.41531	1.28162	1.00851	1.07132	1.09157	0.847535	0.649435	0.526712
94.2	1.93119	1.70819	1.70937	1.59148	1.33152	1.47924	0.928191	1.11514	0.91122	1.69571	1.41697	1.28376	1.00913	1.07163	1.09172	0.848213	0.64933	0.527251
94.4	1.9328	1.70989	1.71084	1.59481	1.3338	1.48169	0.92976	1.11548	0.911156	1.69749	1.4187	1.28569	1.00964	1.07233	1.09216	0.848533	0.649521	0.527471
94.6	1.93442	1.71143	1.71257	1.59815	1.33638	1.48397	0.931249	1.11661	0.911433	1.69943	1.42081	1.28749	1.01043	1.0725	1.09187	0.848822	0.649496	0.528053
94.8	1.93613	1.71282	1.71369	1.60128	1.3387	1.48665	0.93222	1.11771	0.911686	1.70158	1.42288	1.28925	1.0112	1.0734	1.09228	0.849228	0.649522	0.528045
95	1.93764	1.7148	1.71461	1.60428	1.34127	1.48933	0.933078	1.11814	0.912266	1.70368	1.42467	1.29122	1.01215	1.07434	1.09262	0.849771	0.649913	0.528403
95.2	1.9395	1.71624	1.71597	1.60751	1.34371	1.49176	0.933914	1.11864	0.9131	1.70551	1.42686	1.29271	1.0122	1.07471	1.09299	0.850279	0.650042	0.528576
95.4	1.94067	1.71788	1.71718	1.61083	1.34655	1.4943	0.93531	1.11939	0.913967	1.70752	1.42896	1.29423	1.0129	1.07573	1.09336	0.850238	0.650253	0.528837
95.6	1.94236	1.71975	1.71883	1.6141	1.34896	1.49636	0.935943	1.11998	0.914508	1.70935	1.43132	1.2962	1.01353	1.07638	1.09367	0.850568	0.650435	0.529477
95.8	1.94384	1.72129	1.7202	1.61728	1.35167	1.49843	0.936716	1.12048	0.915024	1.71121	1.43323	1.2979	1.01419	1.0769	1.09427	0.850897	0.650814	0.529893
96	1.94542	1.7227	1.72134	1.62034	1.35393	1.50069	0.937706	1.12119	0.91561	1.7132	1.43511	1.29909	1.01447	1.0772	1.0948	0.850828	0.651105	0.530046
96.2	1.94746	1.72485	1.72247	1.6235	1.35642	1.50299	0.938695	1.12204	0.916371	1.71485	1.43705	1.30062	1.01484	1.07733	1.09484	0.85078	0.65173	0.53048
96.4	1.94924	1.72667	1.72348	1.62634	1.35911	1.50554	0.940024	1.12271	0.917314	1.71639	1.43908	1.30261	1.01488	1.07751	1.09463	0.850733	0.652225	0.530924
96.6	1.95105	1.72825	1.7249	1.62916	1.36205	1.50801	0.940559	1.12334	0.91787	1.7183	1.44104	1.30352	1.01552	1.07735	1.09467	0.850742	0.652332	0.531244
96.8	1.95251	1.72949	1.72649	1.63198	1.36404	1.51059	0.941415	1.12409	0.918386	1.72024	1.44312	1.30524	1.01553	1.0774	1.09496	0.850966	0.652577	0.531487
97	1.95411	1.73159	1.72761	1.63474	1.36621	1.51331	0.942503	1.12459	0.91895	1.72189	1.44499	1.30654	1.01583	1.07743	1.09546	0.850738	0.652868	0.532048
97.2	1.95572	1.73335	1.72876	1.63795	1.36803	1.5158	0.943207	1.12503	0.919525	1.72405	1.44677	1.30778	1.01583	1.07723	1.09548	0.850904	0.653166	0.532124
97.4	1.95714	1.73537	1.72999	1.64096	1.37027	1.51812	0.944153	1.12613	0.92013	1.72616	1.44885	1.30913	1.0167	1.07711	1.09575	0.851123	0.653574	0.532085
97.6	1.9587	1.73726	1.73127	1.64414	1.37249	1.52046	0.944827	1.12706	0.920428	1.72845	1.45053	1.31061	1.01714	1.07702	1.0959	0.851637	0.653716	0.532664
97.8	1.96055	1.7388	1.73262	1.64697	1.37497	1.52287	0.946266	1.12742	0.920604	1.73032	1.45225	1.31259	1.01734	1.07721	1.09593	0.851936	0.653153	0.533021
98	1.96165	1.74047	1.73415	1.6501	1.3775	1.52504	0.947685	1.12771	0.921089	1.73214	1.45402	1.31459	1.01762	1.07706	1.09571	0.852334	0.653069	0.533026
98.2	1.9633	1.74175	1.73592	1.65312	1.37974	1.52754	0.948756	1.12807	0.921498	1.73445	1.45552	1.31578	1.0183	1.07735	1.09575	0.852595	0.653026	0.533057
98.4	1.96457	1.74328	1.73735	1.65607	1.38204	1.53024	0.949747	1.12864	0.922042	1.73646	1.45749	1.31744	1.01869	1.07754	1.09591	0.85301	0.65274	0.533241
98.6	1.96593	1.74492	1.73876	1.65895	1.38459	1.53239	0.950332	1.12944	0.922708	1.73845	1.45896	1.31944	1.01943	1.07767	1.096	0.853494	0.652556	0.533356
98.8	1.96719	1.74617	1.73953	1.6615	1.38717	1.53516	0.950941	1.12991	0.923231	1.74056	1.46053	1.32119	1.0202	1.0783	1.09642	0.854127	0.652454	0.533282
99	1.96826	1.74746	1.7411	1.66424	1.3897	1.53738	0.951609	1.13016	0.923759	1.74232	1.46236	1.32259	1.02083	1.07884	1.09641	0.85468	0.652855	0.533283
99.2	1.96922	1.74865	1.74234	1.66709	1.39196	1.53978	0.952638	1.1308	0.924177	1.74375	1.46431	1.32412	1.02147	1.07874	1.09638	0.854968	0.652757	0.533185
99.4	1.97049	1.74999	1.74337	1.67032	1.39491	1.54238	0.953449	1.13166	0.9246	1.74527	1.46653	1.32586	1.02248	1.07909	1.09636	0.85513	0.652959	0.533172
99.6	1.97194	1.75135	1.74463	1.67313	1.39711	1.54472	0.953877	1.13207	0.925048	1.74669	1.46857	1.32775	1.02304	1.07946	1.09646	0.855606	0.653497	0.533798
99.8	1.97323	1.75264	1.74571	1.67586	1.39981	1.54692	0.954889	1.13265	0.925191	1.74854	1.46973	1.32919	1.02354	1.07986	1.09677	0.855745	0.65376	0.533711
100	1.97487	1.75394	1.74653	1.67926	1.40168	1.54893	0.955871	1.13322	0.925659	1.7503	1.47197	1.33036	1.02416	1.08045	1.09681	0.855844	0.654274	0.53375
100.2	1.97649	1.75535	1.74792	1.68214	1.40449	1.55116	0.956391	1.13381	0.926011	1.75171	1.4743	1.3317	1.02458	1.08083	1.09661	0.85598	0.654954	0.534036
100.4	1.9775	1.75672	1.74838	1.68495	1.40682	1.55325	0.957105	1.13454	0.926436	1.75354	1.47623	1.33334	1.02477	1.08146	1.09655	0.856359	0.655239	0.534031
100.6	1.97878	1.75766	1.74994	1.68784	1.40912	1.55553	0.957729	1.13536	0.92695	1.75527	1.47803	1.33459	1.02535	1.08192	1.0966	0.856317	0.65572	0.534038
100.8	1.98022	1.75859	1.75153	1.69058	1.41121	1.55752	0.958849	1.13564	0.927441	1.75704	1.47987	1.33634	1.02561	1.0826	1.09712	0.856289	0.656217	0.534104
101	1.98166	1.76035	1.75253	1.69324	1.41367	1.55994	0.959529	1.13634	0.927749	1.75896	1.48139	1.33794	1.02626	1.08285	1.09748	0.856133	0.656871	0.534335
101.2	1.98302	1.76138	1.75363	1.69589	1.41597	1.56181	0.960223	1.13705	0.928116	1.76107	1.48317	1.33933	1.02645	1.0831	1.09767	0.855881	0.657104	0.533931
101.4	1.98427	1.76294	1.75506	1.6987	1.41859	1.56391	0.96125	1.13776	0.928692	1.76318	1.48504	1.34082	1.02728	1.08322	1.09785	0.855902	0.657335	0.534058
101.6	1.98576	1.76437	1.75646	1.70197	1.42109	1.56597	0.96223	1.13779	0.928883	1.76511	1.4867	1.34301	1.02754	1.08354	1.09827	0.856176	0.657298	0.534436
101.8	1.9872	1.76602	1.75764	1.70478	1.42346	1.56863	0.963344	1.13811	0.929605	1.76706	1.48833	1.34485	1.02754	1.08367	1.09903	0.856221	0.657354	0.534072
102	1.98848	1.76747	1.75923	1.7078	1.42564	1.57061	0.964082	1.13841	0.930082	1.76882	1.49036	1.34637	1.02792	1.08359	1.09965	0.856472	0.657174	0.534205
102.2	1.98994	1.76909	1.76063	1.71096	1.42793	1.57322	0.965176	1.13854	0.930454	1.77083	1.49211	1.34825	1.0285	1.08373	1.10024	0.856497	0.657032	0.534145
102.4	1.99131	1.77076	1.76153	1.7139	1.43026	1.57556	0.966459	1.13901	0.931084	1.77217	1.49359	1.35011	1.02883	1.08369	1.09995	0.857005	0.656818	0.53421
102.6	1.9926	1.77222	1.76261	1.7168	1.43307	1.57767	0.967403	1.13975	0.931445	1.77367	1.49501	1.35219	1.02897	1.08374	1.09993	0.857108	0.657083	0.534211
102.8	1.9939	1.77367	1.76376	1.71937	1.43553	1.58003	0.96832	1.14065	0.931874	1.77555	1.49673	1.35376	1.02971	1.08361	1.10001	0.85728	0.657286	0.533908
103	1.995	1.77518	1.76494	1.72235	1.43775	1.58209	0.96955	1.14151	0.932458	1.77692	1.49866	1.35493	1.03021	1.08353	1.0999	0.857279	0.657891	0.533802
103.2	1.99661	1.77683	1.7656	1.72509	1.43999	1.58468	0.970592	1.14184	0.932633	1.77849	1.50052	1.35706	1.03053	1.08314	1.10011	0.857594	0.658104	0.533972
103.4	1.99794	1.77841	1.76643	1.72791	1.44285	1.58741	0.971264	1.1426	0.933448	1.77999	1.50205	1.35874	1.03106	1.08276	1.10015	0.858	0.657976	0.534397
103.6	1.99921	1.7803	1.76736	1.73043	1.44501	1.58964	0.971857	1.14307	0.933872	1.78167	1.50353	1.36031	1.03133	1.08289	1.10041	0.858304	0.657734	0.535159
103.8	2.00062	1.78154	1.76827	1.73322	1.44744	1.592	0.972726	1.14355	0.933796	1.78348	1.50506	1.3614	1.03175	1.08311	1.10066	0.858516	0.657668	0.535045
104	2.00179	1.78273	1.76924	1.73608	1.44963	1.5942	0.973274	1.14406	0.934258	1.78494	1.5069	1.36278	1.03245	1.0837	1.1006	0.858753	0.65776	0.535094
104.2	2.00278	1.78389	1.77054	1.73871	1.45241	1.59633	0.973967	1.14502	0.934974	1.78622	1.5083	1.36434	1.03266	1.08416	1.1007	0.85905	0.65788	0.535171
104.4	2.00404	1.78542	1.77112	1.74152	1.45495	1.59832	0.974755	1.14589	0.935345	1.78768	1.50951	1.36598	1.0332	1.08424	1.10055	0.859378	0.65788	0.535419
104.6	2.00548	1.78602	1.77271	1.74429	1.45755	1.60051	0.97561	1.14621	0.935826	1.7893	1.51099	1.36742	1.03406	1.08481	1.10049	0.859295	0.657887	0.535737
104.8	2.00639	1.78765	1.7737	1.74694	1.45993	1.60227	0.976422	1.14663	0.935953	1.7909	1.5125	1.36833	1.03458	1.08549	1.10062	0.859797	0.658104	0.53586
105	2.0072	1.78887	1.77466	1.74927	1.46231	1.60432	0.97679	1.14739	0.936278	1.79245	1.51415	1.36936	1.03505	1.08574	1.10091	0.859689	0.658639	0.536163
105.2	2.00836	1.79005	1.77572	1.75187	1.46473	1.60621	0.977823	1.14785	0.936548	1.79411	1.51591	1.37061	1.03522	1.08645	1.10111	0.859899	0.658805	0.536663
105.4	2.00916	1.79168	1.77669	1.75481	1.46706	1.60821	0.978669	1.14792	0.936737	1.79548	1.51759	1.37199	1.03561	1.08684	1.10105	0.859901	0.65907	0.537055
105.6	2.01028	1.7928	1.7775	1.75775	1.46897	1.61041	0.979617	1.14808	0.936843	1.79703	1.5193	1.37395	1.03597	1.08752	1.10137	0.860206	0.659047	0.537182
105.8	2.01144	1.79375	1.77855	1.76042	1.47109	1.61231	0.980299	1.14836	0.936927	1.79846	1.5211	1.37541	1.03651	1.08796	1.10164	0.860194	0.659201	0.536957
106	2.01258	1.79484	1.77934	1.7635	1.47338	1.61399	0.981476	1.1483	0.937178	1.80002	1.52297	1.37697	1.0373	1.08841	1.10167	0.860385	0.659276	0.537351
106.2	2.0132	1.79608	1.78009	1.76642	1.47544	1.61631	0.982873	1.14883	0.937403	1.80171	1.52421	1.37876	1.0375	1.08878	1.10122	0.859785	0.659631	0.537753
106.4	2.01459	1.79695	1.78079	1.76895	1.47758	1.61786	0.984014	1.14926	0.937747	1.80329	1.52567	1.37994	1.03773	1.08888	1.1012	0.859964	0.660059	0.537879
106.6	2.01572	1.79801	1.78169	1.77161	1.48021	1.61959	0.98472	1.14991	0.938349	1.80523	1.52739	1.38154	1.03774	1.08923	1.10169	0.860137	0.660614	0.538284
106.8	2.01727	1.79926	1.78286	1.77444	1.48226	1.6217	0.985557	1.15026	0.938933	1.80713	1.52897	1.38292	1.03841	1.08953	1.102	0.860211	0.660746	0.538435
107	2.01838	1.80012	1.78333	1.77708	1.48405	1.62398	0.986304	1.15063	0.939501	1.80867	1.53062	1.38416	1.03873	1.08975	1.10235	0.860436	0.661247	0.538848
107.2	2.01999	1.80163	1.78429	1.77917	1.48609	1.6265	0.986973	1.15085	0.94007	1.81044	1.53214	1.38612	1.03894	1.09	1.10286	0.860598	0.661027	0.539209
107.4	2.02104	1.80324	1.78487	1.78174	1.48828	1.62868	0.987519	1.15141	0.940954	1.81184	1.53299	1.38769	1.0393	1.09027	1.10289	0.860747	0.660783	0.53961
107.6	2.02239	1.80415	1.78595	1.78416	1.49033	1.63074	0.988469	1.15229	0.941346	1.81312	1.53433	1.38931	1.03916	1.09078	1.10335	0.861024	0.660773	0.53991
107.8	2.0237	1.80514	1.78689	1.7866	1.49286	1.63283	0.989289	1.15282	0.941738	1.8141	1.53521	1.39064	1.03954	1.09128	1.10364	0.861431	0.661118	0.539859
108	2.02501	1.80632	1.78804	1.78912	1.49524	1.63448	0.989718	1.15317	0.942228	1.81534	1.5359	1.39231	1.03977	1.09132	1.10386	0.861819	0.660917	0.539579
108.2	2.02605	1.80749	1.78918	1.7916	1.49746	1.63679	0.990354	1.15386	0.942674	1.81633	1.5372	1.39379	1.03987	1.09142	1.10391	0.861704	0.661133	0.539601
108.4	2.02738	1.80917	1.7901	1.79421	1.49979	1.63897	0.99084	1.15427	0.942836	1.81748	1.53886	1.39514	1.04058	1.09121	1.10362	0.861938	0.661257	0.539383
108.6	2.02838	1.80988	1.79112	1.79702	1.50184	1.64092	0.991608	1.15493	0.943069	1.81859	1.5405	1.39588	1.04121	1.09162	1.10362	0.861925	0.661698	0.53918
108.8	2.0289	1.81164	1.79212	1.79952	1.50379	1.64301	0.992144	1.15579	0.943625	1.81942	1.54203	1.39658	1.04154	1.09213	1.1039	0.862344	0.661953	0.538991
109	2.02987	1.81282	1.79315	1.80208	1.50646	1.64487	0.992607	1.15637	0.944091	1.82064	1.54397	1.39767	1.04155	1.0923	1.10407	0.862522	0.662463	0.539206
109.2	2.03089	1.81379	1.79381	1.80478	1.50908	1.64698	0.993235	1.15673	0.94448	1.82216	1.54547	1.39911	1.04204	1.09271	1.10407	0.863168	0.662055	0.539276
109.4	2.032	1.81475	1.7952	1.80764	1.51093	1.64859	0.994003	1.15664	0.944923	1.82346	1.54688	1.40036	1.04258	1.09244	1.1039	0.863239	0.66209	0.539078
109.6	2.03282	1.81548	1.79608	1.81037	1.5128	1.65046	0.994878	1.15715	0.945072	1.82496	1.54838	1.40185	1.04326	1.0926	1.10414	0.86344	0.662099	0.538639
109.8	2.03362	1.81655	1.79692	1.81303	1.51518	1.65183	0.995787	1.15734	0.945314	1.82649	1.55014	1.40353	1.04419	1.09239	1.10414	0.863576	0.662217	0.538477
110	2.03425	1.81722	1.79747	1.816	1.51731	1.6539	0.997135	1.1578	0.945654	1.82809	1.55165	1.40515	1.04452	1.09241	1.10424	0.863786	0.662518	0.53857
110.2	2.03492	1.81811	1.7985	1.81867	1.51946	1.65559	0.998052	1.15851	0.945629	1.8294	1.55294	1.40644	1.04487	1.0928	1.10429	0.86365	0.662874	0.53878
110.4	2.03616	1.81879	1.79914	1.82129	1.52173	1.65748	0.998938	1.15883	0.945813	1.83103	1.55488	1.40773	1.04542	1.0927	1.10462	0.86422	0.663144	0.538853
110.6	2.0371	1.81955	1.80017	1.82425	1.52439	1.65902	0.999587	1.15919	0.946365	1.83238	1.55645	1.40879	1.04596	1.09313	1.10456	0.864277	0.663381	0.538984
110.8	2.03834	1.82073	1.80077	1.82696	1.5263	1.66139	1.00064	1.15972	0.946589	1.83366	1.55804	1.41023	1.04645	1.09354	1.10484	0.864225	0.663373	0.539151
111	2.03959	1.82181	1.80085	1.82971	1.52804	1.66379	1.0017	1.16017	0.946933	1.83488	1.55942	1.41163	1.04678	1.09366	1.10512	0.864456	0.663647	0.539057
111.2	2.04048	1.82312	1.8018	1.83208	1.53002	1.66573	1.00252	1.16062	0.947219	1.83653	1.56027	1.41294	1.04689	1.09465	1.10542	0.864617	0.663823	0.53929
111.4	2.04171	1.82398	1.80232	1.83479	1.53229	1.66776	1.00321	1.16125	0.947323	1.83754	1.56167	1.414	1.04693	1.09491	1.10567	0.864555	0.664041	0.539836
111.6	2.043	1.82446	1.80322	1.8372	1.53427	1.66975	1.00417	1.16194	0.947362	1.83861	1.56307	1.41545	1.047	1.09498	1.10581	0.865039	0.664022	0.540057
111.8	2.04405	1.8255	1.80365	1.83984	1.53646	1.67152	1.00482	1.16218	0.947544	1.83967	1.56446	1.41679	1.04705	1.09496	1.10612	0.865159	0.663782	0.540096
112	2.04492	1.82637	1.80463	1.84196	1.53862	1.67351	1.00525	1.16244	0.947707	1.84062	1.56585	1.418	1.04674	1.09493	1.10629	0.86535	0.663706	0.540054
112.2	2.04575	1.82726	1.80524	1.84422	1.54071	1.67638	1.00577	1.16307	0.94781	1.84181	1.56741	1.41904	1.04709	1.09506	1.10638	0.865163	0.663906	0.539703
112.4	2.0468	1.82822	1.80554	1.84653	1.54286	1.67825	1.00627	1.16348	0.947996	1.84323	1.56896	1.41996	1.04771	1.09517	1.10625	0.865413	0.663835	0.539478
112.6	2.04761	1.82862	1.80644	1.84895	1.54484	1.67999	1.00686	1.16411	0.948097	1.84449	1.57041	1.42075	1.04782	1.09548	1.10678	0.865668	0.663663	0.539916
112.8	2.04877	1.82976	1.80743	1.85137	1.54706	1.6824	1.00717	1.1644	0.948628	1.84581	1.57165	1.42183	1.04789	1.09546	1.10676	0.866162	0.663307	0.540124
113	2.04995	1.83109	1.80805	1.85368	1.54944	1.68412	1.0075	1.16437	0.948977	1.84751	1.57317	1.4229	1.04762	1.09512	1.10685	0.866354	0.663495	0.540486
113.2	2.05085	1.83189	1.80875	1.85584	1.55161	1.6859	1.00817	1.16444	0.949292	1.84912	1.57403	1.42401	1.04777	1.09533	1.10734	0.866799	0.663305	0.540402
113.4	2.05195	1.83317	1.80962	1.85816	1.55337	1.68766	1.00906	1.16469	0.949966	1.85019	1.57512	1.4252	1.04788	1.09488	1.10716	0.866897	0.663502	0.54053
113.6	2.05236	1.83428	1.8102	1.86021	1.55557	1.68948	1.00968	1.16534	0.950349	1.85127	1.57636	1.42657	1.04826	1.09491	1.10714	0.866946	0.663854	0.540618
113.8	2.05323	1.8349	1.81093	1.86262	1.55756	1.6915	1.01038	1.1651	0.950543	1.85287	1.57776	1.42818	1.04879	1.09497	1.10714	0.867116	0.664256	0.540966
114	2.05403	1.83533	1.81177	1.865	1.55972	1.69333	1.01143	1.16549	0.950891	1.85421	1.57891	1.4293	1.049	1.09545	1.10731	0.867082	0.664881	0.541085
114.2	2.0548	1.83637	1.8125	1.86672	1.56207	1.69502	1.01229	1.16584	0.951369	1.85547	1.58014	1.43043	1.04928	1.09572	1.10736	0.866951	0.665186	0.541222
114.4	2.05557	1.83733	1.81329	1.86885	1.56437	1.69674	1.01292	1.166	0.951766	1.85694	1.58161	1.43157	1.04971	1.09571	1.10756	0.866664	0.665588	0.541499
114.6	2.05631	1.83823	1.8144	1.87155	1.56658	1.6981	1.0136	1.16593	0.951974	1.8582	1.58262	1.43276	1.04999	1.09573	1.10774	0.866458	0.665952	0.541606
114.8	2.0569	1.83921	1.81483	1.87411	1.56826	1.70004	1.01463	1.1666	0.951874	1.85922	1.5835	1.43402	1.0503	1.09592	1.1084	0.866402	0.666524	0.541892
115	2.05766	1.84005	1.81577	1.87663	1.56986	1.7018	1.01564	1.16685	0.951904	1.86068	1.58481	1.43517	1.05086	1.09639	1.10825	0.86658	0.667306	0.541915
115.2	2.05814	1.8407	1.81711	1.87877	1.57205	1.70307	1.01592	1.16683	0.951978	1.86197	1.58594	1.43627	1.05104	1.09673	1.10835	0.866685	0.667563	0.542373
115.4	2.05959	1.84145	1.81786	1.88113	1.57443	1.70464	1.01678	1.16742	0.952077	1.86267	1.58773	1.4374	1.05123	1.09642	1.10847	0.866569	0.667685	0.542871
115.6	2.06052	1.84218	1.8186	1.88342	1.57626	1.7063	1.01759	1.16789	0.952242	1.86372	1.58923	1.43911	1.05163	1.09626	1.1086	0.867419	0.667659	0.542456
115.8	2.06122	1.84322	1.81914	1.88587	1.57891	1.70768	1.01824	1.16821	0.952535	1.86478	1.59047	1.44001	1.05186	1.09641	1.10855	0.867598	0.667423	0.542193
116	2.06204	1.84447	1.82015	1.88815	1.58119	1.70954	1.01867	1.16848	0.952633	1.86562	1.59143	1.44065	1.05269	1.09679	1.10855	0.867924	0.667704	0.541966
116.2	2.06313	1.84529	1.82076	1.89044	1.58313	1.71161	1.01949	1.16855	0.95263	1.86709	1.5924	1.44155	1.05343	1.0968	1.10859	0.867891	0.667845	0.541742
116.4	2.06417	1.84671	1.82141	1.89257	1.5851	1.71317	1.02035	1.16904	0.952721	1.8684	1.59373	1.44246	1.05368	1.09701	1.10852	0.868095	0.667685	0.541988
116.6	2.06535	1.84772	1.82232	1.89482	1.58741	1.71542	1.02123	1.16976	0.953076	1.86945	1.59527	1.44348	1.05376	1.09708	1.10864	0.867925	0.667937	0.542349
116.8	2.06678	1.84893	1.82286	1.89748	1.58972	1.71758	1.02191	1.1704	0.953676	1.87064	1.59658	1.44424	1.05406	1.0971	1.10823	0.868222	0.667594	0.54234
117	2.06725	1.85033	1.82317	1.8994	1.59174	1.71934	1.02249	1.17062	0.954216	1.87206	1.59771	1.44543	1.05405	1.0973	1.10878	0.86819	0.667641	0.542313
117.2	2.06802	1.85147	1.82359	1.90166	1.59395	1.72144	1.02352	1.17107	0.954589	1.87313	1.59872	1.44656	1.05438	1.09778	1.10888	0.868442	0.667639	0.542586
117.4	2.06889	1.85281	1.82386	1.90418	1.59623	1.72347	1.024	1.17115	0.955498	1.8742	1.59974	1.4474	1.05496	1.09768	1.10883	0.868414	0.667308	0.542811
117.6	2.06903	1.85353	1.82512	1.90627	1.59823	1.72555	1.02424	1.17141	0.955781	1.87553	1.60083	1.44832	1.05536	1.09802	1.10905	0.868412	0.667159	0.542994
117.8	2.06958	1.85416	1.82582	1.9085	1.60015	1.72772	1.02468	1.17149	0.956046	1.87704	1.60206	1.44937	1.05561	1.09832	1.10944	0.868464	0.666898	0.543086
118	2.07008	1.85536	1.82637	1.91062	1.60241	1.72951	1.02536	1.17212	0.956556	1.87823	1.60318	1.45044	1.05579	1.09858	1.10983	0.868218	0.666793	0.54309
118.2	2.07063	1.85637	1.82686	1.91279	1.60443	1.73133	1.0258	1.17263	0.956969	1.87926	1.60437	1.45173	1.05593	1.09858	1.11012	0.868095	0.666692	0.543186
118.4	2.07126	1.85746	1.82741	1.91544	1.60637	1.73276	1.02605	1.17292	0.956952	1.88052	1.60537	1.45282	1.05628	1.09862	1.11044	0.86789	0.666816	0.543477
118.6	2.07196	1.85825	1.8276	1.918	1.60812	1.73413	1.02654	1.17336	0.956827	1.88151	1.60614	1.4542	1.0564	1.09857	1.11072	0.86786	0.667047	0.543464
118.8	2.07275	1.85897	1.82769	1.91997	1.60959	1.73531	1.02701	1.17414	0.956796	1.88223	1.60701	1.45532	1.05672	1.09889	1.11103	0.867868	0.667458	0.543388
119	2.0738	1.85989	1.82794	1.92182	1.61094	1.73637	1.02744	1.17428	0.956989	1.88321	1.60818	1.45662	1.05682	1.09903	1.11102	0.868067	0.667744	0.543452
119.2	2.07483	1.86055	1.82794	1.92369	1.61256	1.73707	1.02753	1.17446	0.957107	1.88362	1.60879	1.45772	1.05679	1.09876	1.1114	0.868132	0.6678	0.543434
119.4	2.07597	1.86126	1.82739	1.92521	1.61346	1.73784	1.02793	1.17506	0.957146	1.88409	1.60947	1.4586	1.05688	1.0986	1.11168	0.86812	0.668148	0.543348
119.6	2.07684	1.86191	1.82726	1.92665	1.61422	1.73862	1.02811	1.17525	0.957245	1.88452	1.61002	1.45949	1.05729	1.09843	1.11172	0.868488	0.668295	0.54302
119.8	2.07771	1.86269	1.82688	1.92793	1.61508	1.73898	1.02842	1.17525	0.957263	1.88481	1.61024	1.45995	1.05746	1.0985	1.11156	0.868278	0.668635	0.543094

## Sheet: A. tenuis
Time	Fish			Amphibian			Gecko			Eel			Rodent			Human
0	9.45e-05	0.002906	0.001855	0.001564	0.003404	0.003004	0.001297	0.002712	0.003788	0.003461	0.001428	0.004822	0.005408	0.002161	0	0	0.002333	0.003041
0.2	0.001341	0.004049	0.003282	0.002695	0.004191	0.003814	0.001875	0.004069	0.005123	0.004143	0.002607	0.005694	0.006531	0.003372	0.000455	0	0.003062	0.004314
0.4	0.002465	0.005496	0.005004	0.00328	0.005449	0.005097	0.002309	0.005423	0.006871	0.005186	0.004139	0.006638	0.007875	0.004825	0.001381	0.000473	0.00425	0.005547
0.6	0.003735	0.006978	0.006289	0.004562	0.006678	0.006208	0.002893	0.007122	0.008446	0.006301	0.006003	0.007744	0.009197	0.006188	0.002406	0.001205	0.00516	0.006847
0.8	0.005197	0.008684	0.007852	0.00596	0.008047	0.007488	0.00363	0.009014	0.009688	0.007977	0.007346	0.00893	0.010398	0.00789	0.003567	0.00215	0.006167	0.008176
1	0.006797	0.010508	0.009529	0.007499	0.009352	0.008749	0.004083	0.010738	0.011436	0.009761	0.008891	0.010111	0.011935	0.009376	0.00483	0.002878	0.007486	0.009807
1.2	0.008026	0.012353	0.010774	0.009242	0.01111	0.00995	0.005431	0.012531	0.012619	0.011216	0.009999	0.01141	0.012916	0.010564	0.006409	0.003654	0.008779	0.011142
1.4	0.009219	0.014355	0.011916	0.011136	0.012581	0.011431	0.006437	0.014184	0.01381	0.012804	0.011685	0.012622	0.014287	0.012372	0.00765	0.004395	0.010076	0.012377
1.6	0.010283	0.01618	0.013492	0.012864	0.01417	0.012873	0.007465	0.016044	0.014914	0.014147	0.013139	0.013953	0.015353	0.013703	0.008776	0.005359	0.011489	0.013435
1.8	0.011345	0.017706	0.014745	0.014518	0.015492	0.014111	0.008626	0.017497	0.016215	0.015668	0.014909	0.015435	0.016304	0.015006	0.009952	0.006301	0.01288	0.014088
2	0.012704	0.018814	0.015872	0.015935	0.01664	0.015264	0.009964	0.018987	0.017467	0.01695	0.0157	0.016839	0.017102	0.016171	0.011104	0.006901	0.014492	0.014325
2.2	0.013776	0.019809	0.01663	0.0173	0.017715	0.016212	0.011302	0.020286	0.018341	0.017989	0.017296	0.018233	0.017461	0.017402	0.011732	0.00754	0.015313	0.014429
2.4	0.014327	0.021016	0.017071	0.018458	0.018784	0.017736	0.012262	0.021209	0.019465	0.018879	0.018406	0.019143	0.018583	0.018502	0.012305	0.008611	0.015847	0.015173
2.6	0.015059	0.022482	0.018037	0.019313	0.020098	0.01911	0.013694	0.022275	0.020863	0.019862	0.019826	0.020152	0.019541	0.01961	0.012763	0.009473	0.016683	0.015968
2.8	0.01586	0.023744	0.018544	0.020531	0.021376	0.020035	0.014576	0.023748	0.022127	0.021009	0.02096	0.021545	0.020271	0.020208	0.013173	0.010203	0.017695	0.016462
3	0.016925	0.024851	0.019096	0.021986	0.022497	0.020988	0.015664	0.024915	0.023401	0.022214	0.022555	0.023005	0.021224	0.02117	0.014041	0.010844	0.018364	0.017194
3.2	0.018398	0.025711	0.019946	0.023218	0.023662	0.021707	0.01647	0.026433	0.024314	0.022689	0.023553	0.024463	0.021958	0.022261	0.014632	0.011282	0.018771	0.017482
3.4	0.019524	0.026807	0.020917	0.024474	0.025061	0.022243	0.017389	0.02811	0.025444	0.023461	0.025088	0.026051	0.022812	0.023095	0.01498	0.011769	0.019252	0.017827
3.6	0.020489	0.027872	0.021319	0.025743	0.026083	0.022725	0.01804	0.029165	0.02669	0.023981	0.02656	0.027297	0.023288	0.024367	0.015043	0.01247	0.020084	0.017884
3.8	0.02154	0.029098	0.022218	0.026593	0.027277	0.023151	0.018936	0.030458	0.02782	0.024607	0.028041	0.028836	0.02388	0.025121	0.015458	0.013147	0.020415	0.018346
4	0.022806	0.030261	0.023322	0.027498	0.028525	0.023806	0.019486	0.031829	0.029152	0.025315	0.029366	0.029822	0.024698	0.025457	0.01572	0.013422	0.020935	0.018826
4.2	0.023752	0.031453	0.024486	0.028173	0.029492	0.024412	0.021025	0.032983	0.030483	0.02543	0.030539	0.030607	0.025681	0.026665	0.015706	0.013453	0.021017	0.019194
4.4	0.024304	0.032868	0.02549	0.028497	0.031196	0.025528	0.021771	0.034232	0.031734	0.02626	0.031539	0.031527	0.026581	0.027771	0.016233	0.013936	0.021625	0.019485
4.6	0.02508	0.033897	0.026188	0.029963	0.032021	0.026247	0.022529	0.03569	0.032521	0.027203	0.0325	0.032789	0.027455	0.028304	0.016438	0.014138	0.02132	0.020107
4.8	0.026078	0.034849	0.027406	0.031193	0.032847	0.027166	0.022976	0.037064	0.033113	0.028359	0.03284	0.033897	0.028281	0.029037	0.016686	0.0139	0.021658	0.020386
5	0.027206	0.036064	0.028489	0.032449	0.033895	0.027719	0.023603	0.03834	0.034147	0.029427	0.033813	0.034826	0.029157	0.029818	0.017203	0.013803	0.021813	0.020909
5.2	0.027633	0.037038	0.029228	0.033999	0.035332	0.028381	0.024402	0.039513	0.034183	0.02993	0.034743	0.035905	0.029405	0.030464	0.017765	0.013832	0.022223	0.020979
5.4	0.028384	0.03828	0.030575	0.035184	0.036102	0.02939	0.02477	0.040539	0.034799	0.030933	0.035776	0.036591	0.03044	0.031188	0.017885	0.014423	0.022739	0.021203
5.6	0.029457	0.039053	0.031996	0.036359	0.036707	0.030099	0.025446	0.042115	0.035605	0.031623	0.036527	0.03778	0.030673	0.031314	0.018151	0.014797	0.023349	0.021215
5.8	0.030712	0.039867	0.033054	0.037308	0.036974	0.030684	0.026179	0.042849	0.036444	0.032503	0.037627	0.038767	0.031534	0.032027	0.018941	0.014869	0.023995	0.021363
6	0.032325	0.040793	0.034128	0.038206	0.037856	0.03192	0.026683	0.044193	0.037174	0.033364	0.037989	0.039439	0.032005	0.032378	0.019695	0.015147	0.02424	0.021844
6.2	0.032987	0.042216	0.035252	0.039186	0.03919	0.033154	0.027521	0.045108	0.037853	0.034047	0.039439	0.040582	0.032701	0.033332	0.01974	0.015477	0.024011	0.022271
6.4	0.033365	0.043755	0.035967	0.040108	0.040292	0.034073	0.028327	0.045808	0.038326	0.034501	0.040083	0.04144	0.033764	0.033423	0.019682	0.016333	0.024139	0.022889
6.6	0.034757	0.045227	0.036767	0.041189	0.041598	0.03506	0.029106	0.047059	0.03903	0.035357	0.041007	0.042855	0.034457	0.033527	0.020215	0.016943	0.024479	0.023461
6.8	0.035766	0.046494	0.037007	0.042372	0.042375	0.035579	0.029635	0.047886	0.039709	0.036656	0.042232	0.04408	0.034877	0.033345	0.020483	0.017637	0.024783	0.023424
7	0.036635	0.047469	0.037801	0.04337	0.04321	0.036425	0.03031	0.048686	0.040318	0.037084	0.043457	0.045067	0.03587	0.034017	0.021099	0.01794	0.025157	0.02354
7.2	0.037627	0.048734	0.038149	0.04414	0.044643	0.037088	0.030758	0.049471	0.040986	0.037817	0.04483	0.045994	0.03635	0.034729	0.021299	0.018457	0.025106	0.023647
7.4	0.03832	0.049903	0.038118	0.045106	0.045422	0.037371	0.031323	0.050421	0.041543	0.038911	0.046798	0.046862	0.036905	0.034944	0.021297	0.018767	0.025684	0.023782
7.6	0.038939	0.050754	0.038733	0.046503	0.046469	0.037837	0.031703	0.050798	0.042582	0.039522	0.048379	0.047702	0.037154	0.035606	0.021738	0.019466	0.026061	0.023878
7.8	0.039466	0.051738	0.039275	0.047502	0.047399	0.038273	0.032649	0.051571	0.042934	0.040331	0.049495	0.048056	0.037728	0.035919	0.02207	0.019906	0.026269	0.024005
8	0.039816	0.052437	0.039637	0.04858	0.04871	0.039117	0.033533	0.052308	0.043978	0.041134	0.051029	0.048858	0.038471	0.036165	0.022406	0.019661	0.026412	0.024121
8.2	0.040111	0.053244	0.040334	0.049355	0.049907	0.03956	0.03485	0.052905	0.045239	0.042154	0.05162	0.049999	0.038733	0.036887	0.022751	0.020026	0.026544	0.024191
8.4	0.040188	0.054059	0.040858	0.050554	0.050976	0.040156	0.035366	0.053841	0.04587	0.04334	0.052252	0.051345	0.039109	0.037208	0.023367	0.020251	0.027032	0.024308
8.6	0.040831	0.054437	0.041463	0.051977	0.051603	0.040583	0.036187	0.054847	0.046915	0.044465	0.053445	0.052658	0.039757	0.037347	0.023455	0.020388	0.026578	0.024554
8.8	0.041292	0.05472	0.042342	0.053169	0.052271	0.040986	0.03688	0.055783	0.047878	0.045559	0.054344	0.053886	0.040115	0.038187	0.023634	0.020429	0.026989	0.024528
9	0.04203	0.055418	0.043334	0.054535	0.053539	0.041121	0.037898	0.05664	0.048962	0.046499	0.055268	0.054797	0.040519	0.0391	0.023985	0.020848	0.027709	0.02487
9.2	0.042259	0.056205	0.044302	0.055987	0.054271	0.041496	0.038247	0.057512	0.049576	0.047193	0.055925	0.056062	0.040649	0.039325	0.024342	0.020872	0.028406	0.025082
9.4	0.043056	0.057054	0.045393	0.056753	0.054611	0.041976	0.039475	0.058389	0.05069	0.048368	0.056511	0.057132	0.040977	0.039628	0.024327	0.021266	0.028531	0.025279
9.6	0.044289	0.05801	0.046433	0.057759	0.055286	0.042782	0.040174	0.059947	0.051763	0.049142	0.057418	0.058294	0.041298	0.040185	0.024759	0.0208	0.029065	0.025435
9.8	0.045166	0.059076	0.047174	0.058499	0.05599	0.043006	0.041056	0.060484	0.052445	0.049922	0.057881	0.058863	0.042276	0.040335	0.025407	0.020381	0.029311	0.025698
10	0.04649	0.060082	0.04783	0.059399	0.057377	0.043771	0.041354	0.061704	0.053204	0.051095	0.058308	0.060084	0.042379	0.040651	0.025849	0.020375	0.029218	0.025507
10.2	0.047344	0.061096	0.048462	0.060103	0.058613	0.044142	0.042337	0.06246	0.053709	0.051784	0.059066	0.061409	0.043089	0.04083	0.025601	0.020486	0.029354	0.025144
10.4	0.048204	0.062027	0.048742	0.060768	0.059585	0.044754	0.042905	0.063565	0.053899	0.052707	0.059822	0.062271	0.043766	0.04072	0.025732	0.021044	0.029588	0.025167
10.6	0.049423	0.063157	0.049243	0.06164	0.060323	0.045873	0.043748	0.064586	0.054464	0.053821	0.060925	0.063152	0.044434	0.040969	0.025979	0.020987	0.030047	0.025069
10.8	0.050123	0.064182	0.049743	0.062396	0.060898	0.046339	0.044343	0.065411	0.054451	0.054547	0.06223	0.064132	0.045109	0.041354	0.026116	0.021281	0.030056	0.024801
11	0.05075	0.065157	0.050146	0.063289	0.061511	0.047312	0.044633	0.065824	0.054748	0.054732	0.06306	0.064923	0.046176	0.041829	0.026621	0.02163	0.02999	0.024758
11.2	0.051526	0.065755	0.049954	0.063875	0.062443	0.048069	0.044865	0.066248	0.05518	0.055507	0.064201	0.065353	0.046517	0.042447	0.026488	0.021761	0.030316	0.024843
11.4	0.052104	0.066195	0.050331	0.064998	0.063014	0.048767	0.045569	0.066609	0.055346	0.055994	0.065349	0.066193	0.046736	0.042372	0.027148	0.021947	0.030748	0.024638
11.6	0.052608	0.066548	0.051023	0.066006	0.064066	0.04942	0.046036	0.06714	0.055911	0.056693	0.065874	0.066828	0.046641	0.042493	0.027703	0.022156	0.030784	0.024605
11.8	0.053014	0.067013	0.051153	0.066998	0.064862	0.049977	0.047235	0.067988	0.056193	0.057304	0.066746	0.067715	0.04682	0.042522	0.028172	0.022874	0.03082	0.023812
12	0.053628	0.067678	0.051583	0.067654	0.066166	0.050424	0.048015	0.068659	0.05671	0.058261	0.067834	0.068691	0.047105	0.042624	0.028479	0.023229	0.030501	0.023628
12.2	0.054326	0.068611	0.052181	0.068888	0.067226	0.050898	0.048684	0.069192	0.057051	0.059723	0.068349	0.069641	0.047019	0.042576	0.029192	0.023837	0.030631	0.023568
12.4	0.054926	0.06919	0.052705	0.069977	0.067764	0.051133	0.049217	0.069811	0.057387	0.060362	0.069126	0.070551	0.047101	0.04313	0.02969	0.024037	0.030417	0.023518
12.6	0.055679	0.069654	0.053255	0.07097	0.0687	0.051425	0.049825	0.07052	0.05791	0.060855	0.070236	0.071006	0.047726	0.043268	0.029952	0.024477	0.030149	0.023448
12.8	0.056061	0.0701	0.053703	0.072213	0.069155	0.051762	0.050443	0.07128	0.058437	0.061702	0.071192	0.071854	0.047982	0.043761	0.02994	0.024718	0.030411	0.023298
13	0.056655	0.07124	0.054135	0.07373	0.069996	0.052632	0.050603	0.072142	0.058763	0.062362	0.072333	0.072708	0.048357	0.043888	0.030191	0.024614	0.031035	0.023308
13.2	0.057318	0.072071	0.054779	0.07458	0.070729	0.05332	0.051045	0.073114	0.05924	0.063595	0.073552	0.073604	0.048633	0.044022	0.030657	0.024301	0.030346	0.023591
13.4	0.058143	0.072673	0.055866	0.075221	0.071403	0.053509	0.051866	0.073938	0.060086	0.064702	0.074609	0.074199	0.048612	0.044031	0.030831	0.024716	0.030358	0.023738
13.6	0.059014	0.073742	0.056537	0.076551	0.072272	0.054173	0.051985	0.07464	0.060146	0.065934	0.075708	0.074702	0.049166	0.044107	0.030788	0.024317	0.030757	0.023904
13.8	0.059895	0.074363	0.056802	0.07775	0.072591	0.054191	0.052358	0.074682	0.060628	0.066565	0.076331	0.075495	0.049724	0.043947	0.030927	0.02404	0.031054	0.023754
14	0.060922	0.075105	0.057235	0.078672	0.073513	0.05523	0.052388	0.075107	0.060915	0.067597	0.077332	0.076706	0.049941	0.044313	0.03087	0.024282	0.031241	0.023975
14.2	0.061658	0.075739	0.05794	0.079611	0.073998	0.056154	0.05301	0.075388	0.061329	0.06835	0.078535	0.077456	0.05044	0.044119	0.030814	0.024498	0.031361	0.024938
14.4	0.062383	0.07674	0.058439	0.080518	0.074611	0.057429	0.053059	0.075812	0.061547	0.069119	0.079449	0.078072	0.050971	0.044446	0.031002	0.024221	0.031679	0.025841
14.6	0.063246	0.077502	0.059121	0.081441	0.075152	0.058118	0.053722	0.076192	0.061869	0.069752	0.080407	0.078861	0.051528	0.044751	0.030994	0.024192	0.031566	0.026146
14.8	0.063791	0.078314	0.059413	0.082324	0.075856	0.058544	0.054501	0.076489	0.061501	0.070271	0.081042	0.080114	0.051795	0.044932	0.031005	0.024924	0.031589	0.026474
15	0.064192	0.078723	0.059546	0.082621	0.076395	0.059667	0.0551	0.076523	0.061971	0.071273	0.081844	0.080694	0.052061	0.045462	0.031017	0.025218	0.031583	0.027112
15.2	0.064807	0.079197	0.059665	0.083457	0.077277	0.060767	0.055639	0.076813	0.062294	0.072454	0.082351	0.081158	0.052087	0.045503	0.031228	0.025315	0.031709	0.027569
15.4	0.065591	0.08008	0.060357	0.084386	0.078695	0.061256	0.056235	0.077192	0.062853	0.073291	0.083335	0.082064	0.052076	0.045254	0.031882	0.025502	0.031624	0.027593
15.6	0.066153	0.080778	0.060735	0.08541	0.079875	0.061749	0.056672	0.078175	0.063531	0.074033	0.083794	0.082691	0.051493	0.045753	0.031798	0.025906	0.031631	0.027669
15.8	0.066327	0.081872	0.061445	0.086541	0.080861	0.062333	0.057764	0.078852	0.063875	0.074279	0.084876	0.083926	0.051439	0.046101	0.032226	0.026374	0.031463	0.027084
16	0.067202	0.082695	0.062097	0.08699	0.081952	0.062873	0.05789	0.079499	0.064206	0.074975	0.085417	0.084568	0.051222	0.046508	0.032112	0.026302	0.031381	0.027388
16.2	0.067725	0.083405	0.06246	0.08806	0.082834	0.063468	0.057924	0.08034	0.06444	0.075762	0.085981	0.085596	0.051218	0.046352	0.032505	0.026279	0.031034	0.027457
16.4	0.068163	0.08394	0.06293	0.088537	0.08343	0.063637	0.058344	0.0811	0.064765	0.075682	0.086501	0.086629	0.051659	0.046554	0.03235	0.026372	0.030448	0.027248
16.6	0.068857	0.084504	0.063324	0.089004	0.083972	0.063794	0.05865	0.081832	0.064854	0.076042	0.087414	0.087129	0.052169	0.046604	0.032233	0.026639	0.030694	0.026618
16.8	0.069341	0.085117	0.06354	0.090132	0.084729	0.064418	0.05913	0.083059	0.065391	0.076666	0.088766	0.087893	0.051991	0.04686	0.031943	0.026702	0.03052	0.026183
17	0.069487	0.085578	0.064295	0.091058	0.085627	0.064979	0.059329	0.083808	0.06555	0.076873	0.08934	0.088948	0.052267	0.047517	0.032195	0.02652	0.030862	0.026018
17.2	0.070084	0.086255	0.065676	0.091363	0.085898	0.065116	0.059663	0.084451	0.065987	0.077499	0.090055	0.089424	0.052494	0.047755	0.032503	0.026184	0.030271	0.025865
17.4	0.070404	0.086824	0.066706	0.092219	0.086303	0.064921	0.059618	0.084891	0.066151	0.077846	0.090692	0.090416	0.052578	0.047787	0.0323	0.026619	0.031118	0.025469
17.6	0.071264	0.087582	0.067276	0.092869	0.086648	0.065952	0.059762	0.085128	0.066008	0.078391	0.091633	0.091145	0.053266	0.048326	0.032113	0.026309	0.031739	0.025268
17.8	0.072238	0.087898	0.067604	0.093723	0.087007	0.066676	0.060503	0.085204	0.066811	0.078527	0.092314	0.092348	0.053714	0.048791	0.032752	0.026058	0.032496	0.025322
18	0.072879	0.088676	0.06837	0.094706	0.087586	0.067157	0.061031	0.085735	0.06683	0.079549	0.093283	0.093257	0.054537	0.04894	0.03295	0.026108	0.032079	0.025853
18.2	0.073704	0.089372	0.069139	0.095551	0.088136	0.067477	0.061478	0.085971	0.067094	0.080483	0.094004	0.093758	0.054887	0.04909	0.033464	0.025933	0.031984	0.025819
18.4	0.074109	0.089977	0.069555	0.096049	0.089017	0.067681	0.06196	0.086393	0.0672	0.08116	0.094171	0.094403	0.055131	0.049563	0.033746	0.025916	0.032475	0.025779
18.6	0.07447	0.090546	0.069536	0.096737	0.089795	0.067612	0.063117	0.08685	0.067508	0.081928	0.094782	0.095386	0.055179	0.050253	0.034004	0.026037	0.032391	0.02541
18.8	0.074769	0.091475	0.069486	0.097325	0.090269	0.068227	0.063686	0.087328	0.067543	0.083044	0.096073	0.095787	0.055265	0.050462	0.0341	0.026165	0.032316	0.025832
19	0.075156	0.092191	0.07012	0.097989	0.091157	0.068894	0.063755	0.087788	0.068084	0.084143	0.096989	0.096054	0.055442	0.050843	0.03436	0.026163	0.032295	0.025727
19.2	0.075601	0.092924	0.070082	0.099185	0.09201	0.069106	0.063862	0.087848	0.068516	0.08488	0.097717	0.096594	0.055457	0.050963	0.034949	0.026445	0.032122	0.025444
19.4	0.075691	0.094101	0.070847	0.100067	0.093099	0.069147	0.064424	0.088377	0.069257	0.085332	0.09883	0.09744	0.0554	0.051307	0.034915	0.026519	0.032326	0.025066
19.6	0.075919	0.094516	0.071355	0.101307	0.094279	0.069303	0.064809	0.08934	0.069719	0.086054	0.099276	0.098009	0.054936	0.05147	0.034871	0.026945	0.032638	0.025199
19.8	0.075752	0.095264	0.071749	0.101952	0.094925	0.069485	0.065372	0.089551	0.069842	0.086821	0.100011	0.098769	0.055275	0.051116	0.035012	0.026772	0.032416	0.025132
20	0.076139	0.095732	0.07179	0.102318	0.095487	0.069768	0.065657	0.090066	0.070189	0.087887	0.100431	0.099253	0.05562	0.051362	0.035013	0.026888	0.031916	0.025266
20.2	0.07646	0.096496	0.071751	0.102874	0.096364	0.070038	0.065983	0.09051	0.07032	0.08904	0.101148	0.099318	0.056172	0.051466	0.035003	0.027149	0.031286	0.025297
20.4	0.077023	0.096976	0.072115	0.10342	0.096927	0.070153	0.066579	0.09074	0.07082	0.089349	0.102101	0.099952	0.056757	0.051714	0.033947	0.027425	0.031064	0.025134
20.6	0.077664	0.09757	0.072449	0.104283	0.097473	0.070071	0.067039	0.090942	0.071605	0.089979	0.103335	0.100261	0.056847	0.05215	0.033685	0.027547	0.030825	0.024973
20.8	0.078192	0.098004	0.07261	0.105258	0.098417	0.070315	0.067584	0.09184	0.071856	0.090337	0.104484	0.101017	0.057252	0.052331	0.033701	0.027214	0.030549	0.024986
21	0.078363	0.09844	0.072831	0.105845	0.098955	0.070437	0.067838	0.091992	0.071688	0.090811	0.104429	0.101843	0.057691	0.052775	0.034033	0.027059	0.030406	0.025303
21.2	0.079293	0.099426	0.073433	0.106351	0.098903	0.070844	0.06818	0.092133	0.072016	0.091438	0.10525	0.102545	0.058117	0.052307	0.033839	0.027058	0.029931	0.02548
21.4	0.080592	0.099523	0.073258	0.107202	0.099903	0.071245	0.068753	0.092486	0.072324	0.091997	0.106203	0.102984	0.058047	0.052312	0.033703	0.027349	0.030508	0.025904
21.6	0.081765	0.100119	0.073814	0.108155	0.100266	0.072075	0.069498	0.092626	0.072428	0.092619	0.106942	0.103352	0.058083	0.052039	0.033745	0.027383	0.030456	0.026241
21.8	0.082354	0.10041	0.074385	0.109413	0.101075	0.072409	0.069811	0.093057	0.072758	0.093721	0.107587	0.104443	0.058241	0.052184	0.033499	0.027143	0.030155	0.025987
22	0.083302	0.100975	0.075056	0.110509	0.101897	0.072575	0.069909	0.093561	0.072627	0.094573	0.10839	0.104753	0.058826	0.052001	0.033443	0.027011	0.029905	0.025878
22.2	0.084286	0.100969	0.07532	0.110813	0.102048	0.072982	0.070304	0.093895	0.072937	0.095093	0.108557	0.105026	0.058819	0.052169	0.033491	0.027028	0.02976	0.025486
22.4	0.085069	0.101169	0.075484	0.111425	0.102422	0.073301	0.070614	0.094186	0.073248	0.095527	0.108916	0.105748	0.059037	0.05224	0.033628	0.027138	0.030184	0.025675
22.6	0.085828	0.101387	0.075636	0.112187	0.102773	0.07397	0.070304	0.09423	0.073561	0.09584	0.109844	0.106488	0.059345	0.052035	0.033615	0.026771	0.030226	0.025361
22.8	0.086793	0.101537	0.076319	0.11285	0.103212	0.075108	0.0701	0.094699	0.07366	0.096203	0.110832	0.106896	0.05987	0.051666	0.033725	0.026714	0.030288	0.025326
23	0.08732	0.101902	0.077014	0.113628	0.104017	0.075543	0.069914	0.095021	0.073936	0.096407	0.111341	0.107992	0.059749	0.051581	0.034294	0.026986	0.030285	0.024764
23.2	0.087583	0.102236	0.077563	0.114353	0.104315	0.076552	0.070016	0.09503	0.074333	0.096984	0.112087	0.108443	0.060079	0.0518	0.034548	0.026797	0.030126	0.024467
23.4	0.087268	0.102629	0.078326	0.114582	0.105008	0.076745	0.070472	0.095154	0.074709	0.097652	0.112766	0.109376	0.060313	0.051642	0.034447	0.026653	0.03002	0.023869
23.6	0.087772	0.102839	0.078643	0.115126	0.105916	0.076636	0.070514	0.095297	0.074472	0.09858	0.11308	0.109596	0.060328	0.051112	0.034902	0.026673	0.03034	0.023742
23.8	0.087804	0.10342	0.078656	0.11529	0.105895	0.076767	0.070787	0.095469	0.074717	0.099581	0.113188	0.11016	0.060647	0.050969	0.034852	0.026788	0.03014	0.023516
24	0.08777	0.10435	0.078481	0.115556	0.10622	0.077392	0.071029	0.095702	0.074727	0.100572	0.113625	0.110318	0.061058	0.051361	0.034976	0.026927	0.030224	0.023231
24.2	0.088048	0.104787	0.078728	0.11617	0.107236	0.077785	0.07125	0.09588	0.074903	0.101304	0.114351	0.110466	0.06114	0.051593	0.034846	0.026964	0.030126	0.02332
24.4	0.088012	0.105276	0.078925	0.116841	0.108263	0.078244	0.071745	0.096146	0.075132	0.102073	0.114843	0.111801	0.061365	0.051778	0.034208	0.026838	0.030074	0.022897
24.6	0.088217	0.106108	0.079028	0.117802	0.108801	0.078243	0.072114	0.096268	0.075211	0.103139	0.115575	0.112294	0.061627	0.05233	0.034756	0.026918	0.029968	0.022927
24.8	0.088402	0.106294	0.07874	0.118493	0.109473	0.078398	0.07246	0.096941	0.075147	0.103859	0.116125	0.113112	0.061661	0.052508	0.035024	0.026836	0.030057	0.023047
25	0.088561	0.106827	0.078708	0.119044	0.110206	0.078607	0.073047	0.096908	0.075364	0.104526	0.116413	0.113851	0.061419	0.052877	0.034763	0.026929	0.029978	0.023469
25.2	0.08872	0.106914	0.078931	0.12002	0.110532	0.078796	0.073713	0.097132	0.075569	0.105266	0.117559	0.114139	0.060902	0.052928	0.034046	0.027252	0.029945	0.023769
25.4	0.089056	0.107067	0.079503	0.12102	0.111369	0.079227	0.073841	0.097555	0.07552	0.105422	0.118516	0.114285	0.060299	0.053111	0.033752	0.027486	0.030276	0.023744
25.6	0.088695	0.107486	0.08038	0.122274	0.11163	0.079054	0.074128	0.09822	0.075394	0.105877	0.1191	0.114662	0.060179	0.053124	0.033228	0.027616	0.030167	0.023578
25.8	0.088786	0.107602	0.080673	0.123111	0.112369	0.079365	0.073754	0.098599	0.075567	0.106404	0.120033	0.11526	0.060044	0.053655	0.03261	0.027615	0.030074	0.023437
26	0.089634	0.10805	0.08056	0.124284	0.113032	0.079434	0.073626	0.098795	0.076051	0.106525	0.120893	0.115312	0.060424	0.054086	0.032506	0.027835	0.030295	0.023861
26.2	0.089788	0.108354	0.080827	0.124599	0.113006	0.079785	0.073676	0.09946	0.076794	0.106971	0.121722	0.115655	0.060262	0.053996	0.032295	0.027984	0.030098	0.023821
26.4	0.09001	0.108684	0.081204	0.1257	0.113868	0.080199	0.074015	0.09978	0.07733	0.107425	0.122631	0.115848	0.060592	0.053616	0.03208	0.028214	0.030696	0.024139
26.6	0.090606	0.108812	0.081915	0.126449	0.114452	0.081005	0.074099	0.100118	0.0779	0.107615	0.123277	0.11656	0.060712	0.053442	0.031974	0.028023	0.030985	0.02426
26.8	0.091305	0.109121	0.082284	0.12704	0.114941	0.081841	0.074533	0.100839	0.078197	0.108219	0.123976	0.117385	0.060637	0.053529	0.031889	0.028239	0.030994	0.024738
27	0.091804	0.109617	0.082896	0.12764	0.115571	0.082132	0.074728	0.100943	0.07858	0.108531	0.12483	0.11824	0.060369	0.053512	0.032088	0.028173	0.03095	0.024954
27.2	0.092022	0.109975	0.083469	0.127863	0.115533	0.082233	0.075387	0.101299	0.078716	0.108719	0.125174	0.118683	0.060623	0.053549	0.031701	0.028238	0.031225	0.024758
27.4	0.092599	0.110086	0.083639	0.128293	0.115975	0.081541	0.076052	0.10172	0.07875	0.108748	0.125753	0.119639	0.060343	0.053332	0.031949	0.028421	0.031117	0.02492
27.6	0.093685	0.110983	0.084208	0.129106	0.116382	0.08163	0.076411	0.102243	0.07853	0.109422	0.126163	0.120311	0.06	0.053118	0.032438	0.028785	0.031517	0.025351
27.8	0.094259	0.111651	0.084142	0.12915	0.116674	0.082136	0.076703	0.102751	0.078523	0.109981	0.12633	0.120943	0.060386	0.053116	0.032358	0.029142	0.031693	0.025188
28	0.094283	0.112535	0.084218	0.129431	0.117345	0.082655	0.077199	0.102781	0.078565	0.110918	0.127325	0.121199	0.060475	0.053154	0.032627	0.028834	0.031747	0.025464
28.2	0.094984	0.112658	0.084753	0.129788	0.11817	0.082943	0.077762	0.103167	0.078756	0.111917	0.127745	0.121758	0.060633	0.053503	0.032482	0.028242	0.031688	0.025615
28.4	0.095253	0.113544	0.084859	0.130381	0.118876	0.083488	0.078114	0.103818	0.078696	0.112241	0.128196	0.122627	0.061	0.053724	0.032612	0.027979	0.031976	0.025423
28.6	0.095634	0.114284	0.085316	0.131277	0.119086	0.083621	0.078588	0.104336	0.079056	0.112667	0.128854	0.122727	0.061167	0.053861	0.032835	0.028161	0.031787	0.025699
28.8	0.095865	0.114701	0.08549	0.131379	0.119551	0.084088	0.078852	0.104646	0.079432	0.112961	0.129535	0.123486	0.06144	0.053852	0.033018	0.027758	0.031593	0.025618
29	0.096018	0.115202	0.085807	0.131775	0.120199	0.084416	0.079472	0.104649	0.079407	0.11312	0.130227	0.123846	0.061478	0.053972	0.033047	0.027736	0.031686	0.025399
29.2	0.095948	0.116021	0.085937	0.132616	0.120434	0.084859	0.079605	0.105039	0.079198	0.113525	0.131041	0.123628	0.061397	0.054103	0.033596	0.027725	0.031253	0.025358
29.4	0.096188	0.116975	0.086122	0.133405	0.121127	0.085393	0.079574	0.10508	0.079349	0.113327	0.131313	0.124169	0.061695	0.054382	0.034012	0.027734	0.030995	0.02506
29.6	0.09607	0.117437	0.085998	0.134445	0.121538	0.085488	0.079274	0.105686	0.079562	0.114005	0.131267	0.124634	0.061822	0.054662	0.034426	0.027571	0.030917	0.025096
29.8	0.096208	0.118092	0.085755	0.135122	0.122315	0.085938	0.078793	0.105711	0.080165	0.114476	0.131784	0.124756	0.061839	0.054886	0.034332	0.027265	0.030804	0.025215
30	0.096591	0.118786	0.08565	0.135788	0.123075	0.0859	0.078564	0.105689	0.081158	0.115169	0.13218	0.124937	0.062281	0.055012	0.034329	0.027088	0.030788	0.025089
30.2	0.096758	0.119168	0.085571	0.136509	0.12335	0.086054	0.078771	0.106005	0.081828	0.116178	0.133035	0.125173	0.062076	0.054237	0.034183	0.027144	0.030933	0.025023
30.4	0.097396	0.119333	0.085735	0.137866	0.123847	0.086258	0.079124	0.106501	0.082088	0.1172	0.133346	0.125699	0.062436	0.054033	0.03408	0.027433	0.031043	0.025207
30.6	0.098118	0.119709	0.085985	0.138305	0.124009	0.087064	0.079246	0.106474	0.082074	0.117911	0.133663	0.126708	0.062036	0.054215	0.033987	0.027743	0.031016	0.02487
30.8	0.098625	0.11951	0.085967	0.138727	0.123956	0.087672	0.079214	0.106712	0.082182	0.118648	0.134361	0.12747	0.062173	0.054739	0.033651	0.027826	0.030903	0.024492
31	0.099718	0.119797	0.086265	0.139479	0.12437	0.087849	0.079385	0.10678	0.082173	0.119102	0.134741	0.128082	0.061871	0.054445	0.033726	0.028	0.031023	0.024009
31.2	0.100413	0.119896	0.086196	0.140367	0.124278	0.087934	0.079652	0.107323	0.082266	0.119176	0.135422	0.128382	0.061771	0.054291	0.03329	0.028637	0.030832	0.023892
31.4	0.101521	0.119827	0.086268	0.141092	0.124774	0.088145	0.0803	0.107628	0.082428	0.119639	0.136631	0.128924	0.061778	0.05436	0.033658	0.028784	0.030589	0.023617
31.6	0.102549	0.120096	0.086261	0.141434	0.125201	0.088749	0.080654	0.107535	0.082487	0.1204	0.137688	0.129437	0.06207	0.054513	0.0337	0.029514	0.030612	0.023295
31.8	0.103107	0.119946	0.085993	0.141874	0.125528	0.088824	0.080904	0.107443	0.082366	0.120875	0.138392	0.129654	0.062722	0.054041	0.033286	0.029609	0.030591	0.022912
32	0.103201	0.11956	0.086404	0.142753	0.125953	0.088918	0.081314	0.107711	0.082689	0.121585	0.13897	0.129703	0.062857	0.053966	0.032727	0.029716	0.030611	0.023148
32.2	0.104054	0.119592	0.086863	0.143178	0.12647	0.089172	0.081676	0.10823	0.082679	0.121829	0.138987	0.130315	0.063228	0.054018	0.032615	0.02927	0.030773	0.022828
32.4	0.104467	0.119978	0.087034	0.143962	0.126975	0.089468	0.08227	0.10866	0.082731	0.121578	0.139583	0.130872	0.063457	0.053622	0.032491	0.02935	0.030928	0.022735
32.6	0.104607	0.119982	0.08793	0.144526	0.12742	0.089737	0.082854	0.109017	0.083061	0.122009	0.139937	0.131241	0.063336	0.053617	0.032244	0.029576	0.030797	0.022711
32.8	0.104595	0.119941	0.087982	0.144767	0.127862	0.090345	0.082989	0.108992	0.082843	0.122134	0.140731	0.132095	0.063656	0.053592	0.032585	0.02914	0.031066	0.022577
33	0.104799	0.120534	0.088388	0.145244	0.128424	0.090427	0.083779	0.109276	0.082615	0.122412	0.141136	0.132541	0.063511	0.053789	0.032836	0.028881	0.030939	0.022536
33.2	0.104801	0.121311	0.088825	0.145551	0.129241	0.091127	0.084116	0.109417	0.082699	0.123044	0.14115	0.132922	0.063468	0.054155	0.033507	0.028786	0.030798	0.022798
33.4	0.104332	0.12146	0.089149	0.145984	0.129656	0.091066	0.084149	0.109553	0.082861	0.123521	0.140962	0.133807	0.063444	0.054732	0.033591	0.028597	0.03087	0.023187
33.6	0.103939	0.121776	0.089892	0.146481	0.129936	0.091011	0.083975	0.110028	0.082869	0.123898	0.140835	0.134256	0.063426	0.055146	0.033977	0.028288	0.03127	0.023409
33.8	0.103918	0.122494	0.089847	0.146633	0.130608	0.091158	0.084354	0.110341	0.083203	0.124303	0.141363	0.134463	0.06323	0.055536	0.033647	0.027984	0.03124	0.023976
34	0.104019	0.123424	0.090474	0.147269	0.131099	0.090907	0.084586	0.110272	0.083439	0.124908	0.141475	0.134885	0.063394	0.055678	0.03376	0.027699	0.031448	0.024153
34.2	0.104437	0.123746	0.090966	0.148081	0.131528	0.091171	0.084696	0.111112	0.083572	0.125775	0.141771	0.135732	0.063513	0.055358	0.033832	0.027386	0.031847	0.02424
34.4	0.104681	0.123904	0.091528	0.14849	0.131948	0.091496	0.084947	0.111381	0.08351	0.12624	0.141963	0.136389	0.063719	0.055464	0.033794	0.027244	0.032061	0.024158
34.6	0.104838	0.124271	0.092001	0.148835	0.132525	0.092431	0.085203	0.111382	0.083449	0.126462	0.142335	0.136279	0.063453	0.055699	0.033632	0.027353	0.032021	0.02398
34.8	0.105569	0.124397	0.092068	0.149321	0.132879	0.093118	0.084923	0.111495	0.083789	0.127382	0.142614	0.136711	0.063822	0.055814	0.033438	0.026821	0.032139	0.023677
35	0.106092	0.12472	0.092053	0.149749	0.133551	0.093236	0.08527	0.111368	0.084064	0.127912	0.143134	0.136615	0.063782	0.055194	0.033666	0.026965	0.032051	0.023563
35.2	0.106734	0.125009	0.091869	0.150416	0.133663	0.093672	0.085459	0.111421	0.084256	0.127977	0.144206	0.136908	0.064401	0.055077	0.033348	0.026874	0.031598	0.023415
35.4	0.107372	0.125216	0.091856	0.150391	0.13453	0.093982	0.085868	0.111233	0.084016	0.128551	0.144937	0.137304	0.06499	0.055009	0.033622	0.026981	0.031452	0.022689
35.6	0.108161	0.125496	0.091378	0.151014	0.134912	0.094414	0.085945	0.110982	0.083646	0.129146	0.145354	0.137613	0.06515	0.055056	0.033294	0.02741	0.031287	0.022726
35.8	0.108565	0.125178	0.091221	0.151474	0.135089	0.09423	0.085922	0.111073	0.083492	0.129911	0.145623	0.138184	0.065244	0.054532	0.032908	0.027549	0.030937	0.022461
36	0.108737	0.125125	0.091362	0.15207	0.135327	0.094735	0.085707	0.111045	0.083445	0.130865	0.145659	0.138849	0.065322	0.054378	0.032962	0.028215	0.031144	0.022617
36.2	0.108868	0.125402	0.09119	0.152404	0.135446	0.09504	0.085775	0.111156	0.083485	0.131488	0.146099	0.139748	0.065099	0.054396	0.032923	0.027654	0.031047	0.023029
36.4	0.109005	0.124966	0.091054	0.152925	0.135524	0.095569	0.086082	0.111138	0.083514	0.132061	0.146674	0.14045	0.064973	0.05452	0.03289	0.028051	0.031157	0.023067
36.6	0.108831	0.124685	0.091571	0.15369	0.135886	0.095901	0.08607	0.111407	0.083434	0.132379	0.147405	0.14093	0.064812	0.054867	0.032971	0.028293	0.031448	0.023304
36.8	0.109115	0.124832	0.09129	0.154138	0.1363	0.095832	0.085754	0.111349	0.083711	0.133022	0.147934	0.141673	0.064924	0.055015	0.033304	0.028177	0.031253	0.023251
37	0.109973	0.125493	0.0919	0.154222	0.13628	0.095326	0.085928	0.111375	0.083789	0.134091	0.148057	0.14221	0.064596	0.055229	0.033248	0.028489	0.031216	0.022849
37.2	0.109963	0.125557	0.092237	0.154678	0.13697	0.09522	0.085676	0.111399	0.084116	0.134652	0.148078	0.142455	0.064633	0.055789	0.033687	0.02909	0.031428	0.02309
37.4	0.109911	0.125708	0.092486	0.154981	0.136991	0.094427	0.085643	0.111705	0.084507	0.134949	0.148451	0.142873	0.064472	0.05646	0.03376	0.02905	0.0314	0.023369
37.6	0.109953	0.12638	0.093033	0.155576	0.137766	0.094359	0.085876	0.112185	0.084832	0.135127	0.148784	0.143344	0.064608	0.056696	0.033971	0.029175	0.031563	0.023597
37.8	0.110488	0.12685	0.093022	0.155864	0.138342	0.094855	0.086351	0.112719	0.085114	0.135309	0.149569	0.143908	0.064552	0.056887	0.03367	0.029045	0.031262	0.023958
38	0.110832	0.127218	0.094248	0.157125	0.138766	0.094857	0.086509	0.11267	0.085543	0.135654	0.149869	0.144271	0.064585	0.056506	0.033917	0.028611	0.031431	0.023482
38.2	0.111762	0.1267	0.094793	0.157964	0.138935	0.09515	0.086568	0.113347	0.085838	0.135994	0.150345	0.145021	0.064745	0.056159	0.033831	0.028481	0.031405	0.023412
38.4	0.111846	0.126925	0.094942	0.158859	0.139522	0.094934	0.086732	0.113831	0.086083	0.13619	0.150814	0.144721	0.064502	0.056282	0.033605	0.028674	0.031292	0.023428
38.6	0.112167	0.127226	0.095317	0.159617	0.140007	0.095437	0.086868	0.114261	0.086322	0.136438	0.150992	0.144928	0.064286	0.056221	0.033555	0.028199	0.030721	0.023253
38.8	0.112949	0.12762	0.095243	0.160085	0.139908	0.095653	0.087045	0.114394	0.086944	0.136462	0.151325	0.14533	0.06471	0.055712	0.033455	0.027588	0.030371	0.022632
39	0.113265	0.127811	0.095755	0.16039	0.140223	0.095795	0.087754	0.114547	0.087186	0.136328	0.152337	0.145202	0.064928	0.055451	0.033619	0.027313	0.02977	0.022388
39.2	0.113722	0.12858	0.096228	0.160892	0.140478	0.096167	0.087747	0.115081	0.087232	0.136511	0.152862	0.145248	0.065329	0.055034	0.033423	0.027629	0.02952	0.022373
39.4	0.113853	0.129076	0.09692	0.161059	0.141443	0.096584	0.088006	0.115493	0.08749	0.136677	0.153032	0.145334	0.065509	0.054729	0.033539	0.028047	0.029441	0.02198
39.6	0.114206	0.129393	0.097349	0.161678	0.141727	0.097318	0.088642	0.115597	0.087546	0.136802	0.153135	0.145652	0.06556	0.054555	0.033371	0.028527	0.029587	0.022049
39.8	0.114137	0.129379	0.097886	0.162188	0.141593	0.098082	0.08876	0.11605	0.088023	0.136954	0.153577	0.145946	0.065868	0.054485	0.033591	0.029167	0.029664	0.022073
40	0.114058	0.130214	0.098432	0.162999	0.141933	0.098651	0.088739	0.116073	0.088137	0.137513	0.153797	0.145957	0.066106	0.054464	0.034025	0.029117	0.030141	0.022688
40.2	0.114344	0.130309	0.098234	0.163416	0.142344	0.099177	0.088933	0.116481	0.088483	0.137843	0.154111	0.146433	0.066233	0.054588	0.033782	0.028789	0.030257	0.02307
40.4	0.114645	0.130523	0.098121	0.163998	0.143102	0.099292	0.088798	0.116435	0.088718	0.138232	0.154172	0.1464	0.067048	0.054808	0.034179	0.029512	0.030732	0.022876
40.6	0.114554	0.131254	0.098139	0.164621	0.143643	0.09909	0.088926	0.116446	0.088749	0.138759	0.154624	0.146526	0.067627	0.055019	0.034167	0.029539	0.030868	0.022703
40.8	0.114827	0.13141	0.097651	0.16492	0.143888	0.098711	0.088771	0.116293	0.089075	0.139995	0.154521	0.146904	0.06789	0.054929	0.034217	0.029658	0.030799	0.022744
41	0.11524	0.131825	0.097898	0.164824	0.144051	0.098765	0.088883	0.116471	0.088471	0.140301	0.15477	0.147111	0.067843	0.05501	0.034094	0.029976	0.031404	0.022972
41.2	0.115349	0.13209	0.097687	0.165345	0.1451	0.098987	0.089194	0.116294	0.088545	0.140713	0.155073	0.147307	0.067942	0.055372	0.034213	0.030337	0.031543	0.023642
41.4	0.11596	0.132236	0.097728	0.165132	0.145727	0.099024	0.089481	0.116413	0.088588	0.141616	0.155651	0.147857	0.06748	0.055735	0.034249	0.030074	0.03152	0.023818
41.6	0.116046	0.132852	0.09764	0.165573	0.14589	0.099769	0.089952	0.11642	0.088413	0.142799	0.15623	0.14862	0.067516	0.055637	0.034146	0.029958	0.031845	0.02431
41.8	0.11687	0.133375	0.097094	0.16583	0.145978	0.099796	0.090157	0.116389	0.088351	0.142992	0.157124	0.149452	0.067347	0.055588	0.033885	0.029803	0.031406	0.024717
42	0.117238	0.133379	0.097245	0.166448	0.145848	0.099883	0.090486	0.116351	0.088124	0.144286	0.157463	0.150359	0.066944	0.055381	0.033975	0.029672	0.031166	0.024862
42.2	0.117756	0.133441	0.096954	0.166579	0.145378	0.099779	0.090694	0.116984	0.087905	0.144529	0.157906	0.151622	0.066703	0.055659	0.034061	0.029467	0.030432	0.025171
42.4	0.117621	0.133792	0.09695	0.166919	0.145803	0.099652	0.090743	0.116886	0.087852	0.145183	0.158438	0.152034	0.066096	0.055596	0.034327	0.02908	0.029751	0.025665
42.6	0.117883	0.133533	0.097089	0.167369	0.145806	0.100145	0.091298	0.116893	0.088303	0.145403	0.158831	0.152986	0.066091	0.055457	0.034605	0.02855	0.029379	0.025673
42.8	0.118491	0.133721	0.097336	0.167773	0.145979	0.100293	0.091811	0.11709	0.088589	0.145366	0.15947	0.153143	0.06615	0.055381	0.034405	0.028801	0.029304	0.02546
43	0.118667	0.133773	0.097788	0.16812	0.146205	0.100804	0.092047	0.117047	0.088599	0.145901	0.160507	0.153443	0.066066	0.055546	0.034739	0.028951	0.028821	0.025544
43.2	0.118695	0.133775	0.098058	0.16835	0.146526	0.100622	0.091868	0.117436	0.088978	0.146215	0.160854	0.153421	0.06633	0.055017	0.034762	0.029348	0.028481	0.025115
43.4	0.118951	0.134023	0.099237	0.168988	0.146728	0.101123	0.092243	0.117462	0.089684	0.14634	0.161171	0.153856	0.066115	0.054973	0.034721	0.029452	0.028453	0.024522
43.6	0.119203	0.134065	0.099546	0.16973	0.146878	0.10182	0.092662	0.11723	0.090265	0.1462	0.161254	0.154121	0.066167	0.055364	0.035023	0.0293	0.028679	0.024486
43.8	0.119494	0.134028	0.099633	0.170135	0.147045	0.101896	0.092687	0.117447	0.090753	0.146571	0.16186	0.15429	0.06616	0.055416	0.035145	0.028972	0.028371	0.024482
44	0.119391	0.134167	0.099687	0.170922	0.147549	0.102299	0.092528	0.117643	0.091044	0.147496	0.161958	0.154564	0.066476	0.055326	0.035134	0.028759	0.028385	0.024415
44.2	0.119646	0.134186	0.099456	0.171465	0.147896	0.1028	0.092477	0.117899	0.091486	0.147925	0.162061	0.154718	0.066574	0.055226	0.034952	0.028935	0.028459	0.024317
44.4	0.119221	0.134715	0.09965	0.172307	0.148349	0.103064	0.092281	0.117725	0.091714	0.148545	0.162488	0.154286	0.066986	0.055284	0.034984	0.029196	0.02885	0.024104
44.6	0.119304	0.135217	0.099659	0.172864	0.148696	0.103417	0.092473	0.117586	0.091378	0.149082	0.162723	0.154539	0.067143	0.055345	0.034623	0.029015	0.028807	0.023528
44.8	0.119302	0.135112	0.099662	0.173303	0.148789	0.103952	0.092266	0.117683	0.091242	0.149114	0.162699	0.154454	0.067134	0.055479	0.034585	0.029183	0.029115	0.023603
45	0.11986	0.136224	0.099935	0.173773	0.148898	0.104598	0.092397	0.118112	0.090895	0.14931	0.163192	0.154282	0.067209	0.05567	0.034963	0.028978	0.02934	0.02363
45.2	0.120247	0.136318	0.099718	0.174257	0.149346	0.105078	0.092783	0.118145	0.090684	0.150354	0.16355	0.154486	0.067502	0.055974	0.035221	0.028781	0.029564	0.023278
45.4	0.120622	0.136833	0.099717	0.174212	0.149253	0.104786	0.092746	0.118456	0.090353	0.151438	0.163593	0.154637	0.067715	0.056396	0.035416	0.028707	0.029882	0.023289
45.6	0.120535	0.137087	0.099299	0.174355	0.149264	0.105013	0.093076	0.118343	0.089923	0.151849	0.163479	0.154686	0.068111	0.056169	0.035145	0.028675	0.030181	0.023575
45.8	0.121105	0.137398	0.099409	0.174519	0.149376	0.105001	0.09289	0.118538	0.089722	0.151986	0.163502	0.155192	0.068137	0.056038	0.0351	0.028812	0.02979	0.023749
46	0.121461	0.13703	0.099649	0.174677	0.149338	0.105376	0.09273	0.118374	0.089253	0.152732	0.163692	0.155467	0.068057	0.05601	0.035304	0.02881	0.029703	0.023641
46.2	0.122022	0.137137	0.09956	0.175215	0.149466	0.105278	0.092722	0.118133	0.088868	0.152063	0.163766	0.155792	0.068048	0.055757	0.035607	0.028901	0.029538	0.023709
46.4	0.122532	0.137275	0.100014	0.176034	0.150098	0.105263	0.092837	0.118059	0.088769	0.152564	0.163378	0.155844	0.068319	0.055359	0.035683	0.028603	0.02972	0.0241
46.6	0.12312	0.13733	0.100101	0.176839	0.150338	0.105259	0.092993	0.118556	0.088871	0.152523	0.163265	0.156216	0.068701	0.055167	0.035517	0.028716	0.030247	0.023504
46.8	0.123915	0.137287	0.100279	0.177493	0.1504	0.105111	0.093157	0.118777	0.088739	0.15256	0.163373	0.156514	0.068777	0.055085	0.035067	0.029041	0.030476	0.023417
47	0.124333	0.137279	0.100032	0.178226	0.150573	0.105256	0.093197	0.118578	0.088768	0.153062	0.163796	0.156871	0.069309	0.055024	0.035393	0.029182	0.030526	0.023314
47.2	0.125038	0.137088	0.100271	0.178617	0.150745	0.105145	0.093397	0.11909	0.088882	0.153572	0.164007	0.156893	0.069731	0.05515	0.034862	0.029289	0.030867	0.023335
47.4	0.125466	0.13751	0.101161	0.178858	0.151189	0.105281	0.094048	0.119215	0.089459	0.154417	0.164155	0.157135	0.069395	0.054992	0.034714	0.029501	0.031189	0.023673
47.6	0.125455	0.137563	0.101017	0.178968	0.15163	0.10547	0.094461	0.119381	0.089649	0.154978	0.164067	0.157772	0.069922	0.054932	0.034896	0.029368	0.031303	0.024124
47.8	0.125752	0.13778	0.101344	0.179033	0.151539	0.105598	0.094769	0.119945	0.089799	0.155738	0.164292	0.15805	0.069834	0.054476	0.034501	0.029466	0.031248	0.024578
48	0.125446	0.137892	0.101361	0.179359	0.151833	0.1059	0.09502	0.120605	0.09004	0.156375	0.164377	0.158502	0.069943	0.054527	0.034108	0.029957	0.031474	0.024722
48.2	0.125498	0.138256	0.1018	0.179427	0.152151	0.105888	0.095364	0.120786	0.090239	0.156444	0.164743	0.158544	0.06986	0.054433	0.034273	0.030205	0.031525	0.024968
48.4	0.125419	0.138635	0.101921	0.179521	0.152493	0.106281	0.09532	0.120905	0.0901	0.156892	0.165526	0.158958	0.070187	0.05486	0.034269	0.030656	0.031215	0.025132
48.6	0.125364	0.138886	0.101945	0.179671	0.15282	0.106131	0.095719	0.121149	0.08968	0.157148	0.1657	0.159465	0.070078	0.055306	0.034514	0.031169	0.030654	0.024769
48.8	0.12509	0.139332	0.101858	0.179576	0.152694	0.106421	0.096053	0.121614	0.090027	0.157592	0.166284	0.160068	0.070263	0.05599	0.035232	0.031176	0.030099	0.024779
49	0.125059	0.140031	0.101892	0.179709	0.153084	0.106568	0.096409	0.122215	0.090345	0.1582	0.167316	0.16025	0.070561	0.056221	0.036007	0.030439	0.029603	0.024315
49.2	0.125077	0.139823	0.101641	0.179571	0.153211	0.106563	0.096582	0.122358	0.089996	0.158397	0.167876	0.160678	0.070839	0.056531	0.036027	0.030305	0.029099	0.024217
49.4	0.12528	0.140071	0.101696	0.179278	0.153283	0.106498	0.096536	0.122578	0.090253	0.15872	0.168197	0.160708	0.070803	0.056681	0.035881	0.030258	0.029029	0.023853
49.6	0.125522	0.139623	0.101561	0.17924	0.153287	0.107042	0.097138	0.122697	0.090598	0.158744	0.168516	0.160741	0.070279	0.056685	0.035581	0.030232	0.0286	0.023769
49.8	0.125572	0.139878	0.102122	0.179357	0.153302	0.107304	0.096854	0.123119	0.090781	0.159127	0.169223	0.16073	0.069998	0.05684	0.035733	0.029942	0.028511	0.023521
50	0.125929	0.139576	0.101959	0.179697	0.153601	0.107306	0.096843	0.123137	0.09084	0.158831	0.169442	0.160978	0.06982	0.05686	0.035753	0.029408	0.028006	0.023113
50.2	0.126008	0.139998	0.101943	0.180381	0.153652	0.107541	0.097213	0.123204	0.090714	0.158574	0.169571	0.161113	0.069764	0.056902	0.035946	0.028957	0.028065	0.022502
50.4	0.126059	0.140267	0.102216	0.181051	0.154091	0.107712	0.097185	0.123362	0.091363	0.158729	0.169439	0.161451	0.069907	0.05717	0.035994	0.028379	0.028567	0.022139
50.6	0.126176	0.140446	0.102526	0.181543	0.154405	0.107898	0.097295	0.123435	0.091645	0.158458	0.169975	0.161519	0.069947	0.057083	0.036241	0.028317	0.028612	0.021669
50.8	0.126734	0.14034	0.102349	0.182051	0.154545	0.10837	0.097441	0.123571	0.092047	0.158649	0.170724	0.161731	0.069986	0.057546	0.036184	0.028273	0.028893	0.021814
51	0.127177	0.140582	0.102476	0.182241	0.155053	0.108392	0.097499	0.123252	0.092307	0.15909	0.171522	0.161544	0.070435	0.057323	0.036488	0.028246	0.029224	0.021574
51.2	0.12762	0.140753	0.102998	0.182243	0.155401	0.108803	0.097583	0.1231	0.092402	0.159413	0.171783	0.161268	0.070291	0.057414	0.036651	0.028093	0.029651	0.022046
51.4	0.127603	0.140894	0.103884	0.182737	0.155859	0.108755	0.09771	0.122756	0.092537	0.160052	0.171951	0.161922	0.069983	0.05693	0.036878	0.028346	0.029795	0.022179
51.6	0.127504	0.141169	0.103974	0.183498	0.155829	0.108918	0.097587	0.122517	0.092525	0.160074	0.171827	0.162513	0.069904	0.057065	0.037099	0.028251	0.030004	0.022368
51.8	0.127726	0.14157	0.104231	0.18406	0.155715	0.109089	0.097428	0.122901	0.092714	0.160189	0.172135	0.162901	0.069669	0.056511	0.03725	0.028231	0.029858	0.022664
52	0.127414	0.141305	0.104169	0.184858	0.156209	0.109202	0.097286	0.122502	0.092255	0.160505	0.172396	0.16343	0.069246	0.056175	0.037268	0.028445	0.02976	0.022759
52.2	0.127493	0.141597	0.10445	0.18544	0.156351	0.109466	0.097182	0.122177	0.091932	0.160779	0.17303	0.163558	0.068813	0.056106	0.037734	0.028857	0.0297	0.023117
52.4	0.127546	0.142001	0.104563	0.185512	0.15662	0.109856	0.096924	0.121823	0.092129	0.161385	0.17329	0.163974	0.068385	0.056214	0.037892	0.029098	0.029349	0.023651
52.6	0.127488	0.142293	0.105091	0.185865	0.157382	0.109853	0.097171	0.121503	0.091868	0.162158	0.17338	0.164413	0.06839	0.056099	0.037963	0.02982	0.029231	0.023979
52.8	0.127482	0.142759	0.105131	0.185956	0.157775	0.110092	0.097623	0.121182	0.091971	0.16267	0.173825	0.16492	0.068985	0.055919	0.038151	0.029611	0.028901	0.024163
53	0.127736	0.142861	0.105135	0.18659	0.158448	0.110671	0.097592	0.121218	0.092029	0.16298	0.174385	0.165173	0.069183	0.055902	0.038578	0.029332	0.028924	0.024446
53.2	0.127955	0.142852	0.105196	0.186928	0.158602	0.110768	0.097681	0.121289	0.091645	0.16325	0.174191	0.1658	0.069094	0.055425	0.037969	0.029036	0.029021	0.024783
53.4	0.128088	0.142828	0.105367	0.187323	0.158589	0.11118	0.098022	0.121816	0.09174	0.163752	0.174553	0.166126	0.069099	0.05545	0.037678	0.029076	0.029629	0.0245
53.6	0.128237	0.142786	0.105408	0.187691	0.15841	0.111017	0.09851	0.121793	0.091884	0.164058	0.174649	0.166575	0.068987	0.0557	0.037547	0.029155	0.029344	0.024774
53.8	0.127819	0.142845	0.105748	0.187891	0.15874	0.111191	0.098395	0.121805	0.091854	0.16454	0.17505	0.16674	0.069227	0.055793	0.037234	0.028548	0.029082	0.02438
54	0.127927	0.142729	0.105581	0.188289	0.158671	0.111329	0.098581	0.12204	0.092004	0.164229	0.17489	0.167587	0.069111	0.055469	0.0372	0.028188	0.028923	0.024027
54.2	0.127886	0.143135	0.105348	0.188793	0.158843	0.111134	0.098925	0.121767	0.092181	0.1646	0.175302	0.167573	0.069392	0.055884	0.037132	0.028223	0.029522	0.023864
54.4	0.128197	0.143233	0.105163	0.188993	0.159096	0.110932	0.099115	0.121643	0.092643	0.16468	0.175399	0.167396	0.069398	0.055962	0.036827	0.028076	0.029639	0.023707
54.6	0.128559	0.143037	0.105175	0.189106	0.159199	0.111062	0.099317	0.121709	0.093258	0.164326	0.175521	0.167628	0.069725	0.056028	0.036589	0.028068	0.029795	0.023266
54.8	0.129014	0.14311	0.104579	0.188994	0.159139	0.111565	0.099195	0.122094	0.093893	0.164668	0.175814	0.167649	0.069711	0.056389	0.036339	0.028408	0.030153	0.023229
55	0.129203	0.142775	0.104414	0.189155	0.159527	0.111172	0.099487	0.122401	0.094256	0.164792	0.176051	0.167671	0.070084	0.056262	0.036995	0.028299	0.030179	0.022614
55.2	0.129345	0.142754	0.104702	0.18951	0.159864	0.111465	0.099446	0.122645	0.094562	0.164338	0.175819	0.16774	0.070021	0.056856	0.037159	0.028582	0.029829	0.022433
55.4	0.129827	0.142736	0.10487	0.190368	0.159904	0.111546	0.099556	0.122945	0.094654	0.164527	0.176152	0.168239	0.069847	0.056791	0.036922	0.028654	0.029645	0.022314
55.6	0.129994	0.143138	0.104681	0.190509	0.160012	0.111574	0.099417	0.123252	0.094833	0.164813	0.176245	0.168224	0.06953	0.056677	0.036988	0.028057	0.029633	0.022326
55.8	0.130605	0.143332	0.104507	0.19071	0.160331	0.111879	0.099301	0.123649	0.095166	0.165285	0.176755	0.168221	0.069713	0.056365	0.037245	0.027755	0.029359	0.022308
56	0.130673	0.142945	0.1047	0.191467	0.161041	0.112276	0.099355	0.123787	0.095208	0.165706	0.176781	0.168107	0.069307	0.056685	0.037197	0.02768	0.029131	0.022519
56.2	0.130766	0.143391	0.104888	0.191594	0.161494	0.112222	0.099051	0.124145	0.09536	0.166118	0.177259	0.168192	0.06948	0.056621	0.037235	0.027937	0.029259	0.022534
56.4	0.130941	0.143567	0.105555	0.191779	0.162121	0.112737	0.098846	0.124041	0.095087	0.166757	0.17708	0.16845	0.069945	0.056684	0.03725	0.028267	0.029267	0.022709
56.6	0.131183	0.143546	0.105896	0.192205	0.162628	0.113178	0.099584	0.124248	0.094447	0.16747	0.177453	0.168908	0.070086	0.05671	0.037299	0.028965	0.029072	0.023155
56.8	0.131049	0.143671	0.106087	0.192371	0.16258	0.113383	0.09979	0.124498	0.09471	0.168083	0.177451	0.16908	0.070124	0.056639	0.037229	0.02892	0.02883	0.023419
57	0.131235	0.144245	0.106443	0.192967	0.163104	0.113706	0.099266	0.125007	0.094758	0.168536	0.177264	0.169401	0.070136	0.056666	0.037512	0.029124	0.029339	0.023736
57.2	0.131065	0.144541	0.106478	0.193015	0.163284	0.113684	0.09915	0.124923	0.094409	0.169056	0.177189	0.169804	0.06966	0.056209	0.037326	0.028881	0.029296	0.023476
57.4	0.131321	0.144667	0.106549	0.193417	0.162939	0.113707	0.099352	0.125327	0.093979	0.169474	0.177816	0.170078	0.069888	0.056625	0.037394	0.029142	0.02916	0.023585
57.6	0.131189	0.14464	0.106861	0.193398	0.163287	0.113428	0.099248	0.124991	0.0939	0.169982	0.177883	0.170575	0.070092	0.056641	0.037371	0.02936	0.028957	0.023702
57.8	0.131443	0.144788	0.107205	0.19366	0.163613	0.113295	0.099574	0.124886	0.093655	0.170221	0.17838	0.170796	0.069883	0.05655	0.037105	0.029135	0.029129	0.023659
58	0.132067	0.14466	0.107046	0.194261	0.163672	0.112915	0.099567	0.125019	0.093635	0.170252	0.17848	0.171197	0.069878	0.056373	0.037114	0.029057	0.02978	0.023923
58.2	0.132396	0.144804	0.107268	0.194627	0.164021	0.112751	0.099572	0.124791	0.09365	0.170852	0.179072	0.171191	0.070109	0.056528	0.036792	0.029095	0.030037	0.02418
58.4	0.132913	0.14457	0.107584	0.19451	0.164031	0.112911	0.099475	0.125159	0.093709	0.171293	0.17957	0.171084	0.070299	0.056747	0.036031	0.028937	0.030111	0.024086
58.6	0.133176	0.14436	0.107495	0.194454	0.163864	0.112921	0.099115	0.124953	0.09414	0.171183	0.179747	0.171638	0.070563	0.057116	0.035819	0.028672	0.030503	0.024445
58.8	0.133318	0.144512	0.107377	0.194438	0.1643	0.112941	0.099367	0.125449	0.094527	0.17145	0.180174	0.171826	0.070598	0.057217	0.035794	0.028743	0.030274	0.024744
59	0.133591	0.144192	0.107593	0.194914	0.16453	0.112702	0.099752	0.125896	0.094808	0.17165	0.180592	0.172185	0.071049	0.057217	0.035822	0.028551	0.030149	0.024689
59.2	0.133766	0.144373	0.107962	0.195098	0.164744	0.11273	0.099866	0.125561	0.095224	0.171808	0.180393	0.172335	0.070812	0.057351	0.035586	0.028678	0.029845	0.024508
59.4	0.134142	0.14456	0.10762	0.195006	0.165029	0.112651	0.100302	0.125094	0.095734	0.171974	0.181155	0.172627	0.070997	0.057152	0.035635	0.028404	0.029839	0.024416
59.6	0.134174	0.14481	0.10732	0.195066	0.165362	0.112494	0.100499	0.125069	0.096157	0.172272	0.181449	0.172731	0.071427	0.057113	0.035777	0.027801	0.030007	0.024322
59.8	0.134281	0.144408	0.107244	0.195427	0.165679	0.112402	0.100483	0.125308	0.096523	0.172351	0.181553	0.172905	0.071853	0.05679	0.035864	0.027638	0.029689	0.02398
60	0.134142	0.144646	0.107435	0.196277	0.165761	0.112754	0.100768	0.125735	0.096337	0.17234	0.181743	0.173128	0.0721	0.056711	0.035953	0.02763	0.029228	0.024192
60.2	0.134323	0.145093	0.107392	0.196703	0.166032	0.112631	0.100664	0.125762	0.096296	0.17229	0.182048	0.173984	0.071807	0.056545	0.035682	0.028403	0.029333	0.023999
60.4	0.134448	0.145328	0.10749	0.196793	0.166288	0.113024	0.101047	0.125777	0.096137	0.172811	0.181993	0.173868	0.071313	0.056912	0.035581	0.028821	0.028962	0.023798
60.6	0.134221	0.145461	0.107479	0.196534	0.16579	0.113425	0.10176	0.126301	0.096527	0.173306	0.182439	0.1743	0.070752	0.056611	0.035552	0.029092	0.028576	0.023791
60.8	0.134055	0.146054	0.107321	0.196604	0.166039	0.113513	0.10139	0.126103	0.096852	0.174115	0.182388	0.174304	0.070481	0.05636	0.035106	0.029692	0.028344	0.02349
61	0.133709	0.146732	0.106932	0.197119	0.166303	0.113598	0.1014	0.126358	0.096556	0.174697	0.182652	0.174427	0.070343	0.056456	0.035371	0.029763	0.028449	0.023265
61.2	0.134088	0.147597	0.106463	0.197278	0.166088	0.114023	0.101522	0.126142	0.096463	0.175256	0.183115	0.174735	0.070054	0.056425	0.035372	0.029375	0.028439	0.022629
61.4	0.134185	0.147973	0.106609	0.19792	0.166253	0.113794	0.101735	0.126636	0.096113	0.175701	0.183598	0.174698	0.070023	0.056528	0.035268	0.029785	0.02878	0.02255
61.6	0.134576	0.148146	0.10696	0.198177	0.166903	0.113586	0.101825	0.126599	0.096473	0.176187	0.183821	0.174906	0.070161	0.05656	0.035244	0.029947	0.028994	0.022569
61.8	0.135248	0.148302	0.107136	0.198301	0.167117	0.113662	0.101687	0.126722	0.096355	0.176355	0.184426	0.174938	0.070207	0.056757	0.035201	0.029361	0.029243	0.022687
62	0.13571	0.148268	0.107389	0.198777	0.167473	0.113815	0.101613	0.127199	0.096423	0.177046	0.184725	0.174992	0.070372	0.056892	0.03506	0.029066	0.028886	0.022786
62.2	0.135878	0.148364	0.107962	0.198726	0.167959	0.113956	0.101481	0.127519	0.096247	0.177804	0.185413	0.17514	0.070425	0.056806	0.034872	0.028856	0.028632	0.023006
62.4	0.136427	0.147974	0.107945	0.198741	0.168165	0.113735	0.10125	0.127842	0.09613	0.17854	0.18537	0.175136	0.070522	0.057362	0.034496	0.028552	0.028584	0.023414
62.6	0.136664	0.147881	0.107705	0.198928	0.167984	0.113476	0.101154	0.127804	0.096235	0.178348	0.185098	0.175619	0.070416	0.057326	0.034623	0.028239	0.02838	0.02382
62.8	0.136861	0.147467	0.107889	0.199182	0.168523	0.113782	0.101493	0.128541	0.09664	0.178669	0.185156	0.175784	0.070552	0.057526	0.034498	0.02818	0.028363	0.024211
63	0.136961	0.147515	0.107931	0.199913	0.16872	0.113567	0.101591	0.128603	0.096903	0.179111	0.184648	0.176271	0.070915	0.057509	0.034529	0.028044	0.028282	0.024231
63.2	0.136623	0.147606	0.107887	0.199854	0.168892	0.113374	0.101748	0.128564	0.097043	0.179034	0.1844	0.176126	0.071114	0.05771	0.03477	0.027839	0.027811	0.023609
63.4	0.136567	0.147498	0.107987	0.199725	0.168885	0.113023	0.102376	0.12859	0.097492	0.178546	0.184688	0.176235	0.071719	0.057693	0.034832	0.02742	0.027847	0.023316
63.6	0.13691	0.147158	0.108581	0.200118	0.168791	0.112991	0.102688	0.128951	0.097583	0.178308	0.184302	0.176219	0.072164	0.057818	0.035189	0.027328	0.028229	0.023166
63.8	0.13679	0.146835	0.109131	0.200219	0.168998	0.11281	0.102925	0.128997	0.09769	0.178316	0.184053	0.17644	0.07217	0.057664	0.035296	0.027761	0.0282	0.023137
64	0.136939	0.147048	0.109629	0.200717	0.169313	0.113258	0.103347	0.128804	0.097623	0.178196	0.184235	0.177073	0.072111	0.057949	0.035682	0.027977	0.028211	0.023448
64.2	0.137337	0.146915	0.110033	0.201017	0.169506	0.113085	0.103343	0.128409	0.097968	0.177928	0.184507	0.177829	0.071968	0.058433	0.035655	0.028634	0.028296	0.023035
64.4	0.137508	0.146798	0.110159	0.200759	0.169122	0.113365	0.103763	0.128068	0.097942	0.178347	0.184778	0.177681	0.072034	0.058257	0.03607	0.028718	0.028014	0.022299
64.6	0.137416	0.146921	0.110132	0.200918	0.168646	0.113461	0.103839	0.127492	0.097825	0.178921	0.185092	0.177898	0.072194	0.05825	0.036321	0.028773	0.028322	0.021945
64.8	0.137049	0.147136	0.110197	0.200956	0.168576	0.113128	0.104048	0.12666	0.097849	0.179208	0.185207	0.177775	0.072385	0.058382	0.036323	0.029157	0.028609	0.021972
65	0.137095	0.147884	0.110692	0.201014	0.1681	0.112874	0.104178	0.126429	0.098074	0.179718	0.185655	0.17772	0.072292	0.058345	0.037282	0.028866	0.028671	0.022248
65.2	0.137403	0.148571	0.111072	0.201108	0.167764	0.113226	0.104243	0.12605	0.097902	0.179691	0.186216	0.177566	0.072108	0.058232	0.037379	0.029034	0.028947	0.021921
65.4	0.137264	0.148487	0.111461	0.201243	0.168053	0.113045	0.104412	0.126245	0.097775	0.179896	0.186886	0.177266	0.07226	0.057989	0.037893	0.02947	0.029066	0.021872
65.6	0.137328	0.148708	0.111436	0.201038	0.168057	0.112791	0.104171	0.12633	0.098239	0.179937	0.187393	0.177196	0.072633	0.058264	0.037968	0.029245	0.029063	0.021925
65.8	0.137109	0.149278	0.111362	0.200986	0.168049	0.113181	0.10387	0.126152	0.098278	0.180177	0.187663	0.177205	0.072629	0.058469	0.038461	0.028833	0.029382	0.021913
66	0.137172	0.149465	0.111281	0.201412	0.168143	0.112978	0.104289	0.126318	0.098145	0.18035	0.187739	0.176923	0.072517	0.058201	0.038327	0.028742	0.029159	0.021782
66.2	0.137351	0.149875	0.111152	0.201736	0.168296	0.113353	0.104185	0.126547	0.098284	0.180874	0.188187	0.176735	0.072228	0.05767	0.037837	0.028478	0.029133	0.022332
66.4	0.137705	0.149822	0.110733	0.201967	0.167663	0.113011	0.10412	0.127009	0.098193	0.180927	0.188164	0.176954	0.072149	0.057648	0.037726	0.028303	0.028747	0.02298
66.6	0.138122	0.150085	0.110782	0.20258	0.167526	0.11304	0.104289	0.12751	0.098234	0.180784	0.188761	0.177367	0.071981	0.057888	0.037498	0.028379	0.028764	0.023625
66.8	0.138343	0.150392	0.110968	0.203284	0.167653	0.113287	0.104134	0.12807	0.098331	0.180968	0.189108	0.1779	0.071698	0.058156	0.036841	0.027967	0.028865	0.023683
67	0.138466	0.151007	0.110915	0.204026	0.167855	0.113053	0.104462	0.128288	0.098376	0.181194	0.188687	0.178348	0.071403	0.058354	0.036452	0.027803	0.028604	0.023629
67.2	0.138835	0.151151	0.111374	0.204274	0.168076	0.113149	0.104953	0.128707	0.098296	0.181064	0.189457	0.178446	0.071255	0.058404	0.036072	0.027645	0.028453	0.023427
67.4	0.139215	0.151055	0.111342	0.204761	0.168479	0.112796	0.10531	0.128684	0.098626	0.181349	0.189503	0.178925	0.070665	0.05846	0.0359	0.027533	0.028733	0.02316
67.6	0.139886	0.150827	0.111438	0.205239	0.168862	0.112893	0.105275	0.128838	0.098559	0.181373	0.189673	0.179179	0.070279	0.058327	0.036031	0.027876	0.028779	0.023125
67.8	0.139784	0.150762	0.111336	0.205871	0.169366	0.112963	0.105467	0.128859	0.098476	0.181875	0.189663	0.179649	0.070107	0.058178	0.036205	0.02807	0.028226	0.022928
68	0.139733	0.150557	0.111371	0.206161	0.169666	0.113539	0.105556	0.128717	0.098282	0.181992	0.190024	0.180517	0.070199	0.058169	0.036338	0.02805	0.028201	0.022533
68.2	0.140232	0.15045	0.111728	0.206297	0.169621	0.113736	0.105589	0.128805	0.098468	0.182028	0.189971	0.180401	0.070259	0.058625	0.036175	0.028081	0.027884	0.022309
68.4	0.140153	0.150271	0.111842	0.206207	0.169878	0.114021	0.105736	0.128719	0.098456	0.18243	0.18956	0.180291	0.069949	0.058432	0.03643	0.028104	0.0277	0.022414
68.6	0.139753	0.150032	0.111584	0.206238	0.170415	0.113926	0.105666	0.128677	0.098386	0.182742	0.189773	0.180052	0.069842	0.059117	0.036657	0.02807	0.027696	0.022763
68.8	0.139164	0.149272	0.112101	0.206038	0.170756	0.113925	0.105932	0.128721	0.098524	0.183145	0.190203	0.180398	0.069985	0.058814	0.036522	0.028459	0.027525	0.023259
69	0.13912	0.149278	0.112235	0.206063	0.170978	0.114179	0.105461	0.129367	0.098648	0.183364	0.190247	0.180549	0.070116	0.058236	0.036818	0.028282	0.027131	0.023166
69.2	0.13891	0.148777	0.112143	0.206523	0.171367	0.114263	0.105437	0.129718	0.098184	0.183146	0.190615	0.180614	0.070458	0.058182	0.036403	0.028049	0.027185	0.022532
69.4	0.139037	0.149004	0.112019	0.207016	0.171767	0.114479	0.105629	0.130006	0.098489	0.18347	0.190754	0.180236	0.071029	0.058249	0.03657	0.028252	0.027148	0.022047
69.6	0.138922	0.149083	0.111456	0.207133	0.171829	0.114246	0.1053	0.130073	0.098872	0.183548	0.190608	0.180029	0.07118	0.057883	0.036172	0.02819	0.027223	0.021866
69.8	0.139292	0.14932	0.111315	0.206933	0.171567	0.114849	0.105626	0.129614	0.098861	0.18396	0.189892	0.179801	0.071534	0.057872	0.036103	0.028048	0.027423	0.022298
70	0.139752	0.149563	0.111218	0.206775	0.171462	0.114867	0.106029	0.129511	0.098658	0.183741	0.189972	0.179274	0.071896	0.058056	0.035933	0.027876	0.026994	0.021969
70.2	0.140207	0.14999	0.111357	0.206668	0.171344	0.115141	0.105988	0.129456	0.098965	0.183957	0.190256	0.179517	0.072017	0.058044	0.035728	0.027583	0.026985	0.022465
70.4	0.140487	0.150081	0.11108	0.206754	0.170967	0.114437	0.105941	0.129219	0.098645	0.183674	0.190127	0.180227	0.072261	0.058174	0.035672	0.027455	0.026739	0.022608
70.6	0.140586	0.150613	0.111153	0.207051	0.171465	0.114417	0.106401	0.129224	0.098695	0.183712	0.190168	0.18062	0.072161	0.058473	0.035671	0.027516	0.026849	0.022482
70.8	0.140674	0.150926	0.111162	0.207347	0.171402	0.114647	0.106536	0.129572	0.098475	0.183625	0.190194	0.180729	0.07168	0.058365	0.035896	0.027558	0.027311	0.02196
71	0.140854	0.151434	0.110857	0.207919	0.17191	0.114595	0.10691	0.129729	0.098353	0.183987	0.190228	0.180912	0.071616	0.058625	0.036305	0.027695	0.027384	0.022075
71.2	0.141121	0.151963	0.110658	0.208196	0.171941	0.114812	0.107025	0.129597	0.098342	0.184278	0.190793	0.181605	0.071647	0.058437	0.036461	0.028034	0.028036	0.022211
71.4	0.141198	0.152369	0.110267	0.208729	0.171941	0.114972	0.106533	0.129361	0.098244	0.184826	0.190783	0.181912	0.071658	0.058057	0.03678	0.028064	0.028465	0.022149
71.6	0.141619	0.152637	0.110592	0.208902	0.172191	0.115227	0.106486	0.129445	0.09787	0.185286	0.190887	0.182196	0.072062	0.058032	0.037331	0.027931	0.028076	0.022203
71.8	0.141514	0.152928	0.110897	0.209135	0.172375	0.115778	0.106444	0.129628	0.098154	0.185779	0.19124	0.182546	0.072639	0.058384	0.037668	0.028006	0.028024	0.022271
72	0.141748	0.153115	0.111293	0.20932	0.172614	0.116185	0.1061	0.129552	0.098202	0.185959	0.191812	0.183004	0.07286	0.058673	0.037857	0.027833	0.028508	0.02245
72.2	0.141811	0.153671	0.111559	0.209433	0.172862	0.116345	0.105778	0.129608	0.098907	0.186218	0.191573	0.182996	0.072931	0.059146	0.038058	0.027775	0.028441	0.023047
72.4	0.14134	0.153534	0.111657	0.209819	0.173241	0.116727	0.105593	0.129585	0.09969	0.186591	0.192133	0.183565	0.07318	0.058966	0.038128	0.027659	0.028466	0.023615
72.6	0.141076	0.153251	0.111434	0.210115	0.173575	0.116556	0.105528	0.129735	0.099973	0.187006	0.192883	0.184022	0.073819	0.05929	0.037961	0.027947	0.028331	0.024153
72.8	0.140956	0.153011	0.111321	0.210682	0.173594	0.116675	0.105469	0.129985	0.100188	0.187497	0.193178	0.184642	0.074404	0.059185	0.037366	0.028065	0.028345	0.024382
73	0.140968	0.153138	0.111601	0.210875	0.173963	0.116816	0.10545	0.130324	0.1004	0.187676	0.193725	0.18483	0.07476	0.059157	0.037255	0.027822	0.028203	0.024424
73.2	0.141455	0.153208	0.111641	0.211139	0.174209	0.117101	0.105949	0.130362	0.100426	0.188406	0.194243	0.184849	0.07496	0.059877	0.036857	0.027706	0.027979	0.024401
73.4	0.141572	0.153441	0.11132	0.211011	0.174189	0.117389	0.106272	0.13054	0.100823	0.189086	0.19426	0.184646	0.075364	0.060163	0.036533	0.028185	0.027732	0.024503
73.6	0.141943	0.153503	0.11113	0.211035	0.174258	0.116932	0.106533	0.130654	0.10078	0.188672	0.194003	0.184946	0.075306	0.060188	0.03611	0.028029	0.027677	0.024809
73.8	0.14221	0.153957	0.111109	0.210466	0.174369	0.116756	0.107013	0.130562	0.100702	0.188703	0.193778	0.185051	0.075124	0.061225	0.036167	0.028095	0.027211	0.025286
74	0.14195	0.154491	0.111534	0.210462	0.174465	0.116296	0.107442	0.130587	0.100729	0.18818	0.193999	0.184934	0.074954	0.06164	0.036442	0.027829	0.026923	0.024708
74.2	0.142232	0.154535	0.111736	0.210649	0.17468	0.115964	0.107841	0.130562	0.101016	0.187762	0.193858	0.184868	0.074902	0.061221	0.035914	0.02786	0.026634	0.025112
74.4	0.142045	0.154457	0.111383	0.210926	0.174644	0.115476	0.108535	0.130573	0.100663	0.187482	0.194055	0.184675	0.074721	0.060898	0.036026	0.027828	0.026284	0.024893
74.6	0.141863	0.154632	0.111497	0.210872	0.174661	0.115433	0.109162	0.131013	0.100697	0.187251	0.194235	0.184454	0.074092	0.06045	0.03664	0.028269	0.02649	0.024847
74.8	0.142315	0.154555	0.111418	0.210854	0.174693	0.115457	0.109351	0.131684	0.10038	0.18685	0.194448	0.184281	0.073797	0.059945	0.036611	0.028388	0.026962	0.024607
75	0.14245	0.15458	0.111282	0.210955	0.174616	0.115298	0.109394	0.131519	0.100018	0.187125	0.194492	0.184696	0.073821	0.059429	0.036812	0.028655	0.026498	0.024694
75.2	0.14263	0.154901	0.111399	0.210746	0.174065	0.115456	0.109159	0.131085	0.09966	0.187618	0.194476	0.184959	0.073643	0.058697	0.036739	0.028386	0.02644	0.024836
75.4	0.143211	0.155159	0.111383	0.211138	0.173914	0.115311	0.108875	0.131303	0.098919	0.187788	0.194943	0.184801	0.073803	0.058307	0.037219	0.028134	0.025854	0.024798
75.6	0.143377	0.155062	0.111556	0.210937	0.173797	0.115423	0.108948	0.131704	0.098682	0.188268	0.195193	0.184592	0.073973	0.058231	0.03784	0.027773	0.025623	0.024918
75.8	0.143718	0.155096	0.111775	0.210738	0.173756	0.116006	0.108634	0.132147	0.098751	0.188346	0.195669	0.184274	0.074111	0.057632	0.038035	0.027686	0.025869	0.024499
76	0.143897	0.155078	0.111786	0.211025	0.173776	0.116127	0.108166	0.132085	0.098389	0.188362	0.196106	0.184188	0.073994	0.057215	0.038105	0.027964	0.026076	0.023787
76.2	0.143322	0.155096	0.11183	0.210577	0.17397	0.116423	0.107864	0.132253	0.098742	0.188946	0.196276	0.18418	0.073882	0.056899	0.037973	0.028398	0.025975	0.023628
76.4	0.143589	0.154717	0.112118	0.210869	0.174166	0.116966	0.107796	0.132531	0.09874	0.189526	0.197364	0.184294	0.074211	0.056563	0.037683	0.02858	0.026326	0.023453
76.6	0.14362	0.154917	0.112054	0.210903	0.174408	0.117451	0.107901	0.132271	0.09827	0.19008	0.19753	0.184354	0.074195	0.056624	0.037726	0.029257	0.026484	0.023112
76.8	0.143634	0.155146	0.111764	0.211196	0.174806	0.117977	0.10802	0.132438	0.098133	0.190545	0.198257	0.184683	0.074407	0.056675	0.037648	0.02914	0.026694	0.022944
77	0.143376	0.155089	0.112149	0.210814	0.175602	0.118258	0.107944	0.132762	0.098142	0.191428	0.199119	0.184731	0.07456	0.057279	0.037304	0.029162	0.026745	0.022761
77.2	0.143768	0.154973	0.111856	0.211478	0.175741	0.118431	0.107529	0.133301	0.098266	0.191814	0.199417	0.184646	0.074537	0.057646	0.037152	0.029043	0.02695	0.022856
77.4	0.143392	0.154827	0.111621	0.212048	0.176189	0.118476	0.107427	0.133868	0.098362	0.191936	0.199441	0.184759	0.074735	0.057784	0.037132	0.02918	0.027083	0.022776
77.6	0.143521	0.155026	0.111618	0.212846	0.176671	0.118595	0.107206	0.133945	0.098378	0.191698	0.199242	0.185036	0.07438	0.058272	0.036625	0.02899	0.027337	0.022821
77.8	0.143396	0.155075	0.111539	0.213061	0.177453	0.11854	0.107318	0.134026	0.098534	0.192257	0.199177	0.184898	0.074368	0.058666	0.036635	0.029192	0.027064	0.022945
78	0.14341	0.154805	0.111948	0.213732	0.177681	0.118902	0.107551	0.133795	0.099018	0.192599	0.199053	0.184727	0.074532	0.058777	0.03662	0.028984	0.02691	0.022875
78.2	0.143814	0.154471	0.112252	0.214551	0.178023	0.118976	0.108168	0.133874	0.099499	0.192344	0.198896	0.184199	0.074958	0.058735	0.036775	0.028848	0.026748	0.023064
78.4	0.143654	0.154188	0.112238	0.214394	0.178182	0.118939	0.108529	0.133805	0.099332	0.192708	0.198993	0.184325	0.07492	0.05869	0.036954	0.029006	0.02727	0.023317
78.6	0.143766	0.154373	0.112525	0.214199	0.178451	0.119028	0.108739	0.133551	0.099406	0.192741	0.198714	0.184336	0.074571	0.058345	0.036851	0.029081	0.027441	0.023671
78.8	0.144022	0.15436	0.112725	0.214429	0.178724	0.118586	0.109236	0.133542	0.099411	0.192869	0.198456	0.184754	0.074774	0.058156	0.036809	0.028994	0.02743	0.023603
79	0.143922	0.15412	0.112968	0.214765	0.178217	0.118615	0.109192	0.133255	0.099412	0.193369	0.19836	0.185022	0.074695	0.058105	0.037421	0.029426	0.027224	0.023498
79.2	0.143778	0.154432	0.11311	0.21494	0.177821	0.118593	0.109262	0.133314	0.099099	0.193714	0.198314	0.1854	0.074913	0.058113	0.037177	0.029082	0.026723	0.023835
79.4	0.143944	0.154567	0.113031	0.215039	0.177497	0.118715	0.10933	0.133659	0.098627	0.19354	0.198513	0.185469	0.075168	0.058091	0.037732	0.029043	0.026484	0.023894
79.6	0.143639	0.154414	0.113489	0.214845	0.177559	0.118907	0.109448	0.133639	0.098692	0.193914	0.198431	0.185027	0.074991	0.057932	0.037674	0.028916	0.026858	0.024086
79.8	0.144205	0.154246	0.113982	0.214709	0.17777	0.119229	0.109424	0.13366	0.098761	0.194252	0.198633	0.185072	0.074492	0.057653	0.037372	0.029225	0.026585	0.0236
80	0.144262	0.154415	0.11444	0.214812	0.17785	0.119489	0.109687	0.133461	0.098693	0.194309	0.198692	0.185413	0.074402	0.057825	0.037171	0.029687	0.026337	0.023512
80.2	0.144205	0.154547	0.115154	0.215058	0.178242	0.119948	0.109852	0.133383	0.09891	0.194756	0.19889	0.186008	0.074543	0.057801	0.037255	0.029963	0.026142	0.0239
80.4	0.144753	0.155355	0.115346	0.215795	0.178107	0.12018	0.109884	0.133489	0.099116	0.194829	0.199372	0.18658	0.07453	0.057782	0.037307	0.029945	0.026678	0.023634
80.6	0.144858	0.156103	0.11532	0.21597	0.177937	0.120201	0.109789	0.133064	0.099259	0.195077	0.199743	0.187165	0.074554	0.057915	0.037619	0.029575	0.026715	0.023699
80.8	0.145537	0.15652	0.115234	0.216116	0.177993	0.119594	0.109086	0.133795	0.099721	0.195254	0.200426	0.187645	0.074785	0.058161	0.037689	0.029017	0.02679	0.024015
81	0.146095	0.156342	0.115351	0.216208	0.178097	0.119697	0.108396	0.133951	0.100018	0.19555	0.200495	0.187341	0.074978	0.058641	0.03766	0.02898	0.026674	0.023772
81.2	0.146435	0.156345	0.115093	0.217193	0.177724	0.119609	0.107995	0.134342	0.100218	0.195498	0.200338	0.187279	0.074704	0.058476	0.03799	0.028954	0.026994	0.023719
81.4	0.146317	0.156343	0.115266	0.217165	0.177584	0.119793	0.108059	0.134571	0.100801	0.195668	0.200046	0.18738	0.07508	0.058437	0.038166	0.028575	0.027051	0.023424
81.6	0.146661	0.156481	0.115009	0.217744	0.177651	0.11973	0.107838	0.13433	0.101181	0.196016	0.200035	0.187715	0.075157	0.05882	0.038387	0.028254	0.027097	0.023727
81.8	0.14693	0.156286	0.11505	0.218326	0.177794	0.119757	0.108236	0.134483	0.101203	0.196268	0.199811	0.188166	0.075325	0.058759	0.03904	0.02788	0.026543	0.023711
82	0.146962	0.15624	0.115782	0.218555	0.17763	0.119876	0.108321	0.134468	0.101502	0.19669	0.199977	0.188267	0.075726	0.05885	0.039561	0.027207	0.026472	0.0236
82.2	0.147073	0.156401	0.116056	0.218781	0.177554	0.119724	0.108899	0.134722	0.101678	0.19707	0.200164	0.188029	0.075551	0.058987	0.03995	0.027184	0.027107	0.023741
82.4	0.146841	0.156545	0.115546	0.217925	0.177422	0.11939	0.109063	0.134549	0.101424	0.197532	0.200655	0.18824	0.075062	0.058957	0.039775	0.0274	0.027352	0.024009
82.6	0.146568	0.15698	0.115448	0.218278	0.177225	0.119326	0.109562	0.134319	0.101196	0.197785	0.200959	0.18796	0.07488	0.058694	0.03997	0.027151	0.027486	0.023818
82.8	0.146736	0.157179	0.115263	0.218293	0.177023	0.119112	0.109706	0.134798	0.101228	0.197866	0.201178	0.188379	0.074874	0.058821	0.039945	0.027475	0.027672	0.023398
83	0.146813	0.156973	0.11523	0.218517	0.177341	0.119402	0.110025	0.134881	0.100937	0.197982	0.201382	0.188525	0.074356	0.058856	0.040118	0.027788	0.027286	0.023273
83.2	0.146493	0.157164	0.115465	0.218481	0.177505	0.119327	0.110446	0.134963	0.100645	0.198346	0.201651	0.188596	0.074638	0.058834	0.039878	0.027957	0.026599	0.023242
83.4	0.146835	0.157225	0.115685	0.218502	0.177515	0.119552	0.110421	0.134761	0.100186	0.198558	0.20191	0.188792	0.074012	0.05883	0.040367	0.027911	0.026277	0.022981
83.6	0.147503	0.157127	0.115937	0.218114	0.177941	0.119452	0.110475	0.134486	0.10042	0.199032	0.201701	0.188568	0.073457	0.058944	0.040215	0.028349	0.026138	0.023074
83.8	0.147718	0.15729	0.116101	0.217866	0.178176	0.119386	0.110391	0.13426	0.100439	0.199121	0.201601	0.189064	0.07316	0.058691	0.040368	0.028701	0.025528	0.023089
84	0.147501	0.157637	0.116386	0.217592	0.178754	0.119339	0.11056	0.134246	0.100088	0.199053	0.201836	0.189355	0.073831	0.058292	0.04046	0.02908	0.025305	0.023874
84.2	0.147697	0.15784	0.116183	0.218022	0.179005	0.119591	0.110533	0.13425	0.100311	0.199064	0.202162	0.189707	0.073964	0.057961	0.040618	0.029334	0.025686	0.024339
84.4	0.147989	0.15799	0.11585	0.218054	0.179288	0.119462	0.110338	0.134657	0.100785	0.199095	0.201939	0.19002	0.073666	0.058027	0.040407	0.029226	0.025393	0.023989
84.6	0.148274	0.157999	0.115711	0.217913	0.179853	0.119718	0.10998	0.134562	0.10061	0.19933	0.201983	0.190158	0.073871	0.058472	0.040408	0.029177	0.025038	0.023949
84.8	0.149067	0.158201	0.115758	0.217821	0.180239	0.119942	0.109609	0.134667	0.10073	0.198878	0.201588	0.190046	0.073893	0.058398	0.040259	0.029572	0.025263	0.02407
85	0.149331	0.158115	0.115565	0.218264	0.180524	0.120309	0.1099	0.13452	0.100839	0.198725	0.20136	0.189931	0.074256	0.058164	0.039769	0.029763	0.025041	0.024104
85.2	0.149248	0.158059	0.115735	0.218727	0.180664	0.120395	0.110184	0.134706	0.100786	0.198601	0.201101	0.19054	0.074501	0.057913	0.039923	0.030056	0.024916	0.024491
85.4	0.148848	0.157802	0.116042	0.219038	0.180793	0.120308	0.110281	0.134634	0.101411	0.198445	0.201213	0.190971	0.07492	0.057798	0.040173	0.029785	0.025051	0.025001
85.6	0.149063	0.157879	0.115402	0.219417	0.180757	0.120461	0.110342	0.134665	0.101139	0.198856	0.201243	0.191658	0.075006	0.057996	0.040061	0.029862	0.025309	0.025195
85.8	0.149069	0.15775	0.115338	0.219612	0.181058	0.120511	0.110438	0.134655	0.101037	0.198528	0.201395	0.192196	0.075053	0.05778	0.039729	0.029625	0.025292	0.025116
86	0.148825	0.157943	0.115589	0.219601	0.181352	0.120404	0.11044	0.134687	0.101075	0.198939	0.201718	0.192233	0.075213	0.0581	0.039299	0.029694	0.025555	0.025307
86.2	0.14877	0.157937	0.115329	0.219207	0.181369	0.120627	0.110605	0.135391	0.100801	0.199129	0.201869	0.192482	0.074877	0.058415	0.038674	0.029877	0.026066	0.025339
86.4	0.14869	0.158203	0.114807	0.219489	0.181492	0.120364	0.110518	0.135372	0.100519	0.199108	0.202321	0.192367	0.075021	0.058389	0.038001	0.029589	0.026383	0.024873
86.6	0.148718	0.158417	0.114903	0.220136	0.181774	0.120655	0.110698	0.13556	0.100321	0.199134	0.202598	0.192173	0.075016	0.058441	0.038007	0.029684	0.026933	0.024547
86.8	0.149386	0.158227	0.114832	0.220437	0.182026	0.120648	0.110475	0.135979	0.100161	0.19892	0.202873	0.192263	0.075102	0.058757	0.037705	0.030019	0.02723	0.024306
87	0.149669	0.158331	0.115176	0.220647	0.182404	0.120668	0.110732	0.1356	0.100184	0.199549	0.203217	0.192284	0.075042	0.058693	0.038094	0.029959	0.027143	0.024219
87.2	0.149972	0.158293	0.115292	0.221034	0.181904	0.120636	0.110591	0.135831	0.10023	0.20007	0.203407	0.19206	0.075008	0.058791	0.037727	0.029751	0.026595	0.023516
87.4	0.15034	0.15827	0.115087	0.22133	0.181642	0.120984	0.110221	0.135496	0.099778	0.200195	0.203643	0.192233	0.074165	0.058781	0.038185	0.029399	0.026899	0.023175
87.6	0.150604	0.158543	0.114529	0.221043	0.181571	0.121004	0.110279	0.135156	0.099839	0.200528	0.203821	0.192161	0.074219	0.058557	0.038235	0.029076	0.027403	0.022903
87.8	0.150247	0.158585	0.114522	0.221188	0.181344	0.120703	0.110423	0.135135	0.099622	0.200777	0.20416	0.192361	0.074227	0.058481	0.038389	0.028978	0.027611	0.022931
88	0.150642	0.158292	0.114678	0.221436	0.181456	0.120772	0.110564	0.135089	0.099274	0.201193	0.204811	0.191593	0.074318	0.058415	0.038654	0.028767	0.027636	0.023143
88.2	0.150786	0.158176	0.114527	0.221548	0.181921	0.121019	0.110652	0.134915	0.099273	0.201278	0.204402	0.191652	0.073939	0.05857	0.038848	0.028347	0.027582	0.022804
88.4	0.150482	0.157928	0.114295	0.221991	0.182152	0.121211	0.110501	0.134639	0.099444	0.201444	0.204035	0.191618	0.073818	0.058649	0.038591	0.028195	0.027398	0.022449
88.6	0.150479	0.158417	0.114431	0.222302	0.182535	0.121215	0.110284	0.134208	0.099428	0.201593	0.204382	0.191639	0.073722	0.058685	0.038635	0.028097	0.027447	0.022394
88.8	0.15074	0.159056	0.114758	0.223005	0.182544	0.121273	0.110801	0.133993	0.099932	0.201353	0.204939	0.192048	0.07339	0.058257	0.038688	0.028216	0.027786	0.022571
89	0.150213	0.158894	0.11499	0.223464	0.182736	0.121092	0.111072	0.134151	0.100411	0.202051	0.205291	0.192583	0.073285	0.057929	0.038726	0.028138	0.027235	0.022565
89.2	0.150356	0.158933	0.115603	0.224146	0.182865	0.121061	0.111466	0.134125	0.100456	0.202206	0.205324	0.192772	0.073506	0.057833	0.039318	0.028676	0.027049	0.022796
89.4	0.15014	0.159082	0.115613	0.224152	0.182742	0.120471	0.11145	0.134325	0.101151	0.202192	0.205663	0.192874	0.073567	0.058089	0.039352	0.029032	0.027327	0.022639
89.6	0.15046	0.159428	0.115598	0.223765	0.182515	0.12047	0.111261	0.134621	0.101283	0.20274	0.205546	0.193269	0.073899	0.058138	0.039335	0.029241	0.02728	0.022324
89.8	0.150401	0.15929	0.115866	0.223899	0.182965	0.120215	0.111655	0.134429	0.101477	0.202404	0.205819	0.193081	0.074278	0.05809	0.039247	0.029333	0.027018	0.022314
90	0.150126	0.159254	0.116441	0.223969	0.183207	0.119943	0.111611	0.134926	0.101952	0.202525	0.205728	0.19339	0.074504	0.058125	0.038683	0.029341	0.026915	0.022282
90.2	0.150532	0.159549	0.11624	0.223876	0.183512	0.12001	0.111546	0.135531	0.102065	0.20242	0.205527	0.193549	0.074709	0.057996	0.038421	0.029216	0.026775	0.021966
90.4	0.15054	0.159941	0.116165	0.224188	0.184181	0.119546	0.111679	0.135478	0.102288	0.202509	0.205839	0.193458	0.075102	0.057847	0.038229	0.029222	0.026359	0.02166
90.6	0.150833	0.160105	0.116233	0.22385	0.183956	0.119727	0.111714	0.135938	0.102153	0.202513	0.205946	0.193033	0.074942	0.057883	0.038268	0.029547	0.026214	0.021538
90.8	0.151532	0.160166	0.116354	0.22415	0.183991	0.119745	0.111794	0.136347	0.102405	0.202553	0.206088	0.192868	0.075132	0.05846	0.0383	0.029552	0.025779	0.02166
91	0.151507	0.160069	0.116747	0.223867	0.184231	0.119617	0.112111	0.136605	0.102668	0.203002	0.206042	0.192999	0.075191	0.058605	0.038546	0.029558	0.025382	0.021587
91.2	0.151773	0.160068	0.116726	0.224303	0.184153	0.119932	0.112095	0.137075	0.102546	0.202533	0.206133	0.192951	0.074723	0.059073	0.038168	0.029384	0.025224	0.021485
91.4	0.151822	0.16018	0.116463	0.224441	0.184132	0.120169	0.112164	0.136765	0.102106	0.202527	0.206293	0.193021	0.074903	0.059091	0.038448	0.029139	0.025934	0.021811
91.6	0.151865	0.160544	0.11658	0.224277	0.184313	0.12034	0.112604	0.136695	0.101975	0.203046	0.206317	0.193148	0.07504	0.059152	0.038202	0.028791	0.026317	0.021965
91.8	0.151702	0.160414	0.116939	0.224408	0.184266	0.120085	0.112482	0.136408	0.101767	0.203193	0.206557	0.192724	0.074756	0.059597	0.038092	0.028403	0.026413	0.022294
92	0.151446	0.160576	0.117059	0.224445	0.18487	0.120357	0.112141	0.136027	0.101158	0.203502	0.206802	0.192488	0.074389	0.059599	0.038167	0.027707	0.026534	0.022783
92.2	0.150752	0.160328	0.116965	0.224391	0.185567	0.120829	0.111892	0.135397	0.100764	0.203426	0.206772	0.192885	0.074325	0.059342	0.038117	0.027609	0.027126	0.023166
92.4	0.150087	0.160583	0.116957	0.225004	0.185636	0.121159	0.111948	0.134736	0.101112	0.203215	0.207122	0.192895	0.07405	0.058783	0.038137	0.027557	0.027779	0.023382
92.6	0.149428	0.160955	0.117382	0.224975	0.186381	0.121572	0.112252	0.134411	0.101131	0.20326	0.207348	0.193219	0.073831	0.058499	0.0382	0.027514	0.027931	0.023562
92.8	0.149356	0.161154	0.1176	0.225372	0.186844	0.122081	0.112718	0.134205	0.100973	0.203542	0.207459	0.193453	0.073582	0.058279	0.038438	0.027701	0.028601	0.023504
93	0.149274	0.160786	0.117758	0.224938	0.186934	0.122115	0.112455	0.133991	0.10099	0.203996	0.207163	0.193305	0.073762	0.057828	0.038891	0.027712	0.028772	0.023851
93.2	0.150025	0.160825	0.1177	0.225201	0.186926	0.121961	0.112708	0.134122	0.101194	0.20403	0.207317	0.192881	0.073906	0.057771	0.039108	0.028033	0.028819	0.024242
93.4	0.150011	0.160804	0.117665	0.224957	0.186932	0.121889	0.11222	0.134216	0.101699	0.204509	0.207561	0.193502	0.074151	0.057886	0.039293	0.027978	0.029003	0.024028
93.6	0.150089	0.160769	0.117694	0.225114	0.18711	0.121774	0.112315	0.134428	0.101858	0.205045	0.207571	0.193775	0.074441	0.05767	0.039463	0.027754	0.028955	0.024127
93.8	0.1501	0.160354	0.117927	0.225346	0.187186	0.122083	0.11235	0.134892	0.102148	0.204856	0.208033	0.193743	0.074578	0.057631	0.039388	0.02813	0.028747	0.023976
94	0.150173	0.160583	0.117934	0.225407	0.187386	0.121988	0.112259	0.135562	0.102431	0.20503	0.207731	0.194186	0.074841	0.057605	0.039342	0.02823	0.028443	0.024
94.2	0.15076	0.16114	0.117635	0.22524	0.187116	0.122247	0.111967	0.135919	0.102269	0.205192	0.20722	0.194492	0.074538	0.058029	0.039351	0.028496	0.027801	0.023868
94.4	0.151104	0.161318	0.117762	0.224747	0.186956	0.122345	0.112321	0.136382	0.102037	0.20557	0.207398	0.194693	0.074591	0.057636	0.039503	0.029032	0.027363	0.023776
94.6	0.151395	0.161448	0.117714	0.224832	0.186705	0.12257	0.112155	0.136875	0.102158	0.205829	0.207808	0.194991	0.07449	0.057848	0.039674	0.029189	0.027095	0.02334
94.8	0.151685	0.161081	0.118012	0.225319	0.186817	0.122524	0.112455	0.137676	0.102528	0.205918	0.208373	0.195355	0.0746	0.05797	0.039934	0.029258	0.02626	0.023503
95	0.151424	0.160889	0.118221	0.225183	0.186778	0.122527	0.112523	0.138019	0.102551	0.206105	0.208563	0.195726	0.074875	0.057974	0.039701	0.02943	0.025762	0.023211
95.2	0.151209	0.161197	0.118182	0.225147	0.186306	0.12282	0.112619	0.137837	0.102585	0.206128	0.20866	0.195781	0.074712	0.058106	0.039559	0.029345	0.025314	0.023473
95.4	0.151407	0.161484	0.118167	0.22536	0.186212	0.122991	0.112779	0.137814	0.102214	0.206663	0.208532	0.195984	0.074793	0.057704	0.039611	0.029292	0.024953	0.023565
95.6	0.151178	0.162003	0.118789	0.225422	0.186103	0.123123	0.112714	0.137607	0.102127	0.206694	0.208266	0.196416	0.074351	0.057649	0.039528	0.029254	0.0246	0.0236
95.8	0.150919	0.161964	0.118316	0.225741	0.185787	0.122958	0.112624	0.137696	0.10192	0.206594	0.208536	0.196319	0.074085	0.058055	0.03979	0.028683	0.024832	0.024074
96	0.150671	0.161803	0.118251	0.225757	0.186035	0.123071	0.112585	0.137651	0.101861	0.206809	0.208506	0.196518	0.074137	0.057575	0.039707	0.028721	0.025299	0.024085
96.2	0.150626	0.161586	0.118037	0.225913	0.186106	0.123356	0.11291	0.137161	0.101857	0.206207	0.208546	0.196134	0.074409	0.057674	0.039686	0.028736	0.025789	0.024079
96.4	0.15054	0.161702	0.118065	0.225849	0.186368	0.123198	0.113209	0.136896	0.10196	0.206402	0.208267	0.195815	0.074325	0.057411	0.039574	0.028529	0.02629	0.023935
96.6	0.150113	0.161527	0.117844	0.225669	0.186364	0.12315	0.113258	0.136834	0.101674	0.206349	0.207745	0.195378	0.07448	0.057323	0.039644	0.028213	0.026613	0.023879
96.8	0.150212	0.161323	0.117742	0.225813	0.1866	0.122643	0.112993	0.136693	0.101664	0.206344	0.207486	0.19509	0.074323	0.057414	0.039532	0.028051	0.027119	0.023839
97	0.150183	0.160905	0.117694	0.22581	0.186404	0.122351	0.11265	0.136522	0.101558	0.2061	0.20752	0.195196	0.074174	0.057705	0.040005	0.027729	0.027264	0.024256
97.2	0.150585	0.160836	0.117518	0.226745	0.186425	0.121828	0.112294	0.136686	0.101777	0.206324	0.20769	0.195311	0.074038	0.058024	0.039925	0.027369	0.02713	0.024349
97.4	0.150451	0.160741	0.117749	0.227459	0.186241	0.121722	0.112474	0.136643	0.101712	0.206532	0.20786	0.195681	0.074475	0.05819	0.040045	0.027211	0.027726	0.024317
97.6	0.1508	0.160813	0.117945	0.227676	0.186084	0.121318	0.112511	0.136587	0.101778	0.206405	0.208169	0.195573	0.074794	0.058239	0.03989	0.027707	0.028088	0.024476
97.8	0.151234	0.160986	0.117987	0.227802	0.185994	0.121494	0.112528	0.136436	0.101761	0.206119	0.208089	0.195619	0.0743	0.058577	0.039823	0.028132	0.027995	0.024296
98	0.151651	0.161529	0.117835	0.228275	0.186188	0.121578	0.11277	0.136102	0.10175	0.20637	0.207793	0.195817	0.074338	0.058681	0.039554	0.028189	0.027918	0.024499
98.2	0.152218	0.16179	0.117693	0.228347	0.186113	0.122202	0.112573	0.136094	0.101789	0.206378	0.207994	0.196105	0.074254	0.058794	0.039204	0.028139	0.027862	0.024393
98.4	0.152586	0.161811	0.117689	0.228458	0.186517	0.122265	0.11294	0.136255	0.101417	0.206834	0.208502	0.19644	0.074656	0.058319	0.03934	0.028378	0.027629	0.024336
98.6	0.152622	0.161896	0.118353	0.228941	0.186756	0.122555	0.112868	0.13645	0.101565	0.207361	0.209333	0.196721	0.074986	0.058385	0.039102	0.028102	0.027281	0.023914
98.8	0.152993	0.162006	0.118371	0.228818	0.186593	0.12275	0.113365	0.136582	0.101798	0.207519	0.209821	0.196888	0.074834	0.058104	0.038628	0.028105	0.02677	0.023983
99	0.153138	0.16222	0.118783	0.22913	0.186617	0.123185	0.113709	0.136703	0.102116	0.207825	0.20984	0.197114	0.074894	0.05844	0.03852	0.028365	0.026537	0.024379
99.2	0.15347	0.162502	0.119081	0.229237	0.186565	0.123491	0.114101	0.136723	0.101891	0.207637	0.209892	0.197239	0.074806	0.05782	0.038454	0.028554	0.026578	0.024484
99.4	0.153879	0.162883	0.119312	0.229339	0.186906	0.123576	0.114197	0.137261	0.102003	0.207633	0.210314	0.197325	0.074923	0.057483	0.038357	0.028617	0.026646	0.024512
99.6	0.153806	0.162975	0.119609	0.229581	0.186537	0.123474	0.114494	0.137722	0.102459	0.20768	0.210144	0.197402	0.075079	0.05762	0.038426	0.028757	0.026861	0.024895
99.8	0.15405	0.162697	0.119287	0.229629	0.186687	0.123803	0.114569	0.138411	0.102867	0.207966	0.210066	0.197288	0.075718	0.057481	0.038507	0.028399	0.027483	0.025004
100	0.154103	0.162581	0.119639	0.229161	0.187036	0.123593	0.114682	0.138717	0.103334	0.207909	0.210342	0.197134	0.076347	0.056944	0.038492	0.028503	0.027828	0.024758
100.2	0.153619	0.162522	0.11968	0.229161	0.187085	0.123713	0.114959	0.138933	0.103578	0.207515	0.210113	0.196909	0.076657	0.057124	0.038252	0.028263	0.027848	0.024174
100.4	0.153141	0.162689	0.119768	0.229183	0.187215	0.123717	0.114879	0.139184	0.103255	0.207691	0.20985	0.196762	0.076734	0.056534	0.038305	0.028273	0.028071	0.02384
100.6	0.152665	0.162935	0.119965	0.229258	0.187371	0.123593	0.11477	0.139536	0.103195	0.207397	0.20967	0.196914	0.076766	0.056147	0.038283	0.027903	0.02817	0.024083
100.8	0.152479	0.162628	0.119996	0.229381	0.188232	0.123748	0.114358	0.139979	0.103311	0.207492	0.209636	0.197321	0.076824	0.056394	0.038052	0.027498	0.028712	0.024294
101	0.152375	0.162682	0.11976	0.22945	0.188619	0.123628	0.114411	0.140392	0.103405	0.207334	0.209519	0.197999	0.076688	0.056477	0.038369	0.027325	0.028902	0.023972
101.2	0.15255	0.162695	0.119644	0.229669	0.188828	0.123438	0.114168	0.140924	0.103715	0.20712	0.210063	0.198209	0.076727	0.056323	0.038038	0.027514	0.028621	0.023843
101.4	0.152657	0.162738	0.119879	0.229396	0.188926	0.123336	0.114749	0.140935	0.103723	0.207241	0.21053	0.198404	0.076333	0.056308	0.037636	0.027843	0.029084	0.023644
101.6	0.153145	0.162943	0.119747	0.229161	0.189435	0.123103	0.114738	0.140583	0.104292	0.207367	0.210886	0.1984	0.076076	0.056198	0.037116	0.027932	0.028622	0.023416
101.8	0.153248	0.163067	0.11989	0.22938	0.189739	0.123153	0.114515	0.140191	0.104341	0.207494	0.210893	0.198328	0.075672	0.056746	0.037085	0.028285	0.027943	0.023043
102	0.153204	0.163156	0.120139	0.229116	0.18983	0.12347	0.114026	0.140296	0.104579	0.207732	0.211134	0.198526	0.075995	0.056864	0.03688	0.028017	0.027276	0.023316
102.2	0.153432	0.163105	0.120321	0.228951	0.189642	0.12317	0.113799	0.140132	0.104466	0.208276	0.211434	0.198615	0.076267	0.057021	0.037114	0.027599	0.027449	0.023079
102.4	0.153134	0.162911	0.120445	0.22902	0.189807	0.122975	0.113711	0.139712	0.104379	0.209059	0.21182	0.198875	0.075981	0.057228	0.037125	0.028134	0.02727	0.023233
102.6	0.15334	0.162644	0.12057	0.228855	0.189869	0.123166	0.113689	0.139548	0.104472	0.209752	0.212555	0.199027	0.075853	0.05687	0.036622	0.02823	0.027213	0.023383
102.8	0.153563	0.162812	0.120245	0.228896	0.189883	0.123003	0.114091	0.139322	0.104675	0.209747	0.212851	0.199092	0.075249	0.057258	0.036955	0.028201	0.027239	0.023727
103	0.153591	0.162758	0.120685	0.229736	0.189726	0.123149	0.114153	0.139226	0.104601	0.209938	0.213181	0.198979	0.075379	0.057247	0.037202	0.028544	0.027403	0.023917
103.2	0.153814	0.163049	0.120575	0.230028	0.189343	0.123482	0.114178	0.13856	0.104162	0.210127	0.213837	0.199036	0.075611	0.056757	0.037441	0.028473	0.027285	0.023469
103.4	0.153507	0.163355	0.120714	0.230027	0.189554	0.123407	0.114413	0.138621	0.104626	0.210829	0.213874	0.198736	0.076059	0.056897	0.03764	0.028256	0.026935	0.023639
103.6	0.153754	0.163773	0.120592	0.230482	0.189103	0.123536	0.114022	0.138316	0.104628	0.211072	0.213479	0.199093	0.076201	0.056921	0.038292	0.02848	0.027105	0.023616
103.8	0.153652	0.164002	0.120236	0.230596	0.189237	0.123721	0.114104	0.137955	0.104591	0.210759	0.213405	0.199052	0.076723	0.056872	0.038784	0.028199	0.027403	0.023553
104	0.15339	0.164045	0.120037	0.23063	0.189181	0.123458	0.114495	0.137779	0.104248	0.210645	0.21324	0.198956	0.077081	0.057031	0.038924	0.028498	0.027397	0.023542
104.2	0.153154	0.164295	0.119656	0.230836	0.188725	0.123794	0.114757	0.137722	0.104028	0.211	0.212711	0.199129	0.077142	0.056936	0.03905	0.028323	0.027357	0.023369
104.4	0.153346	0.164911	0.119777	0.231047	0.188954	0.124366	0.114973	0.138162	0.103268	0.211479	0.21271	0.199015	0.077176	0.056954	0.039383	0.028398	0.027455	0.023637
104.6	0.153427	0.164885	0.119681	0.23104	0.189275	0.124638	0.114911	0.138691	0.103048	0.211745	0.21257	0.198908	0.077371	0.05717	0.03971	0.027925	0.027477	0.023871
104.8	0.153716	0.164601	0.119385	0.23126	0.189755	0.125091	0.114745	0.139041	0.102785	0.211172	0.212481	0.199295	0.077634	0.057971	0.03969	0.027747	0.027933	0.023449
105	0.15383	0.165037	0.118803	0.231385	0.189419	0.125206	0.114981	0.139396	0.10238	0.211109	0.21244	0.199246	0.077326	0.058084	0.039599	0.027793	0.027656	0.022869
105.2	0.153945	0.164657	0.11894	0.231715	0.189351	0.125069	0.114673	0.139575	0.102238	0.210952	0.212718	0.19913	0.077211	0.057927	0.039781	0.027728	0.027616	0.023114
105.4	0.153699	0.164845	0.119197	0.23168	0.189184	0.124869	0.114937	0.139527	0.102316	0.211542	0.21236	0.19887	0.076999	0.057709	0.039346	0.027522	0.027679	0.022508
105.6	0.153985	0.164825	0.119343	0.232097	0.189001	0.124782	0.114652	0.13943	0.102449	0.211507	0.212262	0.198781	0.077503	0.057482	0.03944	0.027233	0.027258	0.022036
105.8	0.153728	0.164533	0.119778	0.232146	0.188735	0.12513	0.114363	0.139636	0.102507	0.211204	0.21242	0.198975	0.077398	0.057936	0.039614	0.027102	0.027008	0.021783
106	0.153458	0.164438	0.11964	0.231777	0.188815	0.125282	0.114324	0.139974	0.102667	0.211269	0.212355	0.19895	0.07724	0.057647	0.039395	0.026702	0.026729	0.021834
106.2	0.153568	0.163996	0.119602	0.231871	0.18873	0.125131	0.114586	0.139731	0.102743	0.21175	0.212821	0.198756	0.07762	0.057607	0.039331	0.027025	0.027228	0.02167
106.4	0.153711	0.163281	0.119618	0.231762	0.189276	0.125147	0.114685	0.139717	0.102908	0.211906	0.213094	0.199128	0.07736	0.057159	0.038876	0.02702	0.027169	0.02154
106.6	0.153876	0.163314	0.119624	0.231737	0.189357	0.12522	0.11452	0.140006	0.103035	0.21226	0.213487	0.199138	0.077017	0.056857	0.038805	0.026942	0.027258	0.02147
106.8	0.153878	0.163302	0.120329	0.232373	0.18952	0.125127	0.114808	0.139801	0.103576	0.212347	0.213203	0.199161	0.07633	0.056876	0.039497	0.026859	0.027456	0.021064
107	0.153946	0.163235	0.120665	0.232807	0.189342	0.125432	0.11478	0.139501	0.104145	0.212963	0.21332	0.199097	0.076511	0.056316	0.038803	0.026929	0.02761	0.02091
107.2	0.154197	0.163165	0.120605	0.232996	0.189206	0.126043	0.114572	0.139257	0.104119	0.213211	0.213773	0.199519	0.076256	0.056069	0.038645	0.026925	0.027318	0.021323
107.4	0.154088	0.16345	0.120469	0.233472	0.189948	0.126007	0.114184	0.1395	0.104773	0.213314	0.213703	0.19981	0.076069	0.055902	0.03851	0.026558	0.027295	0.021744
107.6	0.154343	0.163319	0.120169	0.233948	0.19031	0.126403	0.114051	0.139364	0.104717	0.213318	0.213742	0.200215	0.075888	0.055986	0.038755	0.027169	0.027632	0.021981
107.8	0.154434	0.163203	0.119997	0.234198	0.190336	0.126448	0.114682	0.139112	0.105053	0.21297	0.213857	0.200372	0.076104	0.056206	0.038778	0.027329	0.027635	0.022537
108	0.15482	0.163083	0.119736	0.234433	0.190109	0.126721	0.115007	0.139314	0.105152	0.213133	0.2137	0.200749	0.075981	0.056374	0.03863	0.027436	0.027581	0.022584
108.2	0.154468	0.163135	0.119352	0.234742	0.189792	0.127104	0.115175	0.139394	0.10555	0.213935	0.21385	0.201093	0.07568	0.056862	0.039177	0.02724	0.028008	0.022979
108.4	0.154339	0.163128	0.119747	0.235043	0.190101	0.127762	0.115455	0.139511	0.105315	0.214126	0.214029	0.201069	0.075469	0.056986	0.039203	0.027507	0.028407	0.023046
108.6	0.154517	0.163121	0.119677	0.235297	0.190388	0.127535	0.115356	0.139588	0.105195	0.213967	0.214219	0.201329	0.075406	0.057527	0.039466	0.027463	0.028859	0.023194
108.8	0.154697	0.163572	0.120025	0.235855	0.190388	0.127854	0.115506	0.139343	0.105043	0.2136	0.214494	0.201812	0.075654	0.057825	0.039378	0.02734	0.029227	0.023387
109	0.154489	0.163743	0.119601	0.236345	0.190498	0.127836	0.115606	0.139517	0.105107	0.213872	0.214918	0.201468	0.075837	0.057713	0.039691	0.026955	0.028943	0.023531
109.2	0.154272	0.163728	0.120139	0.236446	0.190712	0.127566	0.115963	0.139629	0.105095	0.213764	0.215316	0.201181	0.075721	0.057937	0.04004	0.026645	0.029511	0.023837
109.4	0.153946	0.164302	0.120495	0.235905	0.190778	0.127504	0.116174	0.139911	0.104737	0.2138	0.215845	0.200929	0.075782	0.05817	0.039798	0.026609	0.029364	0.023625
109.6	0.154265	0.164355	0.121053	0.235728	0.190836	0.127317	0.11639	0.140437	0.104348	0.213454	0.216059	0.200985	0.075744	0.05853	0.040199	0.026355	0.029331	0.023817
109.8	0.154089	0.164554	0.121194	0.235464	0.191357	0.127516	0.117187	0.140911	0.104146	0.213359	0.216141	0.200601	0.075794	0.059	0.03991	0.026038	0.029564	0.023917
110	0.154634	0.165044	0.121418	0.234855	0.191577	0.126996	0.117534	0.141149	0.103969	0.213638	0.216215	0.200165	0.076178	0.058956	0.039685	0.026262	0.029692	0.023598
110.2	0.155176	0.165295	0.121675	0.234325	0.191468	0.126374	0.117809	0.141413	0.104025	0.214111	0.216399	0.200031	0.076798	0.059189	0.040075	0.025997	0.029947	0.023413
110.4	0.155205	0.165567	0.122051	0.233958	0.191865	0.125974	0.11781	0.141769	0.104274	0.214461	0.216228	0.200228	0.076754	0.059108	0.040194	0.025511	0.030086	0.022908
110.6	0.15549	0.165997	0.12238	0.233932	0.191691	0.126108	0.118014	0.141615	0.104164	0.215156	0.216014	0.200045	0.076595	0.059083	0.040377	0.025343	0.030363	0.022794
110.8	0.155503	0.166061	0.122699	0.233869	0.191472	0.126019	0.118372	0.1414	0.104428	0.215368	0.215561	0.200097	0.076765	0.058697	0.040179	0.025246	0.030314	0.022282
111	0.155494	0.166109	0.122984	0.23363	0.191417	0.126141	0.118138	0.141034	0.10462	0.21572	0.215691	0.200166	0.07668	0.058789	0.039809	0.024888	0.029929	0.022155
111.2	0.155676	0.166307	0.122819	0.233927	0.191496	0.126484	0.117796	0.14112	0.104314	0.215483	0.215673	0.200674	0.076354	0.058758	0.039892	0.024855	0.029311	0.021924
111.4	0.155823	0.166511	0.122256	0.233761	0.192243	0.126103	0.117778	0.141023	0.104508	0.215564	0.215297	0.200768	0.076189	0.058667	0.040068	0.024656	0.029042	0.021942
111.6	0.156309	0.166444	0.122079	0.233705	0.192314	0.126441	0.118512	0.140738	0.104084	0.215978	0.214843	0.200408	0.076271	0.058689	0.040293	0.025539	0.028602	0.02187
111.8	0.156428	0.166563	0.121725	0.233795	0.192136	0.12652	0.118862	0.140512	0.104417	0.215826	0.21501	0.200435	0.076124	0.058644	0.040373	0.025847	0.027991	0.021941
112	0.156264	0.166596	0.121262	0.234117	0.192016	0.126574	0.119193	0.14054	0.104538	0.216607	0.215182	0.200675	0.076008	0.058903	0.040654	0.025681	0.027897	0.021819
112.2	0.155621	0.166298	0.121253	0.23408	0.19256	0.12671	0.119224	0.140442	0.10451	0.217464	0.215177	0.200837	0.075821	0.05906	0.04111	0.026058	0.02792	0.022248
112.4	0.155873	0.166411	0.121733	0.233863	0.192993	0.126877	0.119436	0.140524	0.104758	0.21751	0.215355	0.201048	0.07593	0.058654	0.040544	0.026389	0.027571	0.022323
112.6	0.156123	0.166515	0.121611	0.234017	0.193146	0.126757	0.119416	0.140732	0.105192	0.217488	0.215912	0.201313	0.076181	0.058917	0.040379	0.026697	0.02697	0.02287
112.8	0.156284	0.166605	0.121558	0.234421	0.193311	0.126992	0.119734	0.140352	0.105532	0.217324	0.216318	0.20156	0.076682	0.058654	0.040142	0.026706	0.026407	0.023288
113	0.156496	0.165944	0.121129	0.234724	0.193866	0.126827	0.119837	0.140396	0.105477	0.217455	0.216984	0.201249	0.076516	0.058918	0.039919	0.026606	0.026216	0.023838
113.2	0.156482	0.165545	0.121544	0.234587	0.194135	0.126715	0.119533	0.140354	0.105382	0.217505	0.217286	0.200745	0.076576	0.059179	0.03989	0.027339	0.026724	0.024493
113.4	0.15663	0.165364	0.121368	0.234703	0.194403	0.126505	0.118964	0.140417	0.105649	0.217357	0.217659	0.20081	0.076444	0.05899	0.040009	0.027489	0.026113	0.024799
113.6	0.156938	0.164917	0.121155	0.234831	0.194538	0.126247	0.118888	0.140403	0.105801	0.217321	0.217509	0.200664	0.07657	0.058505	0.039721	0.027537	0.026363	0.024591
113.8	0.157258	0.164526	0.121413	0.234897	0.194552	0.126516	0.118525	0.140329	0.105893	0.216952	0.217568	0.2005	0.077283	0.058168	0.039157	0.027536	0.026718	0.024162
114	0.157859	0.16466	0.121624	0.234602	0.194303	0.126418	0.117958	0.140384	0.106299	0.216628	0.217879	0.200889	0.077688	0.058102	0.038967	0.027814	0.02645	0.024052
114.2	0.157953	0.164561	0.121371	0.234609	0.194392	0.126232	0.117487	0.140364	0.106712	0.216536	0.217961	0.201204	0.077648	0.05811	0.03916	0.027416	0.026755	0.023922
114.4	0.157913	0.164311	0.12115	0.234882	0.194307	0.126413	0.117135	0.140028	0.106554	0.216294	0.218313	0.201554	0.077786	0.057681	0.038573	0.02692	0.027362	0.023824
114.6	0.158678	0.164117	0.120527	0.23523	0.193905	0.126523	0.116969	0.139778	0.10622	0.216431	0.218778	0.201899	0.078041	0.057479	0.038371	0.026163	0.027431	0.023402
114.8	0.158621	0.164148	0.120514	0.235239	0.193357	0.126435	0.116579	0.13943	0.106108	0.21592	0.219238	0.202088	0.077958	0.057403	0.038261	0.026118	0.027334	0.022715
115	0.158464	0.163897	0.120879	0.235354	0.193285	0.126565	0.116203	0.139225	0.106104	0.21568	0.219269	0.202492	0.077612	0.058067	0.038055	0.025619	0.027238	0.022779
115.2	0.158656	0.163997	0.120828	0.235375	0.193178	0.126879	0.115916	0.139339	0.105825	0.215557	0.219257	0.202577	0.077591	0.05788	0.038061	0.025747	0.027344	0.022591
115.4	0.158834	0.16394	0.120384	0.235	0.193341	0.126685	0.116297	0.139157	0.105427	0.215672	0.219393	0.202609	0.077272	0.057398	0.038283	0.025901	0.02739	0.022822
115.6	0.158608	0.164172	0.12082	0.235497	0.192884	0.127468	0.116681	0.139259	0.105393	0.215984	0.219655	0.202203	0.07718	0.057403	0.038166	0.025868	0.026847	0.022376
115.8	0.158455	0.164319	0.120841	0.235394	0.19321	0.127546	0.116715	0.139685	0.105624	0.216115	0.220071	0.201897	0.076926	0.057463	0.038195	0.025901	0.026842	0.022263
116	0.158513	0.16464	0.120862	0.235358	0.193614	0.12755	0.116984	0.140195	0.105871	0.216432	0.220058	0.202028	0.076613	0.057554	0.038484	0.025434	0.02683	0.022474
116.2	0.158395	0.164913	0.121203	0.235037	0.193737	0.128088	0.117309	0.140441	0.105899	0.216907	0.220271	0.202116	0.076166	0.057568	0.038407	0.025566	0.027099	0.022541
116.4	0.158646	0.165535	0.121246	0.23502	0.193925	0.128256	0.117739	0.140577	0.10639	0.216939	0.21986	0.202102	0.076208	0.057584	0.037797	0.025745	0.027071	0.022624
116.6	0.159013	0.165766	0.121041	0.235037	0.194032	0.128386	0.117999	0.140822	0.106504	0.21715	0.219632	0.201973	0.076206	0.057673	0.037826	0.025955	0.026732	0.022874
116.8	0.159176	0.166063	0.121282	0.235271	0.194448	0.12813	0.118383	0.14123	0.106554	0.217568	0.219794	0.202088	0.076325	0.057702	0.037979	0.025768	0.027281	0.022601
117	0.158895	0.165992	0.121409	0.235502	0.194846	0.127832	0.11855	0.141377	0.106386	0.217928	0.21983	0.20185	0.076454	0.058224	0.038677	0.025953	0.027364	0.022508
117.2	0.158663	0.166005	0.121564	0.235486	0.195407	0.127629	0.118397	0.14133	0.107072	0.218183	0.219408	0.201801	0.076782	0.058525	0.03912	0.026318	0.027456	0.022284
117.4	0.158584	0.166147	0.121551	0.23562	0.195418	0.127204	0.11876	0.141344	0.107313	0.218613	0.219223	0.201947	0.076264	0.058454	0.039226	0.025774	0.027551	0.021984
117.6	0.158477	0.165955	0.121827	0.235498	0.195567	0.127382	0.119031	0.14137	0.106826	0.218567	0.21857	0.201678	0.076677	0.058513	0.039112	0.025581	0.027626	0.021714
117.8	0.15851	0.165955	0.122433	0.2356	0.195681	0.127668	0.119194	0.141422	0.106607	0.218303	0.218331	0.201819	0.077003	0.059164	0.039165	0.025426	0.027408	0.021766
118	0.158659	0.166265	0.122351	0.235976	0.195881	0.127622	0.119504	0.141288	0.106677	0.218395	0.218304	0.202143	0.077077	0.059701	0.039246	0.025355	0.027225	0.022081
118.2	0.158627	0.166208	0.122101	0.236344	0.195963	0.127381	0.119758	0.140965	0.106795	0.21859	0.2185	0.20229	0.077229	0.059977	0.039429	0.025018	0.027608	0.021985
118.4	0.158738	0.166166	0.121951	0.236881	0.195585	0.127301	0.119945	0.140567	0.106601	0.218762	0.219016	0.202613	0.077845	0.060094	0.039318	0.024961	0.027797	0.022064
118.6	0.159024	0.166208	0.121905	0.237282	0.195244	0.127068	0.120129	0.140096	0.106949	0.218833	0.219465	0.203137	0.078261	0.060447	0.03951	0.025204	0.027554	0.022025
118.8	0.158837	0.166182	0.122599	0.237599	0.194748	0.126883	0.120305	0.13935	0.107315	0.218589	0.219621	0.203627	0.078365	0.06054	0.039409	0.025712	0.027696	0.02211
119	0.158496	0.166188	0.122856	0.237954	0.194541	0.126863	0.120477	0.138884	0.108139	0.218689	0.219793	0.204264	0.078724	0.060684	0.039132	0.026111	0.027806	0.022339
119.2	0.158509	0.166284	0.123052	0.238291	0.194351	0.126674	0.120646	0.138245	0.108782	0.21884	0.220424	0.2046	0.078825	0.060158	0.039163	0.026662	0.027908	0.022077
119.4	0.158527	0.166306	0.122875	0.238695	0.194	0.126454	0.12102	0.137724	0.109589	0.218758	0.221094	0.204977	0.078687	0.059783	0.038857	0.027043	0.027935	0.022027
119.6	0.158272	0.166439	0.123221	0.239083	0.193584	0.126555	0.120925	0.137264	0.110612	0.218684	0.221679	0.204985	0.078698	0.059741	0.038457	0.02735	0.027833	0.02191
119.8	0.158682	0.166509	0.123112	0.239188	0.193705	0.126278	0.120856	0.136823	0.111291	0.218673	0.222191	0.205098	0.078677	0.059386	0.038492	0.028034	0.02812	0.022174

## Sheet: H. elegans
Time	Fish			Amphibian			Gecko			Eel			Rodent			Human
0	0.00538	0.003405	0.003324	0.003921	0.00341	0.003568	0	0	0.001038	0.000422	0.000554	0	0.002856	0.000689	0.00074	0	0	0.000656
0.2	0.006224	0.005592	0.004766	0.00574	0.005196	0.004858	0.000806	0	0.001304	0.001159	0.002098	0.001794	0.00418	0.002146	0.001556	0	0	0.001563
0.4	0.006952	0.007802	0.006175	0.007696	0.007018	0.006138	0.002259	0.00088	0.002217	0.002122	0.003953	0.003457	0.005123	0.003615	0.002893	0.000282	0.000532	0.002322
0.6	0.008007	0.010213	0.007787	0.009923	0.008704	0.007668	0.003321	0.00233	0.002808	0.003259	0.005794	0.005016	0.006177	0.005031	0.004221	0.001697	0.001513	0.003261
0.8	0.009252	0.012802	0.009377	0.011502	0.010813	0.009228	0.004876	0.003492	0.003897	0.004238	0.00787	0.006692	0.007222	0.006936	0.005599	0.003062	0.002926	0.004178
1	0.010719	0.015279	0.011076	0.013757	0.013001	0.011014	0.006255	0.004774	0.004848	0.005471	0.009721	0.008506	0.008223	0.008753	0.007487	0.004302	0.004382	0.005616
1.2	0.012383	0.017484	0.0129	0.0156	0.014924	0.012623	0.007262	0.00617	0.005903	0.006631	0.011575	0.010524	0.009237	0.010574	0.008973	0.005627	0.005686	0.006997
1.4	0.013867	0.019367	0.014522	0.017161	0.01681	0.014002	0.008334	0.007539	0.007231	0.007689	0.01338	0.012192	0.010386	0.012214	0.010614	0.006701	0.007169	0.008258
1.6	0.015272	0.021345	0.016153	0.018581	0.018607	0.015178	0.009208	0.008444	0.008099	0.009002	0.015188	0.013875	0.011195	0.014271	0.012021	0.00788	0.008085	0.009525
1.8	0.016624	0.022957	0.017629	0.019796	0.019858	0.016222	0.009894	0.009386	0.008907	0.010125	0.016972	0.014955	0.011916	0.016271	0.013306	0.008796	0.009044	0.010469
2	0.018073	0.023856	0.018801	0.020465	0.020879	0.017495	0.010746	0.010288	0.009602	0.011021	0.018242	0.016022	0.012532	0.017702	0.014493	0.009648	0.009533	0.011069
2.2	0.019	0.024468	0.01949	0.02081	0.02119	0.018218	0.010892	0.011057	0.010456	0.011622	0.019119	0.016875	0.012744	0.019254	0.015192	0.010124	0.010074	0.011467
2.4	0.019703	0.025522	0.020709	0.021896	0.022026	0.018925	0.01152	0.011822	0.011564	0.012722	0.020009	0.017656	0.013158	0.020876	0.016196	0.010312	0.010779	0.012249
2.6	0.020456	0.026145	0.02168	0.022438	0.022894	0.019457	0.012249	0.012964	0.012639	0.01345	0.020941	0.018793	0.013435	0.021814	0.016786	0.010823	0.0121	0.013086
2.8	0.021318	0.026768	0.022538	0.023044	0.023773	0.01995	0.012787	0.013659	0.013613	0.014122	0.021665	0.019507	0.01393	0.023042	0.018148	0.011359	0.012618	0.013726
3	0.022056	0.02728	0.023401	0.023971	0.024873	0.020555	0.013362	0.014147	0.014442	0.01503	0.022751	0.020357	0.014585	0.023732	0.01914	0.011464	0.013361	0.014279
3.2	0.022751	0.027916	0.024843	0.024687	0.026196	0.021592	0.013794	0.014733	0.015167	0.015835	0.023365	0.021345	0.015508	0.025226	0.020033	0.011576	0.014101	0.01482
3.4	0.023771	0.029186	0.025748	0.026124	0.027366	0.022844	0.0149	0.015187	0.015515	0.016841	0.024264	0.022334	0.016243	0.026415	0.020672	0.012298	0.014736	0.016154
3.6	0.024653	0.029985	0.026427	0.027118	0.028495	0.023973	0.015911	0.015148	0.01619	0.01754	0.0253	0.023467	0.016811	0.028207	0.021062	0.012695	0.015133	0.01695
3.8	0.025682	0.030407	0.027478	0.028347	0.029972	0.024673	0.016581	0.015889	0.016236	0.018447	0.026041	0.024207	0.017656	0.029816	0.021953	0.012879	0.015593	0.017646
4	0.026435	0.031403	0.028572	0.029367	0.03068	0.025398	0.01716	0.016398	0.017068	0.019032	0.026555	0.025125	0.018133	0.031027	0.022456	0.013749	0.016434	0.017974
4.2	0.0275	0.032562	0.029935	0.030193	0.03119	0.02637	0.017787	0.016826	0.017184	0.019775	0.027291	0.026235	0.019402	0.032461	0.023402	0.014318	0.016985	0.018501
4.4	0.028063	0.033344	0.030569	0.031254	0.031936	0.02708	0.018172	0.017515	0.018369	0.020723	0.027839	0.027158	0.019812	0.033734	0.024671	0.014835	0.017434	0.018965
4.6	0.029375	0.034423	0.031767	0.032469	0.032719	0.028022	0.018387	0.018186	0.018937	0.021957	0.028732	0.028155	0.020605	0.034937	0.025757	0.015435	0.018391	0.019945
4.8	0.030545	0.035427	0.032747	0.033129	0.034104	0.02889	0.018813	0.018728	0.019896	0.023071	0.029376	0.029341	0.021319	0.036513	0.026899	0.016008	0.019805	0.020927
5	0.031597	0.036292	0.034071	0.034478	0.035189	0.029771	0.018945	0.019446	0.020713	0.024086	0.030081	0.030839	0.022052	0.037575	0.028238	0.016641	0.02099	0.022225
5.2	0.032568	0.037139	0.035412	0.035024	0.036012	0.030581	0.018941	0.019844	0.021298	0.024782	0.030951	0.031895	0.023078	0.039228	0.028946	0.017555	0.022233	0.023325
5.4	0.033186	0.037954	0.036639	0.035447	0.03728	0.03131	0.019356	0.020587	0.021908	0.025592	0.032166	0.032457	0.023906	0.041172	0.030017	0.017989	0.023007	0.024204
5.6	0.033616	0.038973	0.037856	0.036087	0.038203	0.032092	0.019773	0.021213	0.021896	0.026782	0.033491	0.033506	0.024143	0.043208	0.030742	0.018945	0.023564	0.0254
5.8	0.034266	0.039772	0.039153	0.036643	0.039023	0.032965	0.020495	0.022134	0.022266	0.027677	0.03466	0.034046	0.025	0.045319	0.031988	0.019724	0.024528	0.02672
6	0.035124	0.040555	0.040474	0.037315	0.03992	0.034185	0.021125	0.023245	0.022946	0.02852	0.035732	0.034779	0.025824	0.046735	0.033114	0.020405	0.025435	0.027772
6.2	0.035683	0.041747	0.041641	0.037735	0.040816	0.034928	0.021155	0.024253	0.024139	0.029192	0.037114	0.035482	0.026309	0.048679	0.033863	0.020718	0.026605	0.028612
6.4	0.036865	0.043025	0.043034	0.038249	0.042203	0.035706	0.021839	0.02496	0.024767	0.030151	0.038422	0.03604	0.026782	0.049873	0.034977	0.020978	0.027599	0.029503
6.6	0.037645	0.043892	0.04405	0.038768	0.04292	0.036642	0.022352	0.025598	0.025715	0.030807	0.039676	0.036837	0.027398	0.051214	0.035832	0.021942	0.028831	0.029834
6.8	0.038264	0.044734	0.045296	0.039899	0.043913	0.037523	0.022983	0.025881	0.026486	0.031666	0.040462	0.037521	0.028146	0.052937	0.037068	0.022536	0.029123	0.030566
7	0.03918	0.045792	0.046054	0.04094	0.045039	0.03874	0.023855	0.026395	0.027229	0.032509	0.041664	0.038444	0.028828	0.054325	0.037963	0.023	0.029917	0.031588
7.2	0.040269	0.047048	0.046718	0.041875	0.046237	0.039676	0.024507	0.026916	0.028235	0.03326	0.042572	0.039405	0.029631	0.056448	0.038864	0.023652	0.030422	0.032779
7.4	0.041583	0.048391	0.047312	0.043316	0.047413	0.040699	0.026031	0.027453	0.029202	0.034394	0.043291	0.040422	0.030276	0.058219	0.040137	0.024455	0.031093	0.033914
7.6	0.042558	0.049309	0.048137	0.043894	0.048892	0.041727	0.027317	0.02743	0.030123	0.03522	0.044417	0.041147	0.030981	0.060553	0.041214	0.025309	0.031707	0.034759
7.8	0.043983	0.050464	0.049638	0.044694	0.050167	0.042919	0.028434	0.028145	0.031085	0.036211	0.045304	0.041842	0.03162	0.061979	0.042509	0.025928	0.032895	0.035223
8	0.045147	0.051844	0.050259	0.045483	0.05093	0.044404	0.029233	0.028619	0.03221	0.037034	0.046196	0.042927	0.032333	0.063456	0.043658	0.026762	0.034058	0.035552
8.2	0.046253	0.052987	0.051006	0.04602	0.051967	0.045522	0.029871	0.02977	0.033375	0.03847	0.04684	0.044065	0.033496	0.064714	0.045143	0.027324	0.034971	0.036057
8.4	0.047337	0.054051	0.051734	0.046736	0.053398	0.046581	0.030723	0.030486	0.034858	0.039537	0.047403	0.045347	0.033839	0.066073	0.046643	0.027868	0.035951	0.03611
8.6	0.048654	0.055412	0.052627	0.047758	0.054645	0.04768	0.031382	0.031187	0.035685	0.04072	0.048342	0.046516	0.034855	0.067555	0.04791	0.028146	0.037252	0.036716
8.8	0.049478	0.056153	0.053262	0.048327	0.056291	0.048885	0.03191	0.032083	0.036608	0.041497	0.048594	0.047816	0.035143	0.06909	0.048954	0.028798	0.038389	0.037184
9	0.050503	0.057341	0.054252	0.049182	0.057841	0.050357	0.032937	0.032542	0.037234	0.04186	0.049462	0.048909	0.035715	0.070502	0.049981	0.029408	0.039289	0.03798
9.2	0.051569	0.058205	0.055481	0.049633	0.058996	0.051497	0.033572	0.033292	0.037641	0.042428	0.050345	0.049287	0.036263	0.072794	0.050943	0.029996	0.039419	0.038898
9.4	0.052393	0.058962	0.056811	0.050353	0.060298	0.052396	0.034107	0.034655	0.03832	0.043342	0.051253	0.050129	0.036526	0.074597	0.052183	0.030225	0.039505	0.039937
9.6	0.053266	0.06001	0.058339	0.051131	0.061383	0.0534	0.034835	0.03559	0.038757	0.044141	0.0522	0.05102	0.036849	0.07597	0.053095	0.031184	0.040155	0.041284
9.8	0.054692	0.061189	0.059959	0.051788	0.062526	0.054013	0.035589	0.036226	0.039486	0.04505	0.052943	0.051424	0.037872	0.077699	0.054312	0.031621	0.040814	0.042666
10	0.055823	0.06236	0.061351	0.052734	0.063342	0.055166	0.035689	0.037091	0.040307	0.045452	0.054113	0.051834	0.03885	0.078974	0.05517	0.032218	0.041222	0.044006
10.2	0.056763	0.063496	0.062505	0.053062	0.06403	0.055811	0.035865	0.037748	0.040948	0.045851	0.055072	0.053114	0.039014	0.080654	0.055717	0.032558	0.04191	0.044653
10.4	0.057955	0.064892	0.063823	0.054334	0.064786	0.056867	0.036621	0.037995	0.041203	0.046919	0.056063	0.054189	0.039804	0.082167	0.056455	0.03346	0.042942	0.045866
10.6	0.05892	0.065477	0.06487	0.055906	0.065554	0.057663	0.037178	0.038481	0.041773	0.047993	0.057176	0.055206	0.040543	0.084255	0.057372	0.034412	0.044166	0.046634
10.8	0.059915	0.066802	0.0658	0.057232	0.066576	0.058516	0.038138	0.039261	0.042199	0.048779	0.05796	0.056495	0.041353	0.086104	0.058498	0.035242	0.044921	0.048151
11	0.060878	0.067696	0.066276	0.058238	0.067893	0.059603	0.038666	0.04015	0.043138	0.049367	0.059349	0.057541	0.042221	0.08787	0.059053	0.036059	0.04614	0.04966
11.2	0.061818	0.068743	0.067172	0.059815	0.069422	0.060379	0.039357	0.040842	0.044051	0.050386	0.060421	0.059038	0.043316	0.090029	0.060387	0.036589	0.046703	0.050808
11.4	0.063134	0.069785	0.068699	0.06102	0.07092	0.061188	0.040169	0.041187	0.045049	0.051156	0.061586	0.060223	0.044217	0.092066	0.061896	0.0374	0.04788	0.051685
11.6	0.063823	0.070882	0.06979	0.061991	0.072091	0.062435	0.041031	0.041902	0.045895	0.052128	0.063067	0.0611	0.044724	0.093787	0.062807	0.038568	0.048812	0.052617
11.8	0.065112	0.072008	0.070735	0.062864	0.073173	0.063587	0.041746	0.042756	0.046978	0.052996	0.064506	0.062182	0.045435	0.094915	0.064031	0.039154	0.049759	0.053022
12	0.065735	0.073091	0.071682	0.063522	0.074127	0.064787	0.042434	0.043417	0.047781	0.053768	0.065763	0.063485	0.046501	0.096348	0.065359	0.039788	0.050915	0.053573
12.2	0.066853	0.074192	0.072709	0.064436	0.075354	0.065888	0.042901	0.044554	0.048856	0.055139	0.066563	0.064427	0.047134	0.098139	0.06664	0.040404	0.051689	0.053938
12.4	0.067882	0.075793	0.074012	0.064942	0.07684	0.066489	0.043558	0.045019	0.049913	0.05555	0.067847	0.065708	0.047579	0.100259	0.06791	0.040988	0.05271	0.054785
12.6	0.068806	0.076969	0.074928	0.065784	0.078217	0.067333	0.044317	0.045958	0.050856	0.056285	0.069083	0.06736	0.048038	0.10204	0.069063	0.041348	0.053487	0.055794
12.8	0.069687	0.077921	0.076243	0.06644	0.079627	0.06852	0.045142	0.046857	0.051712	0.057064	0.070199	0.068484	0.048248	0.10364	0.070424	0.041985	0.05436	0.056762
13	0.070693	0.079484	0.077722	0.067096	0.08104	0.069577	0.045825	0.04778	0.052705	0.058017	0.071537	0.069357	0.048686	0.105377	0.071464	0.042739	0.054772	0.05764
13.2	0.07151	0.080506	0.079283	0.06746	0.081931	0.070081	0.046429	0.048655	0.053845	0.059154	0.072544	0.0702	0.048938	0.107015	0.072509	0.043057	0.055091	0.058453
13.4	0.07243	0.081613	0.080563	0.06847	0.083139	0.070994	0.04692	0.049714	0.054563	0.060239	0.073195	0.071323	0.04935	0.108178	0.073629	0.043457	0.056012	0.059354
13.6	0.073771	0.083236	0.081925	0.069228	0.08442	0.071399	0.047898	0.050486	0.0556	0.061055	0.074416	0.072495	0.049704	0.109371	0.074569	0.044518	0.056406	0.059968
13.8	0.074912	0.084163	0.082802	0.07013	0.085463	0.071938	0.048436	0.051378	0.056519	0.062123	0.074978	0.073805	0.050637	0.111059	0.075253	0.044894	0.057149	0.060904
14	0.075971	0.08511	0.083789	0.071146	0.086321	0.073043	0.048873	0.052206	0.057091	0.06276	0.075868	0.075249	0.051367	0.112483	0.076121	0.045387	0.057874	0.061919
14.2	0.077109	0.086234	0.084911	0.071641	0.087494	0.07351	0.04992	0.052616	0.057568	0.063969	0.076899	0.076859	0.051637	0.114302	0.076925	0.045597	0.058954	0.06264
14.4	0.078559	0.087323	0.086008	0.07262	0.088683	0.074561	0.051117	0.053295	0.058265	0.065442	0.077824	0.078256	0.052381	0.116211	0.077967	0.046518	0.0602	0.063839
14.6	0.079746	0.088369	0.086847	0.073489	0.089825	0.075384	0.052025	0.054319	0.059022	0.066275	0.078986	0.07928	0.052933	0.117899	0.079034	0.047354	0.060895	0.064642
14.8	0.080849	0.089579	0.088114	0.074498	0.091228	0.076684	0.052892	0.055565	0.059741	0.067058	0.079717	0.080327	0.053826	0.119775	0.080073	0.04819	0.06172	0.065762
15	0.081743	0.090105	0.089128	0.075846	0.092412	0.077849	0.053646	0.056404	0.060967	0.068136	0.081006	0.081068	0.054562	0.121594	0.081071	0.048971	0.062385	0.066658
15.2	0.082984	0.091335	0.090171	0.07732	0.09365	0.078904	0.054721	0.056891	0.061832	0.069228	0.081628	0.08206	0.05551	0.123853	0.082519	0.049477	0.063087	0.067587
15.4	0.083797	0.092494	0.091627	0.078301	0.094873	0.080336	0.055264	0.057543	0.062952	0.070175	0.082707	0.08297	0.056449	0.1261	0.083426	0.050625	0.064038	0.068089
15.6	0.084787	0.093637	0.092409	0.079117	0.095801	0.081787	0.055823	0.058408	0.063596	0.071334	0.08367	0.083906	0.057447	0.128078	0.084441	0.051752	0.064778	0.069128
15.8	0.086064	0.094441	0.093535	0.079842	0.097176	0.083173	0.056749	0.058921	0.064361	0.072106	0.084655	0.084821	0.058659	0.130106	0.085812	0.052169	0.065637	0.070024
16	0.087012	0.09565	0.095546	0.081007	0.098173	0.084518	0.057566	0.059672	0.065033	0.073231	0.085788	0.085917	0.059487	0.131961	0.087282	0.05294	0.066975	0.071262
16.2	0.088141	0.096703	0.096939	0.081951	0.099055	0.085563	0.058221	0.060259	0.065739	0.074211	0.086952	0.086823	0.060198	0.134026	0.088398	0.053636	0.067733	0.072339
16.4	0.088986	0.097906	0.098654	0.082362	0.100179	0.086743	0.05901	0.06114	0.066841	0.074296	0.088271	0.088173	0.061332	0.136383	0.089888	0.054544	0.068778	0.073564
16.6	0.089755	0.09867	0.099707	0.083283	0.101128	0.088203	0.059843	0.062308	0.067363	0.075305	0.089332	0.089711	0.062155	0.138248	0.091386	0.055501	0.069512	0.074573
16.8	0.090414	0.099674	0.100762	0.084616	0.102213	0.089579	0.060406	0.063347	0.06776	0.076441	0.090409	0.090688	0.062906	0.139961	0.09265	0.056064	0.070583	0.075459
17	0.091103	0.101066	0.101849	0.085447	0.103471	0.090971	0.060631	0.064237	0.068432	0.077675	0.091453	0.091902	0.064096	0.141645	0.093447	0.056582	0.071635	0.076129
17.2	0.092035	0.102075	0.102782	0.086695	0.104641	0.092317	0.061469	0.065061	0.069078	0.078542	0.09223	0.093304	0.065229	0.142982	0.094561	0.056934	0.072958	0.077056
17.4	0.093154	0.103269	0.10363	0.088224	0.106135	0.093378	0.062229	0.066045	0.069879	0.07933	0.092946	0.094298	0.066004	0.144299	0.095677	0.057467	0.07391	0.078043
17.6	0.094246	0.104726	0.104814	0.089264	0.107655	0.094052	0.063024	0.066959	0.071061	0.079983	0.094126	0.095701	0.066625	0.145841	0.096942	0.057681	0.074621	0.078847
17.8	0.095022	0.105852	0.105848	0.090205	0.109007	0.09509	0.063578	0.067647	0.071726	0.08084	0.094743	0.096986	0.06745	0.147375	0.097884	0.057772	0.075697	0.080165
18	0.095954	0.107153	0.107313	0.090993	0.109932	0.095911	0.06464	0.067968	0.072725	0.081819	0.095763	0.097911	0.067932	0.148827	0.099139	0.058222	0.076629	0.081266
18.2	0.096742	0.108514	0.108742	0.091226	0.111424	0.096685	0.06572	0.068881	0.073676	0.082958	0.096738	0.098875	0.068581	0.150874	0.100279	0.058689	0.077507	0.082447
18.4	0.097619	0.10986	0.110148	0.092054	0.112722	0.097764	0.066365	0.07004	0.075017	0.084263	0.097906	0.100069	0.069071	0.152257	0.101603	0.059483	0.078535	0.083362
18.6	0.098719	0.111275	0.111462	0.092973	0.113783	0.098341	0.067163	0.071233	0.075995	0.085147	0.098997	0.100659	0.07	0.153598	0.102898	0.060212	0.079364	0.084351
18.8	0.099747	0.112393	0.112618	0.093779	0.115352	0.099431	0.067741	0.072469	0.076829	0.086387	0.100028	0.101613	0.070569	0.155568	0.104235	0.060444	0.080655	0.085493
19	0.10078	0.113604	0.113665	0.094843	0.116407	0.100489	0.068499	0.073347	0.078208	0.087645	0.101634	0.102372	0.071082	0.157791	0.105566	0.060867	0.081719	0.086313
19.2	0.101981	0.114936	0.114909	0.095642	0.118007	0.10145	0.069035	0.074041	0.079042	0.088591	0.102619	0.103403	0.072269	0.15973	0.106654	0.061686	0.082562	0.087295
19.4	0.103248	0.116255	0.115964	0.096648	0.11922	0.10292	0.069513	0.074645	0.080188	0.089737	0.103576	0.104734	0.072794	0.161734	0.107541	0.062509	0.083426	0.087754
19.6	0.104844	0.117613	0.116955	0.097581	0.120762	0.103905	0.070381	0.075133	0.080726	0.090916	0.104799	0.105498	0.073454	0.163718	0.10866	0.063025	0.0843	0.089127
19.8	0.106282	0.118414	0.118057	0.098755	0.121824	0.105173	0.071818	0.075963	0.081994	0.091779	0.106086	0.106589	0.073924	0.165369	0.109683	0.063748	0.084993	0.089933
20	0.107525	0.119377	0.11977	0.099677	0.122668	0.106168	0.072526	0.077049	0.083044	0.092777	0.107387	0.107714	0.073856	0.167257	0.110615	0.064697	0.085794	0.090678
20.2	0.108776	0.120368	0.120756	0.100572	0.123793	0.10734	0.073063	0.077895	0.083769	0.093755	0.108694	0.108934	0.07462	0.169135	0.111334	0.065468	0.086355	0.091505
20.4	0.110116	0.121431	0.121535	0.10147	0.125248	0.108837	0.073657	0.079212	0.084665	0.094764	0.110023	0.110616	0.07528	0.17136	0.112552	0.06628	0.086956	0.092471
20.6	0.111314	0.122413	0.122299	0.102572	0.126532	0.10995	0.074589	0.080667	0.0851	0.096159	0.1111	0.111934	0.075545	0.173082	0.113917	0.067494	0.087363	0.093076
20.8	0.112479	0.123616	0.123563	0.103637	0.127715	0.111082	0.075505	0.081613	0.085861	0.097635	0.112209	0.113098	0.076364	0.174896	0.114624	0.068035	0.088298	0.093818
21	0.113864	0.124887	0.124844	0.104579	0.12904	0.112323	0.075901	0.082574	0.087228	0.098881	0.113039	0.114193	0.077463	0.177084	0.115635	0.068695	0.089426	0.094716
21.2	0.115267	0.126074	0.126095	0.105579	0.130508	0.1135	0.077284	0.083419	0.088141	0.099737	0.113793	0.115574	0.077985	0.178693	0.116791	0.069574	0.090162	0.096107
21.4	0.116116	0.127344	0.127431	0.106427	0.131702	0.114337	0.078255	0.084401	0.088981	0.100572	0.114642	0.116528	0.078649	0.180467	0.117913	0.069771	0.090849	0.097248
21.6	0.116709	0.128588	0.12893	0.107185	0.133129	0.115276	0.079084	0.085432	0.089967	0.101269	0.116064	0.117977	0.079635	0.182492	0.119345	0.070468	0.091574	0.097878
21.8	0.117444	0.130047	0.130341	0.107742	0.13425	0.115968	0.080062	0.08637	0.090864	0.102287	0.117188	0.119381	0.080653	0.184441	0.120448	0.071628	0.092306	0.099045
22	0.118077	0.131115	0.131812	0.108345	0.135459	0.116894	0.081229	0.087636	0.092028	0.103243	0.118059	0.120515	0.081918	0.186429	0.121474	0.072745	0.093283	0.100281
22.2	0.119052	0.132524	0.133158	0.109036	0.137002	0.117864	0.081999	0.088993	0.092953	0.104408	0.119014	0.121735	0.082985	0.188068	0.12277	0.073509	0.093915	0.101449
22.4	0.120104	0.133861	0.134831	0.110241	0.138241	0.118727	0.082681	0.090278	0.094127	0.105564	0.1202	0.122969	0.084176	0.189328	0.124211	0.074626	0.094744	0.102945
22.6	0.121347	0.135008	0.136242	0.111245	0.139202	0.119795	0.083262	0.091542	0.094617	0.106102	0.121154	0.123904	0.085075	0.191362	0.126027	0.075231	0.095604	0.104301
22.8	0.122359	0.136061	0.137371	0.112415	0.140483	0.121333	0.083652	0.092428	0.095705	0.107124	0.122433	0.12506	0.085862	0.193225	0.127333	0.075768	0.09656	0.105459
23	0.123453	0.137492	0.138722	0.113869	0.14149	0.122495	0.084388	0.093427	0.09687	0.108104	0.123239	0.125774	0.086808	0.194983	0.128847	0.07665	0.097306	0.106208
23.2	0.124466	0.138519	0.13973	0.115123	0.142957	0.123609	0.085164	0.094193	0.098216	0.10858	0.124147	0.126861	0.087399	0.196463	0.129806	0.077388	0.097837	0.107469
23.4	0.125802	0.139815	0.139968	0.116502	0.144531	0.12473	0.085958	0.094902	0.099311	0.109628	0.125098	0.127722	0.087616	0.198386	0.130739	0.077759	0.098932	0.108588
23.6	0.127058	0.140924	0.140459	0.117536	0.145882	0.12591	0.086934	0.095869	0.100189	0.110581	0.126415	0.128649	0.088237	0.200345	0.13183	0.078368	0.0995	0.109454
23.8	0.128391	0.141565	0.141357	0.118617	0.147072	0.127224	0.087853	0.096788	0.101585	0.11133	0.127379	0.129927	0.088763	0.201776	0.132801	0.079063	0.10067	0.110047
24	0.129375	0.142495	0.142344	0.119401	0.148636	0.128256	0.088396	0.097196	0.102404	0.112207	0.128188	0.131177	0.088658	0.203579	0.133737	0.079596	0.101846	0.110286
24.2	0.130709	0.143804	0.143522	0.120818	0.150421	0.129589	0.089061	0.097836	0.1034	0.113666	0.129401	0.132626	0.089532	0.204756	0.134588	0.080116	0.102963	0.111208
24.4	0.132134	0.145202	0.144396	0.121445	0.151893	0.130894	0.089893	0.098434	0.104501	0.114907	0.130236	0.133906	0.090039	0.206697	0.13578	0.080936	0.103865	0.112134
24.6	0.133325	0.145992	0.145789	0.122177	0.153295	0.132299	0.090789	0.099413	0.105317	0.1161	0.131066	0.134692	0.090619	0.208708	0.136966	0.082007	0.104724	0.113073
24.8	0.134822	0.146913	0.147162	0.122828	0.154764	0.13329	0.091638	0.099646	0.106257	0.117479	0.132083	0.135665	0.091162	0.210534	0.137659	0.08259	0.105982	0.11412
25	0.13602	0.148126	0.148369	0.124123	0.156578	0.134248	0.092253	0.100261	0.107113	0.118129	0.133139	0.136676	0.09154	0.212672	0.1387	0.083124	0.107116	0.11506
25.2	0.136713	0.149452	0.149758	0.124788	0.158189	0.135633	0.093001	0.10077	0.10729	0.118881	0.134694	0.137819	0.092461	0.214499	0.139622	0.083954	0.108339	0.116131
25.4	0.137454	0.150539	0.150864	0.125568	0.159355	0.136615	0.093776	0.101506	0.107999	0.11928	0.136115	0.139116	0.093284	0.216433	0.140686	0.084363	0.109844	0.116633
25.6	0.138408	0.151649	0.152215	0.126541	0.160804	0.137368	0.094363	0.102061	0.10897	0.119967	0.137909	0.1404	0.094163	0.218767	0.14163	0.085252	0.11049	0.116992
25.8	0.139623	0.153033	0.153711	0.127301	0.16208	0.138224	0.095208	0.102783	0.109917	0.121037	0.139088	0.141865	0.094659	0.220951	0.142787	0.086192	0.111302	0.11792
26	0.140436	0.154154	0.155484	0.128537	0.163228	0.139598	0.096014	0.103586	0.110874	0.122073	0.139875	0.143142	0.095909	0.223079	0.144398	0.086774	0.112328	0.118811
26.2	0.141606	0.155442	0.157436	0.129637	0.164237	0.140948	0.096936	0.104406	0.111492	0.123163	0.140907	0.144249	0.096756	0.224902	0.145762	0.087336	0.11333	0.119326
26.4	0.142756	0.156624	0.159265	0.13075	0.164978	0.142148	0.097901	0.105296	0.112086	0.123867	0.142036	0.145737	0.097868	0.227275	0.147301	0.088114	0.114756	0.120348
26.6	0.143775	0.157769	0.160638	0.132022	0.165969	0.14357	0.098869	0.105814	0.112706	0.124822	0.143811	0.146573	0.098297	0.229516	0.148853	0.088328	0.115917	0.121321
26.8	0.144636	0.159043	0.16201	0.133087	0.166968	0.144871	0.099748	0.10671	0.113901	0.12578	0.144744	0.147405	0.099056	0.231453	0.149907	0.088771	0.117033	0.122311
27	0.145424	0.16055	0.163147	0.134272	0.168105	0.145891	0.100848	0.10764	0.115034	0.126385	0.145727	0.148402	0.09965	0.233473	0.151087	0.088967	0.117849	0.12298
27.2	0.146549	0.161403	0.163951	0.135582	0.169649	0.147056	0.101665	0.108732	0.115828	0.127401	0.147529	0.149588	0.100245	0.235767	0.152036	0.089269	0.11854	0.124266
27.4	0.147754	0.162456	0.165025	0.136567	0.17085	0.148323	0.102327	0.109965	0.116438	0.128494	0.148783	0.15045	0.100815	0.23776	0.153329	0.090292	0.119107	0.12513
27.6	0.148909	0.163729	0.166111	0.137517	0.171936	0.149769	0.103052	0.110842	0.117466	0.129652	0.14982	0.151668	0.10189	0.239846	0.154717	0.091026	0.119856	0.126048
27.8	0.150277	0.164787	0.167632	0.138363	0.173311	0.151	0.103804	0.111768	0.118449	0.130811	0.150831	0.153042	0.102831	0.241173	0.155966	0.092003	0.121124	0.12716
28	0.15111	0.166129	0.168783	0.139472	0.174789	0.152137	0.104403	0.112371	0.119051	0.132134	0.152118	0.154431	0.103355	0.242771	0.156929	0.092837	0.12181	0.128164
28.2	0.152613	0.167507	0.170419	0.140867	0.176278	0.153471	0.104835	0.113854	0.119581	0.133817	0.153182	0.155513	0.104501	0.244815	0.158111	0.093509	0.12245	0.129612
28.4	0.153896	0.168429	0.170988	0.141891	0.177693	0.154682	0.105703	0.115078	0.120157	0.135062	0.154293	0.156426	0.105064	0.247141	0.159344	0.094444	0.123119	0.130801
28.6	0.154806	0.169286	0.172013	0.142971	0.179304	0.155751	0.106318	0.116714	0.120558	0.136071	0.155515	0.1576	0.105464	0.249252	0.160359	0.095471	0.123824	0.131892
28.8	0.155644	0.170303	0.172785	0.143908	0.180914	0.156206	0.106838	0.117733	0.121379	0.137205	0.156502	0.15857	0.106032	0.251291	0.160999	0.096435	0.124722	0.132891
29	0.15629	0.171528	0.173597	0.144975	0.182394	0.157433	0.107533	0.118958	0.122068	0.138073	0.157529	0.159745	0.106893	0.25361	0.162198	0.097358	0.125515	0.134108
29.2	0.157004	0.172719	0.174153	0.145766	0.183394	0.15881	0.107828	0.120208	0.123057	0.139341	0.158634	0.161158	0.10757	0.255729	0.163523	0.098484	0.126605	0.135382
29.4	0.157939	0.17363	0.174471	0.1467	0.184658	0.159593	0.108877	0.121318	0.124114	0.140711	0.159153	0.162757	0.108442	0.257676	0.164569	0.099114	0.127234	0.136769
29.6	0.158998	0.174811	0.175894	0.147563	0.186088	0.160313	0.109658	0.122194	0.125442	0.141942	0.160517	0.164322	0.109462	0.260298	0.165592	0.099746	0.127667	0.137792
29.8	0.160708	0.176116	0.177222	0.148654	0.187588	0.161416	0.110687	0.122961	0.1268	0.143121	0.161497	0.165797	0.110286	0.262372	0.167052	0.100399	0.129054	0.138803
30	0.161372	0.177517	0.178563	0.149818	0.188897	0.162231	0.111264	0.124107	0.127865	0.144107	0.162383	0.167068	0.111281	0.264585	0.168851	0.100756	0.130167	0.140066
30.2	0.162517	0.178933	0.179703	0.150692	0.190027	0.163206	0.112508	0.12505	0.12907	0.144751	0.163745	0.168423	0.111948	0.266518	0.169701	0.101445	0.131294	0.141103
30.4	0.163701	0.180307	0.180378	0.151615	0.191111	0.164278	0.113554	0.125554	0.130374	0.145576	0.164964	0.169833	0.112603	0.268501	0.171087	0.101786	0.132281	0.142048
30.6	0.1647	0.181673	0.181653	0.152982	0.192597	0.165638	0.114043	0.126504	0.131807	0.146572	0.166284	0.170682	0.113242	0.27018	0.172475	0.10201	0.133143	0.143408
30.8	0.165809	0.183178	0.182838	0.153988	0.193855	0.166973	0.114628	0.127471	0.133317	0.147313	0.167318	0.171859	0.114481	0.272008	0.173749	0.102299	0.133779	0.144078
31	0.166976	0.184533	0.183918	0.155007	0.194746	0.167924	0.11576	0.128032	0.134427	0.148081	0.168981	0.173363	0.114836	0.273793	0.175199	0.102708	0.134354	0.144774
31.2	0.168608	0.185633	0.18531	0.155725	0.19619	0.169033	0.11638	0.12917	0.135443	0.149219	0.170499	0.174508	0.1155	0.275639	0.17677	0.103405	0.134549	0.145749
31.4	0.169627	0.186864	0.187006	0.156546	0.197241	0.170557	0.116955	0.129878	0.136814	0.150041	0.171578	0.17536	0.116033	0.27726	0.178369	0.104188	0.135392	0.146533
31.6	0.171166	0.188324	0.188407	0.157341	0.198365	0.171536	0.117907	0.130602	0.137793	0.150982	0.173034	0.176738	0.117141	0.278649	0.179702	0.104605	0.136182	0.147516
31.8	0.172208	0.189266	0.189595	0.15795	0.199702	0.172624	0.119105	0.131449	0.138658	0.152007	0.174484	0.177904	0.117872	0.279957	0.180769	0.105124	0.13734	0.148508
32	0.172931	0.190284	0.190972	0.159397	0.201116	0.173746	0.120133	0.132481	0.139261	0.152914	0.175793	0.178672	0.118536	0.28157	0.182015	0.105611	0.13848	0.149097
32.2	0.174246	0.19131	0.191987	0.160429	0.202375	0.17471	0.121331	0.133995	0.139839	0.154003	0.176722	0.17978	0.119087	0.2837	0.183258	0.106411	0.139011	0.149667
32.4	0.175269	0.192429	0.193128	0.161375	0.203657	0.176124	0.122877	0.135347	0.140817	0.154776	0.178003	0.18099	0.119347	0.285616	0.18361	0.107315	0.140014	0.150097
32.6	0.176088	0.193609	0.194802	0.162138	0.204294	0.177297	0.123645	0.136445	0.141589	0.155706	0.178916	0.181924	0.119933	0.287764	0.184544	0.108539	0.140703	0.150303
32.8	0.177111	0.194431	0.1959	0.162574	0.205686	0.178619	0.124541	0.137063	0.142895	0.157096	0.179634	0.182795	0.120739	0.289378	0.185624	0.109397	0.141545	0.15111
33	0.177949	0.195702	0.197408	0.163513	0.206748	0.18028	0.125442	0.138235	0.144221	0.158146	0.180728	0.184332	0.12149	0.291037	0.187008	0.110588	0.14244	0.152155
33.2	0.178719	0.196792	0.198666	0.164444	0.207762	0.181343	0.126184	0.139453	0.145275	0.159396	0.181552	0.185993	0.122161	0.293645	0.187719	0.111492	0.143736	0.153441
33.4	0.179701	0.197741	0.199848	0.165294	0.209557	0.182126	0.127201	0.140566	0.14609	0.160935	0.182169	0.187157	0.122902	0.29565	0.188528	0.112232	0.144523	0.154694
33.6	0.181384	0.199124	0.201567	0.166261	0.210988	0.183406	0.127812	0.141236	0.147012	0.161684	0.183692	0.188356	0.123583	0.298	0.189472	0.112814	0.145917	0.155481
33.8	0.182664	0.200528	0.203135	0.167512	0.21215	0.184554	0.128711	0.141997	0.14811	0.162543	0.184587	0.189261	0.124142	0.300274	0.19052	0.113544	0.147112	0.157
34	0.183284	0.201954	0.204644	0.168401	0.213491	0.185422	0.129272	0.14296	0.148934	0.163503	0.185526	0.190226	0.12472	0.302381	0.191868	0.114738	0.147663	0.158596
34.2	0.184306	0.203191	0.205685	0.169251	0.214831	0.186591	0.130224	0.14344	0.149926	0.164478	0.186547	0.191231	0.125645	0.30434	0.193049	0.115345	0.148557	0.159435
34.4	0.185368	0.204136	0.206691	0.170278	0.216374	0.187663	0.130899	0.144339	0.150561	0.16553	0.187578	0.192147	0.126281	0.306444	0.194586	0.116234	0.149684	0.160474
34.6	0.186321	0.205282	0.208254	0.171468	0.217798	0.188779	0.131223	0.145248	0.151564	0.166825	0.188506	0.193256	0.127088	0.308454	0.196219	0.116675	0.150722	0.161335
34.8	0.187403	0.20653	0.209175	0.172601	0.218873	0.190038	0.132032	0.14585	0.152218	0.167815	0.189517	0.194257	0.128109	0.310646	0.197326	0.117358	0.151422	0.161879
35	0.188758	0.20791	0.209915	0.173459	0.219916	0.191008	0.132969	0.146127	0.152396	0.168859	0.190615	0.195631	0.128153	0.313152	0.198989	0.117923	0.152406	0.162639
35.2	0.189992	0.20898	0.211309	0.174421	0.221553	0.192279	0.133659	0.147411	0.153391	0.16995	0.191348	0.196839	0.129505	0.315289	0.200098	0.118077	0.153528	0.163414
35.4	0.19116	0.209975	0.212385	0.175692	0.222584	0.193546	0.134449	0.14798	0.153902	0.170932	0.192354	0.197857	0.13048	0.317374	0.200983	0.118405	0.155049	0.164718
35.6	0.192497	0.210798	0.213374	0.176225	0.223703	0.194508	0.13554	0.149315	0.154408	0.17214	0.193575	0.199177	0.131749	0.319488	0.202256	0.118707	0.156145	0.165839
35.8	0.193343	0.211582	0.213948	0.177333	0.225207	0.195573	0.137001	0.150705	0.154984	0.17341	0.194359	0.200251	0.132687	0.322034	0.203265	0.119349	0.157845	0.167027
36	0.194527	0.212977	0.214829	0.178634	0.226439	0.196589	0.137946	0.152278	0.155517	0.17441	0.195372	0.201233	0.133481	0.324029	0.204488	0.120262	0.158752	0.167354
36.2	0.195749	0.214343	0.215618	0.179583	0.227737	0.197534	0.138989	0.153364	0.156139	0.175645	0.196185	0.202808	0.134032	0.326103	0.205814	0.121174	0.159541	0.167987
36.4	0.196987	0.215226	0.217267	0.180925	0.228815	0.198835	0.139695	0.154799	0.157166	0.176533	0.197445	0.20383	0.134869	0.328247	0.206755	0.121781	0.160958	0.168567
36.6	0.197855	0.216005	0.218259	0.182035	0.229746	0.19968	0.140092	0.155411	0.158131	0.177604	0.198383	0.20484	0.135704	0.330161	0.208434	0.122583	0.161998	0.16968
36.8	0.19877	0.21731	0.219129	0.182855	0.231523	0.200756	0.140954	0.156467	0.159561	0.179083	0.199535	0.206101	0.13644	0.331867	0.209641	0.123251	0.163391	0.171074
37	0.199557	0.218315	0.220602	0.183889	0.232701	0.201964	0.1416	0.157943	0.161115	0.180011	0.200734	0.207913	0.137154	0.334006	0.210811	0.123972	0.164095	0.172651
37.2	0.201034	0.219301	0.221564	0.185013	0.234082	0.203036	0.142471	0.159226	0.161818	0.181303	0.201417	0.209209	0.137757	0.336539	0.211606	0.124245	0.165029	0.174016
37.4	0.202196	0.220457	0.222502	0.186406	0.235671	0.204457	0.143495	0.160239	0.163136	0.182437	0.202427	0.210211	0.13816	0.338153	0.21304	0.125035	0.165483	0.175614
37.6	0.203387	0.22147	0.224148	0.187702	0.236849	0.205992	0.144491	0.160614	0.164402	0.182875	0.203961	0.211466	0.138603	0.34048	0.214259	0.12536	0.166267	0.177214
37.8	0.204052	0.222541	0.225961	0.188728	0.238115	0.207025	0.145762	0.161364	0.165717	0.183609	0.205047	0.212613	0.139166	0.342626	0.215445	0.126198	0.166549	0.179259
38	0.204945	0.223243	0.227435	0.190067	0.239804	0.208304	0.146563	0.162201	0.166705	0.184571	0.206532	0.213693	0.139946	0.344071	0.216589	0.12747	0.167027	0.180523
38.2	0.205588	0.224374	0.228492	0.191267	0.241382	0.209549	0.147265	0.163145	0.168134	0.185893	0.20815	0.214813	0.140492	0.346096	0.218188	0.128087	0.167695	0.181465
38.4	0.206258	0.225154	0.230062	0.192612	0.24278	0.210884	0.148381	0.163897	0.169625	0.186756	0.209379	0.2159	0.14092	0.348012	0.219427	0.128882	0.168573	0.182327
38.6	0.206882	0.226669	0.231264	0.193376	0.244361	0.212496	0.148968	0.164329	0.170632	0.187893	0.210134	0.217202	0.141721	0.349842	0.220809	0.129177	0.169101	0.18309
38.8	0.20787	0.228006	0.232755	0.194541	0.245453	0.213836	0.149635	0.164964	0.171117	0.188605	0.211438	0.218183	0.142694	0.352143	0.222022	0.129947	0.170099	0.183745
39	0.209129	0.229574	0.234178	0.195341	0.247045	0.21513	0.150336	0.165387	0.172142	0.189726	0.212687	0.219706	0.143322	0.354477	0.223278	0.130564	0.170978	0.184743
39.2	0.210302	0.230844	0.23608	0.1962	0.248518	0.216392	0.151418	0.166326	0.173673	0.190711	0.213561	0.220927	0.144699	0.3565	0.224298	0.13108	0.171823	0.185672
39.4	0.21147	0.232362	0.236912	0.19731	0.249568	0.217376	0.15239	0.167166	0.174289	0.191772	0.214716	0.222099	0.145486	0.358811	0.225539	0.131681	0.172676	0.186815
39.6	0.21217	0.233914	0.238309	0.19821	0.250747	0.21823	0.15339	0.168327	0.174814	0.192838	0.216215	0.223268	0.146454	0.361414	0.226963	0.132277	0.173701	0.187456
39.8	0.213261	0.235458	0.238931	0.199573	0.252121	0.21892	0.154603	0.169273	0.175473	0.193728	0.217207	0.224456	0.147336	0.363434	0.228196	0.132922	0.175061	0.187908
40	0.214489	0.236901	0.239674	0.200431	0.253491	0.219531	0.155276	0.170509	0.176001	0.194889	0.218727	0.225212	0.148283	0.365466	0.229899	0.133764	0.176003	0.187999
40.2	0.215406	0.237969	0.240649	0.201431	0.254795	0.220508	0.155628	0.171215	0.176639	0.196057	0.219926	0.226327	0.149175	0.367718	0.231405	0.134354	0.177416	0.188936
40.4	0.216322	0.239118	0.241499	0.20271	0.255947	0.221198	0.156332	0.172404	0.177309	0.197228	0.221317	0.227341	0.150547	0.369971	0.232253	0.134898	0.178468	0.189989
40.6	0.217316	0.24051	0.242461	0.203742	0.257301	0.222164	0.157495	0.172995	0.178212	0.198511	0.222172	0.228526	0.151532	0.372391	0.233548	0.135582	0.179315	0.191059
40.8	0.218491	0.242301	0.243473	0.204619	0.258507	0.223233	0.158614	0.174229	0.179191	0.199714	0.223358	0.230041	0.152599	0.374921	0.234677	0.135959	0.179732	0.191976
41	0.219919	0.243315	0.244274	0.205871	0.259668	0.224155	0.159467	0.175536	0.180407	0.200706	0.224323	0.231681	0.153557	0.377239	0.235699	0.13667	0.180007	0.192866
41.2	0.221711	0.24454	0.245149	0.207297	0.260627	0.224887	0.160633	0.176634	0.181184	0.201506	0.225545	0.23283	0.154359	0.379554	0.236902	0.137375	0.181015	0.193788
41.4	0.222848	0.245661	0.246412	0.208385	0.261618	0.225876	0.161843	0.177737	0.182582	0.201933	0.22677	0.234101	0.154851	0.382136	0.238387	0.138445	0.181148	0.195237
41.6	0.224035	0.246562	0.247747	0.209663	0.262519	0.226695	0.162636	0.178877	0.183643	0.202486	0.228003	0.235358	0.155559	0.384448	0.239417	0.139101	0.181919	0.196343
41.8	0.225266	0.247644	0.248896	0.210354	0.263895	0.227705	0.163318	0.180393	0.184661	0.203483	0.229001	0.236694	0.15675	0.3866	0.240675	0.140236	0.182684	0.197386
42	0.226135	0.248467	0.250037	0.211701	0.264966	0.228903	0.16421	0.181612	0.186083	0.204248	0.230068	0.23794	0.157854	0.3887	0.241839	0.141075	0.183173	0.19847
42.2	0.227162	0.250063	0.251396	0.212441	0.266042	0.230074	0.165209	0.182671	0.187584	0.205373	0.231299	0.238778	0.158587	0.390977	0.24322	0.141347	0.183753	0.199559
42.4	0.228146	0.251233	0.253094	0.213346	0.267199	0.231047	0.165957	0.183311	0.189004	0.206048	0.2322	0.239511	0.15931	0.393123	0.244499	0.141852	0.185021	0.200527
42.6	0.229131	0.252637	0.25443	0.213723	0.268257	0.232217	0.166567	0.184174	0.189978	0.207098	0.232987	0.240605	0.160209	0.395171	0.246047	0.142599	0.186118	0.201582
42.8	0.23036	0.25369	0.256093	0.214703	0.269476	0.23325	0.167338	0.185021	0.191268	0.208617	0.234462	0.241518	0.160741	0.397081	0.247296	0.143285	0.187328	0.20218
43	0.231765	0.254754	0.257249	0.215657	0.271109	0.234462	0.168194	0.185759	0.192892	0.21021	0.23542	0.242649	0.161515	0.399196	0.248497	0.144351	0.188039	0.204104
43.2	0.232952	0.255994	0.258167	0.216397	0.272309	0.235497	0.169433	0.186646	0.19383	0.211709	0.236625	0.243437	0.162141	0.40139	0.249791	0.144902	0.1886	0.205482
43.4	0.234001	0.257099	0.259258	0.217281	0.273644	0.236617	0.17037	0.187416	0.19433	0.213402	0.238138	0.2445	0.16298	0.40383	0.251396	0.14503	0.189739	0.206608
43.6	0.235079	0.257933	0.260627	0.218223	0.275151	0.237699	0.171209	0.18802	0.194849	0.214624	0.23932	0.245617	0.163901	0.406183	0.25255	0.14561	0.19091	0.207466
43.8	0.23613	0.258741	0.261417	0.219079	0.276807	0.238833	0.171931	0.189163	0.196179	0.216085	0.240229	0.246646	0.164493	0.408097	0.253719	0.146156	0.192607	0.208145
44	0.237153	0.259397	0.26253	0.219936	0.278132	0.240192	0.172446	0.190406	0.196906	0.217583	0.241821	0.247855	0.164984	0.410662	0.254731	0.146951	0.193772	0.208718
44.2	0.238002	0.260703	0.263235	0.221272	0.279778	0.241628	0.173241	0.191113	0.197717	0.218838	0.242933	0.249134	0.165519	0.412919	0.255678	0.147152	0.194883	0.209787
44.4	0.238856	0.26196	0.26435	0.222598	0.281224	0.242624	0.17426	0.192141	0.198264	0.220017	0.244156	0.250773	0.166199	0.415009	0.256675	0.147799	0.196067	0.210352
44.6	0.240031	0.262756	0.266229	0.223579	0.282815	0.244119	0.175171	0.19292	0.199228	0.220632	0.245314	0.252212	0.166419	0.41768	0.258075	0.148209	0.197207	0.210921
44.8	0.24103	0.264125	0.267255	0.224867	0.284257	0.245288	0.176047	0.193915	0.200178	0.221756	0.246746	0.253711	0.166956	0.420275	0.25921	0.148808	0.197953	0.211464
45	0.241891	0.26518	0.268646	0.226068	0.285798	0.246308	0.177174	0.195263	0.201218	0.222756	0.247861	0.25492	0.167426	0.422508	0.260277	0.149875	0.199296	0.212408
45.2	0.243344	0.266534	0.269814	0.227088	0.286925	0.247275	0.17826	0.196584	0.20237	0.22315	0.249406	0.255802	0.168171	0.424745	0.261858	0.150475	0.200204	0.2134
45.4	0.24455	0.267728	0.270921	0.22827	0.288145	0.248456	0.179004	0.197855	0.203368	0.223814	0.250315	0.257361	0.168534	0.427317	0.263112	0.15136	0.200893	0.214191
45.6	0.24599	0.269106	0.272074	0.229641	0.289822	0.249629	0.179741	0.199072	0.204297	0.224491	0.251419	0.258627	0.169747	0.429385	0.264021	0.152401	0.202231	0.215106
45.8	0.246906	0.270428	0.273596	0.230524	0.291131	0.250682	0.180581	0.199889	0.205478	0.22499	0.252409	0.260176	0.170741	0.431663	0.265347	0.153462	0.202762	0.216174
46	0.247791	0.271931	0.275117	0.231978	0.292457	0.252155	0.181855	0.200833	0.2065	0.225893	0.253607	0.26092	0.171418	0.433896	0.266785	0.153951	0.203372	0.217742
46.2	0.24914	0.273522	0.277026	0.232814	0.294014	0.253329	0.18243	0.201575	0.207494	0.227027	0.254927	0.261572	0.171966	0.436085	0.268129	0.154934	0.204753	0.219016
46.4	0.250287	0.274659	0.278459	0.233817	0.295476	0.254322	0.182908	0.202544	0.208631	0.227721	0.255943	0.262275	0.172797	0.438444	0.269759	0.155851	0.205876	0.220257
46.6	0.251093	0.275692	0.279523	0.234722	0.296577	0.255675	0.183729	0.203461	0.209659	0.228965	0.256766	0.263449	0.173745	0.440535	0.271334	0.156698	0.206651	0.221339
46.8	0.252357	0.276253	0.280316	0.235872	0.298377	0.256799	0.184458	0.204433	0.210415	0.230551	0.258103	0.264402	0.174418	0.442906	0.272652	0.157857	0.207824	0.222889
47	0.253734	0.277432	0.281565	0.236565	0.300047	0.257569	0.185316	0.205205	0.211187	0.231806	0.258872	0.265505	0.175583	0.445852	0.274281	0.158808	0.208331	0.224898
47.2	0.254602	0.278484	0.282698	0.237179	0.301124	0.258349	0.186044	0.205717	0.211729	0.233041	0.259934	0.266581	0.176666	0.448509	0.275663	0.159412	0.208931	0.225746
47.4	0.255678	0.279199	0.283832	0.238159	0.302644	0.259229	0.187145	0.20619	0.212949	0.234502	0.260935	0.268134	0.177378	0.450959	0.277109	0.160119	0.209844	0.226434
47.6	0.256568	0.280065	0.284645	0.238937	0.303865	0.260376	0.188278	0.207452	0.213833	0.235245	0.261974	0.269422	0.178012	0.453388	0.278074	0.160861	0.211095	0.227214
47.8	0.257634	0.281137	0.285273	0.239697	0.304909	0.261447	0.188993	0.208659	0.215215	0.2363	0.263471	0.270707	0.178235	0.455698	0.279135	0.161479	0.212591	0.228155
48	0.258635	0.282129	0.286323	0.24091	0.306084	0.262862	0.190245	0.20948	0.216109	0.237332	0.264794	0.271852	0.178652	0.45796	0.280231	0.162276	0.213075	0.229146
48.2	0.259655	0.283468	0.287418	0.242014	0.30739	0.263945	0.19164	0.21033	0.216955	0.238101	0.266189	0.272678	0.179263	0.460212	0.281529	0.1627	0.213856	0.23025
48.4	0.260614	0.284514	0.289191	0.242795	0.308388	0.265454	0.19254	0.211346	0.218055	0.23887	0.267416	0.274069	0.179842	0.462634	0.282721	0.16352	0.214976	0.231
48.6	0.261502	0.285266	0.290757	0.24366	0.3093	0.266883	0.193681	0.212306	0.219556	0.239644	0.268585	0.275073	0.180439	0.465082	0.283918	0.164027	0.215838	0.232054
48.8	0.26262	0.286366	0.291454	0.244664	0.310713	0.267689	0.195249	0.213203	0.221008	0.24108	0.270185	0.276387	0.180985	0.467512	0.284894	0.16502	0.216384	0.233158
49	0.26346	0.287727	0.292834	0.245687	0.312203	0.268725	0.196466	0.214379	0.222425	0.241815	0.27141	0.277606	0.181886	0.469793	0.285944	0.165745	0.217261	0.234412
49.2	0.265046	0.288965	0.293553	0.246743	0.313162	0.269674	0.197752	0.215688	0.223665	0.242518	0.272911	0.278603	0.183072	0.472076	0.287194	0.166186	0.217982	0.235269
49.4	0.266131	0.290172	0.294977	0.247891	0.31445	0.270739	0.199055	0.216234	0.224708	0.243433	0.273772	0.280452	0.183895	0.474604	0.288178	0.167108	0.218868	0.235985
49.6	0.267041	0.291635	0.29619	0.248906	0.315973	0.271813	0.199929	0.21694	0.225783	0.243763	0.275093	0.281625	0.18526	0.477045	0.289528	0.168097	0.219497	0.237299
49.8	0.267981	0.292968	0.297456	0.249777	0.317016	0.273144	0.200777	0.217484	0.226773	0.244858	0.276219	0.283418	0.185757	0.479225	0.290918	0.168907	0.220004	0.238039
50	0.268884	0.29459	0.298693	0.250965	0.318764	0.274735	0.201586	0.218769	0.227402	0.245944	0.277072	0.284616	0.186133	0.481729	0.292673	0.169538	0.221412	0.239232
50.2	0.27002	0.29595	0.300329	0.251995	0.319969	0.275774	0.201675	0.220068	0.228512	0.246956	0.277952	0.28561	0.187079	0.48439	0.294075	0.170682	0.222464	0.240213
50.4	0.271292	0.297202	0.301186	0.253021	0.320954	0.276838	0.202195	0.221876	0.229617	0.247543	0.278688	0.2872	0.188164	0.486738	0.296063	0.171334	0.223505	0.241319
50.6	0.272532	0.298944	0.302039	0.25376	0.322043	0.277792	0.202748	0.223128	0.230425	0.248862	0.279728	0.288835	0.188884	0.489137	0.297674	0.171982	0.224668	0.242145
50.8	0.273985	0.300036	0.302912	0.254878	0.323471	0.27858	0.203613	0.224021	0.230838	0.250108	0.280514	0.290246	0.189775	0.491599	0.299553	0.172554	0.226001	0.243433
51	0.275226	0.301812	0.304168	0.256062	0.324474	0.279535	0.20436	0.224965	0.2316	0.251294	0.281289	0.291783	0.190711	0.494176	0.30139	0.173032	0.226632	0.244367
51.2	0.276364	0.302543	0.304748	0.257319	0.325412	0.280984	0.205132	0.225908	0.232237	0.252583	0.282574	0.293488	0.19117	0.496216	0.303044	0.173798	0.227787	0.245065
51.4	0.277853	0.303681	0.305607	0.258649	0.327008	0.282631	0.206255	0.22735	0.233382	0.25404	0.283778	0.294765	0.191543	0.498218	0.304561	0.174626	0.229076	0.246477
51.6	0.278976	0.304832	0.306934	0.259628	0.328246	0.28419	0.207192	0.228599	0.233809	0.255133	0.28488	0.295851	0.192441	0.500467	0.305819	0.174876	0.230806	0.247684
51.8	0.280326	0.306116	0.307976	0.260856	0.329563	0.285467	0.207821	0.229577	0.235154	0.256329	0.285744	0.296912	0.192866	0.502627	0.307291	0.175585	0.231913	0.248975
52	0.281292	0.307114	0.309433	0.262038	0.330965	0.286765	0.209247	0.230254	0.236065	0.257294	0.286597	0.297776	0.193826	0.505109	0.308422	0.176391	0.232991	0.250034
52.2	0.2826	0.308176	0.310825	0.262613	0.332371	0.288327	0.210095	0.23139	0.23713	0.258406	0.287682	0.299027	0.194772	0.507651	0.309872	0.176844	0.234212	0.251286
52.4	0.283536	0.309367	0.31241	0.263475	0.333946	0.289875	0.210832	0.232479	0.238518	0.259662	0.288598	0.30031	0.195785	0.509945	0.311154	0.177785	0.235328	0.25262
52.6	0.284308	0.310344	0.313744	0.264048	0.335215	0.290895	0.211514	0.233114	0.239816	0.26096	0.289811	0.301151	0.196671	0.512344	0.312185	0.178461	0.236438	0.253753
52.8	0.285253	0.311425	0.314887	0.264668	0.337064	0.291704	0.212488	0.233853	0.241029	0.262487	0.291144	0.302096	0.197123	0.5146	0.312894	0.179232	0.237464	0.254742
53	0.285755	0.312962	0.316317	0.265805	0.338635	0.29308	0.213408	0.23463	0.242206	0.263818	0.292287	0.302799	0.19844	0.517333	0.313877	0.179381	0.238354	0.255926
53.2	0.286777	0.314127	0.317388	0.266243	0.339751	0.294107	0.214515	0.235798	0.24328	0.26502	0.293587	0.303495	0.199764	0.519867	0.31498	0.179781	0.239331	0.256632
53.4	0.287251	0.315454	0.318481	0.267301	0.341013	0.295115	0.214999	0.236322	0.244579	0.266355	0.294817	0.304749	0.200612	0.522656	0.315949	0.180529	0.240376	0.257194
53.6	0.288205	0.316802	0.31943	0.268132	0.342523	0.29628	0.215285	0.237453	0.245598	0.26747	0.296262	0.305741	0.201245	0.524939	0.317119	0.181341	0.241236	0.257948
53.8	0.289296	0.318266	0.320767	0.268894	0.343846	0.297853	0.216175	0.238458	0.246449	0.269085	0.297336	0.307124	0.20177	0.527373	0.31802	0.181828	0.2422	0.25867
54	0.289895	0.319538	0.322277	0.270073	0.345321	0.298803	0.216817	0.23963	0.247726	0.269984	0.298392	0.308071	0.20235	0.529596	0.319632	0.182129	0.243007	0.259959
54.2	0.291009	0.320647	0.323356	0.270988	0.346171	0.29931	0.217159	0.241157	0.248843	0.271321	0.299578	0.309159	0.203254	0.532073	0.32111	0.182818	0.243708	0.260832
54.4	0.292215	0.321711	0.324184	0.27196	0.347118	0.299993	0.218031	0.242351	0.249711	0.272148	0.300956	0.311158	0.204069	0.534104	0.322668	0.18321	0.244568	0.262279
54.6	0.293452	0.322769	0.325221	0.273091	0.348269	0.30079	0.219394	0.242841	0.250341	0.273279	0.302377	0.312009	0.204574	0.536457	0.323786	0.183755	0.245113	0.263521
54.8	0.294358	0.323346	0.326186	0.274932	0.349548	0.301774	0.220495	0.243517	0.251149	0.274299	0.303334	0.31298	0.205615	0.538719	0.325578	0.18446	0.246091	0.264673
55	0.295561	0.324128	0.327473	0.276385	0.350862	0.302798	0.221746	0.244344	0.252066	0.275243	0.304691	0.314262	0.206412	0.541325	0.327243	0.18546	0.247006	0.266073
55.2	0.296856	0.324762	0.328797	0.277614	0.352267	0.303766	0.222673	0.245168	0.253007	0.276608	0.306075	0.315365	0.207085	0.543517	0.328807	0.186512	0.247953	0.267279
55.4	0.29804	0.325792	0.330484	0.278741	0.353643	0.304646	0.223308	0.246252	0.254184	0.277604	0.307192	0.315989	0.208066	0.545413	0.33014	0.187507	0.24907	0.26823
55.6	0.299187	0.326758	0.331728	0.28001	0.355155	0.305264	0.223959	0.246862	0.255503	0.278409	0.308235	0.317101	0.208959	0.547926	0.331637	0.18796	0.250009	0.268875
55.8	0.300743	0.327874	0.33276	0.280971	0.356889	0.306014	0.224791	0.2475	0.256678	0.27884	0.309212	0.31823	0.209588	0.550634	0.333128	0.188942	0.25095	0.269698
56	0.301588	0.328978	0.334224	0.281909	0.358475	0.307026	0.225938	0.248168	0.257446	0.279557	0.310369	0.319469	0.21103	0.553562	0.334174	0.19	0.251967	0.270588
56.2	0.302859	0.330656	0.335568	0.283066	0.360209	0.308461	0.226657	0.249109	0.258588	0.28048	0.311803	0.320651	0.212149	0.555909	0.335867	0.191049	0.252508	0.272016
56.4	0.303881	0.332142	0.337267	0.284242	0.361549	0.309469	0.227634	0.249948	0.259586	0.281495	0.31279	0.321828	0.213442	0.558401	0.337324	0.192058	0.253295	0.273328
56.6	0.304845	0.333591	0.338564	0.284837	0.362721	0.310942	0.228548	0.250691	0.260502	0.282279	0.314088	0.322746	0.21423	0.561117	0.338604	0.192909	0.254122	0.274343
56.8	0.305948	0.334857	0.339497	0.2859	0.364481	0.311836	0.2295	0.251543	0.261717	0.283675	0.315094	0.324266	0.214979	0.563672	0.340025	0.193787	0.255156	0.27544
57	0.307195	0.336489	0.340817	0.28704	0.365935	0.313407	0.230148	0.252217	0.263056	0.284897	0.316573	0.325764	0.216221	0.566306	0.341417	0.194293	0.255892	0.276797
57.2	0.308315	0.337519	0.342104	0.287855	0.36743	0.314635	0.231174	0.253434	0.264037	0.286021	0.317783	0.326896	0.216943	0.56861	0.342909	0.195003	0.257209	0.277693
57.4	0.309471	0.338696	0.343123	0.2889	0.369102	0.316018	0.231841	0.254336	0.264906	0.287554	0.319203	0.328254	0.217671	0.571029	0.344334	0.195483	0.258517	0.278816
57.6	0.310857	0.339881	0.344418	0.289657	0.370796	0.317345	0.232805	0.255398	0.266076	0.288661	0.320403	0.329472	0.218349	0.573233	0.345291	0.196237	0.259013	0.279933
57.8	0.311781	0.341228	0.345743	0.290714	0.372003	0.318281	0.233583	0.256239	0.267256	0.289406	0.321439	0.330712	0.218881	0.575861	0.346538	0.196753	0.259757	0.281139
58	0.312794	0.342167	0.346857	0.292226	0.373364	0.319343	0.234512	0.257359	0.2684	0.290083	0.322553	0.331979	0.218995	0.578072	0.347702	0.196973	0.260811	0.282302
58.2	0.313933	0.343303	0.347874	0.293323	0.374306	0.320226	0.235654	0.258931	0.269399	0.291298	0.323831	0.333403	0.219401	0.580696	0.348957	0.197567	0.262079	0.28361
58.4	0.315265	0.34413	0.349082	0.294535	0.375329	0.321491	0.237025	0.259831	0.27082	0.292068	0.325265	0.334424	0.219857	0.583168	0.350268	0.198017	0.263295	0.284962
58.6	0.316445	0.345292	0.350227	0.295611	0.376495	0.322633	0.238365	0.260749	0.272052	0.293039	0.326278	0.334965	0.220481	0.586184	0.351823	0.19883	0.264305	0.28604
58.8	0.317163	0.346254	0.351591	0.296737	0.377757	0.323881	0.239271	0.262142	0.273096	0.294094	0.327025	0.33566	0.221578	0.589249	0.353663	0.199467	0.265293	0.286808
59	0.318276	0.347223	0.353332	0.297677	0.378741	0.325384	0.240337	0.26346	0.274338	0.29522	0.328008	0.336647	0.222217	0.592158	0.355007	0.200068	0.266141	0.287887
59.2	0.319276	0.348464	0.354668	0.298793	0.379836	0.326563	0.240849	0.264742	0.275445	0.296344	0.329092	0.337592	0.222595	0.59452	0.356059	0.200951	0.26712	0.288615
59.4	0.320189	0.349441	0.355945	0.299304	0.381234	0.327764	0.241664	0.266109	0.276788	0.296934	0.329979	0.338646	0.22298	0.596705	0.357259	0.201896	0.26794	0.289232
59.6	0.321241	0.350488	0.356932	0.300531	0.382728	0.328542	0.242852	0.267198	0.278131	0.297445	0.330966	0.339843	0.224132	0.599817	0.358533	0.202377	0.268613	0.290266
59.8	0.32226	0.351862	0.357811	0.301227	0.383739	0.329607	0.243785	0.268406	0.278676	0.298061	0.331849	0.341311	0.224966	0.602553	0.359049	0.203219	0.269421	0.290937
60	0.323003	0.353131	0.359123	0.302069	0.384879	0.331112	0.244893	0.269629	0.279881	0.299284	0.33256	0.342828	0.226398	0.605271	0.360121	0.204198	0.270106	0.291749
60.2	0.324317	0.354592	0.360277	0.302872	0.386032	0.332503	0.246047	0.270279	0.280688	0.300434	0.333737	0.344388	0.227332	0.607517	0.361795	0.204796	0.270504	0.293046
60.4	0.324995	0.355574	0.361763	0.303407	0.387101	0.333783	0.247447	0.271367	0.281751	0.301818	0.334449	0.346035	0.22787	0.609769	0.363437	0.20537	0.271099	0.29419
60.6	0.325884	0.357087	0.362712	0.304444	0.388506	0.335152	0.248306	0.272068	0.28257	0.303021	0.335587	0.347381	0.228459	0.612031	0.364586	0.206211	0.271516	0.295141
60.8	0.326735	0.358176	0.363844	0.305106	0.390422	0.335993	0.249073	0.272912	0.283835	0.30423	0.33621	0.349198	0.229209	0.613708	0.365962	0.206918	0.272668	0.296124
61	0.327949	0.35966	0.365074	0.306052	0.391877	0.337396	0.249653	0.27369	0.284714	0.305164	0.337443	0.350584	0.229684	0.615643	0.367139	0.207494	0.273901	0.297808
61.2	0.329224	0.360642	0.366083	0.306698	0.3935	0.338514	0.250833	0.274238	0.28517	0.306288	0.338886	0.351468	0.229967	0.618252	0.368959	0.208197	0.27492	0.298892
61.4	0.330871	0.361926	0.366775	0.307732	0.395165	0.339065	0.25114	0.274935	0.286136	0.307576	0.339846	0.352754	0.230767	0.620379	0.369848	0.208965	0.275688	0.299581
61.6	0.332093	0.36331	0.367819	0.30858	0.396123	0.339813	0.251621	0.275768	0.287207	0.308516	0.340849	0.353963	0.231265	0.62325	0.370653	0.210021	0.276524	0.300271
61.8	0.333427	0.364762	0.369066	0.309983	0.397011	0.3407	0.251844	0.27643	0.288521	0.309386	0.342069	0.355068	0.231828	0.625667	0.372158	0.210523	0.277767	0.300998
62	0.334612	0.366502	0.370075	0.311156	0.39835	0.341983	0.252654	0.277339	0.289616	0.310515	0.343575	0.356199	0.232409	0.628011	0.373478	0.210958	0.279111	0.302245
62.2	0.336098	0.367543	0.37129	0.312162	0.399312	0.342906	0.253183	0.278476	0.290714	0.311528	0.344856	0.357457	0.233265	0.630951	0.37529	0.211885	0.280504	0.303089
62.4	0.337343	0.368854	0.372179	0.313311	0.40029	0.343842	0.253922	0.278809	0.292065	0.312144	0.346183	0.358402	0.234255	0.633801	0.377011	0.212664	0.281235	0.304164
62.6	0.338468	0.370219	0.373374	0.314279	0.401334	0.345108	0.254709	0.279548	0.293021	0.313288	0.347462	0.359825	0.235223	0.636847	0.379054	0.213742	0.282038	0.30523
62.8	0.339402	0.371575	0.374815	0.315513	0.402398	0.346335	0.255279	0.280838	0.294247	0.31441	0.348615	0.361053	0.235919	0.639638	0.380477	0.214579	0.282985	0.306121
63	0.340219	0.372978	0.375965	0.316974	0.403655	0.347668	0.256092	0.281889	0.29559	0.315212	0.349969	0.362544	0.236508	0.642422	0.381581	0.215318	0.283822	0.307123
63.2	0.341386	0.374163	0.377291	0.318269	0.405214	0.348745	0.257055	0.283054	0.296556	0.316028	0.351342	0.363975	0.237554	0.644817	0.382721	0.215984	0.284819	0.308533
63.4	0.342709	0.374866	0.378746	0.319232	0.40635	0.349828	0.258132	0.284268	0.297772	0.316706	0.352231	0.364998	0.238786	0.647415	0.384075	0.2168	0.285542	0.309815
63.6	0.343666	0.376098	0.379817	0.320724	0.407317	0.350771	0.259111	0.285643	0.298628	0.317789	0.353543	0.366332	0.240142	0.650599	0.385431	0.217175	0.28647	0.310981
63.8	0.344785	0.377521	0.380796	0.321816	0.408311	0.352337	0.259663	0.286996	0.299726	0.319224	0.354743	0.367754	0.241042	0.653067	0.386668	0.218041	0.28736	0.311524
64	0.345531	0.378604	0.382474	0.322845	0.410055	0.353881	0.260776	0.288151	0.300896	0.320714	0.355953	0.369224	0.241929	0.655931	0.388474	0.218662	0.288261	0.312722
64.2	0.346508	0.379872	0.384007	0.324076	0.411364	0.354672	0.261731	0.289295	0.301981	0.321991	0.357087	0.370539	0.242472	0.658285	0.389965	0.218994	0.28907	0.314058
64.4	0.346981	0.381072	0.385227	0.32539	0.412953	0.355592	0.263369	0.290781	0.303451	0.323372	0.357765	0.371711	0.243086	0.660713	0.391333	0.219453	0.290029	0.315155
64.6	0.347688	0.38241	0.386397	0.326583	0.414792	0.356671	0.263782	0.292088	0.304628	0.324167	0.358776	0.37286	0.244133	0.663448	0.3927	0.220064	0.290903	0.316216
64.8	0.348584	0.383714	0.387668	0.327662	0.416782	0.357941	0.264709	0.29337	0.305704	0.325163	0.35997	0.374292	0.245009	0.665343	0.394256	0.220564	0.29213	0.317293
65	0.349679	0.384994	0.388964	0.328974	0.41816	0.359159	0.265301	0.294514	0.306662	0.326289	0.361464	0.375389	0.245977	0.668178	0.39571	0.221159	0.293284	0.318656
65.2	0.350808	0.385693	0.390205	0.329701	0.419709	0.36033	0.265954	0.295473	0.307433	0.327684	0.363063	0.376115	0.246649	0.670437	0.397064	0.221893	0.294169	0.319398
65.4	0.35197	0.386432	0.391281	0.330659	0.421307	0.36112	0.266772	0.296999	0.308699	0.329053	0.363845	0.377215	0.247908	0.672808	0.397861	0.222589	0.295182	0.320098
65.6	0.353192	0.387697	0.392915	0.331029	0.422588	0.362698	0.268275	0.29803	0.309945	0.330198	0.365537	0.378134	0.248745	0.675481	0.399432	0.223422	0.296429	0.320537
65.8	0.354407	0.388589	0.394334	0.332116	0.424169	0.364058	0.269472	0.299175	0.311225	0.331357	0.367009	0.379319	0.249654	0.677733	0.400875	0.223897	0.297378	0.321362
66	0.355586	0.389822	0.395595	0.332748	0.425816	0.364985	0.270752	0.30045	0.312195	0.332184	0.368418	0.380506	0.250661	0.680643	0.402295	0.225415	0.298259	0.322134
66.2	0.356915	0.390264	0.396873	0.333608	0.427051	0.366331	0.272077	0.301364	0.313024	0.333116	0.36965	0.381721	0.251735	0.683688	0.403921	0.226548	0.299101	0.323102
66.4	0.358338	0.391357	0.397927	0.334327	0.428392	0.367501	0.273887	0.301809	0.314635	0.334118	0.371078	0.382887	0.252637	0.686148	0.405315	0.227355	0.299583	0.324205
66.6	0.359556	0.392543	0.399346	0.335341	0.429772	0.368993	0.275269	0.302905	0.315861	0.335397	0.372344	0.38432	0.25331	0.688766	0.406947	0.228538	0.300849	0.325092
66.8	0.360657	0.393986	0.400661	0.336282	0.431059	0.370269	0.276459	0.30364	0.316996	0.336206	0.373228	0.385622	0.254081	0.691629	0.408171	0.229187	0.302066	0.325927
67	0.361673	0.395094	0.401906	0.337568	0.432527	0.371508	0.27789	0.304486	0.318184	0.336673	0.374174	0.386908	0.255071	0.694277	0.409875	0.229868	0.302934	0.327371
67.2	0.363408	0.396213	0.403351	0.338613	0.433922	0.37284	0.278877	0.305491	0.318768	0.337774	0.375513	0.387584	0.256077	0.69666	0.411451	0.230382	0.304146	0.328537
67.4	0.364608	0.397312	0.404355	0.339625	0.434764	0.374105	0.279872	0.30632	0.319715	0.338759	0.376248	0.388685	0.256654	0.69951	0.412791	0.231448	0.305288	0.329556
67.6	0.365479	0.398789	0.405132	0.340493	0.435934	0.37519	0.2808	0.307238	0.32071	0.339849	0.377482	0.390133	0.257263	0.702344	0.414067	0.232402	0.306552	0.330494
67.8	0.366309	0.40007	0.406052	0.341457	0.437324	0.376322	0.281629	0.308218	0.321681	0.340802	0.378419	0.391288	0.25823	0.705013	0.415363	0.233329	0.307802	0.331537
68	0.367302	0.401232	0.407444	0.342894	0.438732	0.377214	0.282328	0.309409	0.322459	0.341816	0.379315	0.392716	0.25882	0.708085	0.416553	0.233757	0.309102	0.332553
68.2	0.368361	0.402827	0.408687	0.344018	0.439667	0.378036	0.283285	0.310263	0.323828	0.342449	0.379716	0.393723	0.259466	0.710276	0.417903	0.234612	0.310259	0.334056
68.4	0.369029	0.40459	0.409589	0.345112	0.44063	0.379154	0.284287	0.311428	0.324673	0.343721	0.380538	0.39511	0.260157	0.713005	0.419418	0.234944	0.31138	0.335276
68.6	0.369917	0.405956	0.41067	0.346239	0.441583	0.380235	0.284308	0.31248	0.325708	0.344315	0.381795	0.396332	0.260975	0.71532	0.42082	0.235421	0.312645	0.336328
68.8	0.371016	0.407538	0.411424	0.347413	0.442481	0.38106	0.284969	0.312969	0.326893	0.34564	0.383198	0.3978	0.261838	0.716925	0.42149	0.236074	0.313565	0.337266
69	0.372595	0.40867	0.412623	0.348084	0.443607	0.382037	0.285497	0.314198	0.327706	0.346705	0.384432	0.398978	0.262788	0.719426	0.422679	0.236891	0.314722	0.338854
69.2	0.37385	0.409882	0.413661	0.348612	0.445305	0.383032	0.286225	0.315301	0.328664	0.348252	0.385517	0.400103	0.263286	0.721435	0.42371	0.237329	0.316115	0.340167
69.4	0.375221	0.411307	0.414742	0.349459	0.446593	0.384209	0.2872	0.3167	0.329916	0.349324	0.386565	0.401496	0.264145	0.724145	0.424679	0.237862	0.317269	0.341243
69.6	0.376238	0.412817	0.416303	0.35008	0.448242	0.385274	0.288229	0.317336	0.330986	0.350719	0.388011	0.402555	0.264671	0.726671	0.426182	0.238714	0.31858	0.342029
69.8	0.377274	0.413688	0.417116	0.351141	0.449764	0.386693	0.288872	0.318755	0.33228	0.351914	0.389176	0.403791	0.265597	0.729346	0.427429	0.23973	0.319512	0.34333
70	0.378428	0.414779	0.418451	0.352063	0.451322	0.387872	0.289694	0.319639	0.333664	0.352922	0.390397	0.404751	0.266303	0.731896	0.429159	0.240938	0.320158	0.344414
70.2	0.379311	0.415647	0.419621	0.352911	0.452463	0.389269	0.290645	0.320348	0.335173	0.354036	0.391518	0.40597	0.266933	0.734353	0.430556	0.24139	0.32068	0.34564
70.4	0.380736	0.416678	0.420941	0.353974	0.453748	0.390524	0.291615	0.321208	0.336426	0.355265	0.392739	0.407409	0.267344	0.736623	0.432416	0.242134	0.321552	0.347001
70.6	0.381627	0.417699	0.42213	0.355071	0.455073	0.391597	0.292284	0.322492	0.337604	0.356359	0.393759	0.408646	0.268033	0.73908	0.434479	0.242885	0.32247	0.348324
70.8	0.382277	0.418543	0.423262	0.355423	0.456337	0.39266	0.292996	0.322865	0.338713	0.357467	0.39461	0.409985	0.268811	0.741837	0.436115	0.243209	0.323455	0.349457
71	0.383571	0.419991	0.424836	0.35665	0.458118	0.393859	0.293718	0.323605	0.340015	0.358732	0.395849	0.411146	0.269293	0.744103	0.437944	0.244002	0.3242	0.350934
71.2	0.384706	0.421147	0.426031	0.357496	0.459531	0.395361	0.294085	0.324459	0.340629	0.360408	0.396916	0.411919	0.269767	0.747014	0.439361	0.244667	0.325071	0.351848
71.4	0.385416	0.42234	0.427281	0.35853	0.460705	0.396784	0.295439	0.325435	0.342181	0.361471	0.398064	0.413227	0.270476	0.749664	0.440705	0.245306	0.326061	0.353182
71.6	0.386602	0.423583	0.42867	0.35972	0.462111	0.397579	0.296245	0.326348	0.343159	0.362465	0.399193	0.414037	0.271531	0.752361	0.442017	0.245843	0.327101	0.354713
71.8	0.387507	0.425086	0.430259	0.361037	0.463085	0.398711	0.296949	0.327678	0.343876	0.363615	0.400461	0.415158	0.272633	0.755187	0.443402	0.246232	0.327936	0.356126
72	0.38879	0.426212	0.431692	0.362205	0.464098	0.400192	0.297971	0.329014	0.345042	0.364881	0.40134	0.41627	0.273443	0.757426	0.444801	0.246921	0.328723	0.357091
72.2	0.390047	0.427625	0.433072	0.363036	0.465106	0.401513	0.299421	0.329875	0.34624	0.365786	0.402149	0.417104	0.274371	0.759461	0.446637	0.247704	0.329733	0.358641
72.4	0.391284	0.429199	0.434155	0.364262	0.466292	0.402312	0.300283	0.331204	0.347238	0.36722	0.403169	0.41853	0.275317	0.761764	0.447657	0.248081	0.330771	0.359524
72.6	0.392795	0.43043	0.435228	0.36547	0.467708	0.403334	0.301167	0.332331	0.348911	0.368025	0.404678	0.419412	0.276658	0.763821	0.448626	0.24896	0.331902	0.360748
72.8	0.394138	0.431976	0.436003	0.366659	0.468935	0.404397	0.301909	0.333317	0.350072	0.369653	0.405973	0.420804	0.277729	0.766295	0.449589	0.249758	0.332575	0.36178
73	0.395514	0.433317	0.437461	0.367776	0.470182	0.40595	0.302567	0.335227	0.350731	0.370856	0.407188	0.42176	0.2789	0.76919	0.450942	0.250169	0.334136	0.363112
73.2	0.396032	0.434813	0.438595	0.368638	0.471647	0.406821	0.303465	0.336731	0.352194	0.372177	0.408239	0.422604	0.280025	0.77179	0.451724	0.250484	0.335705	0.364043
73.4	0.397517	0.436125	0.439268	0.3699	0.472783	0.408143	0.304355	0.338435	0.353437	0.373282	0.40994	0.423594	0.280815	0.774842	0.452976	0.251627	0.336563	0.365042
73.6	0.398491	0.437386	0.44056	0.370963	0.474462	0.409193	0.305552	0.339779	0.354599	0.3745	0.411429	0.424446	0.281586	0.777484	0.454746	0.252629	0.337476	0.365761
73.8	0.399696	0.438541	0.441159	0.372075	0.47614	0.410455	0.306894	0.341651	0.35605	0.37523	0.41267	0.425614	0.282431	0.779913	0.456425	0.253568	0.338302	0.36668
74	0.400869	0.439589	0.442597	0.372876	0.477603	0.411065	0.308014	0.342601	0.356992	0.375938	0.413942	0.42684	0.282842	0.782261	0.458346	0.25411	0.33926	0.367364
74.2	0.401562	0.44069	0.443225	0.373685	0.478773	0.411823	0.308903	0.343694	0.357796	0.376757	0.414977	0.428173	0.283751	0.785	0.459609	0.254986	0.339905	0.368519
74.4	0.402701	0.44167	0.444255	0.374909	0.48015	0.41289	0.309802	0.345142	0.358593	0.377962	0.416081	0.429163	0.284635	0.787213	0.461429	0.255942	0.34099	0.369867
74.6	0.403642	0.442499	0.445321	0.375591	0.48174	0.413554	0.310868	0.346501	0.359941	0.378718	0.416972	0.430464	0.285576	0.790088	0.462746	0.256721	0.342208	0.370778
74.8	0.404413	0.443731	0.446543	0.376355	0.483445	0.414705	0.312016	0.346886	0.361101	0.379952	0.418066	0.432014	0.286267	0.792693	0.463889	0.257639	0.343366	0.371795
75	0.40565	0.44523	0.448038	0.377643	0.485192	0.415878	0.312668	0.347568	0.362536	0.380963	0.41917	0.433319	0.2866	0.795069	0.465706	0.258569	0.344382	0.373044
75.2	0.406462	0.446424	0.449357	0.378458	0.486443	0.416974	0.313829	0.348914	0.363651	0.382227	0.420105	0.434599	0.287316	0.797876	0.467197	0.259418	0.345287	0.374064
75.4	0.407567	0.447348	0.450819	0.379665	0.48812	0.417859	0.314878	0.349928	0.365044	0.383066	0.421318	0.435967	0.287997	0.800452	0.468706	0.260063	0.346576	0.375063
75.6	0.408745	0.448577	0.452011	0.381219	0.489378	0.418763	0.31535	0.350675	0.366055	0.383943	0.422079	0.437391	0.288849	0.802514	0.470073	0.2611	0.347671	0.37594
75.8	0.409604	0.449809	0.453463	0.382221	0.490773	0.419957	0.315948	0.351692	0.367165	0.384812	0.423149	0.438824	0.28927	0.804448	0.471718	0.261997	0.348689	0.376984
76	0.410757	0.450554	0.454782	0.383192	0.492407	0.421188	0.317016	0.352809	0.368711	0.385754	0.423815	0.440243	0.290111	0.806414	0.473618	0.262888	0.349913	0.377995
76.2	0.411842	0.451611	0.456416	0.384739	0.493835	0.422297	0.317829	0.353846	0.370027	0.386709	0.424531	0.441475	0.290852	0.808713	0.475089	0.26345	0.351146	0.379054
76.4	0.412714	0.452683	0.45762	0.38591	0.494925	0.423022	0.31814	0.354924	0.371476	0.387652	0.425777	0.443003	0.291548	0.810852	0.476413	0.264138	0.35248	0.380263
76.6	0.413854	0.453558	0.458854	0.387024	0.49578	0.424469	0.318528	0.356199	0.372663	0.388432	0.426991	0.444304	0.292199	0.813448	0.477912	0.264729	0.353694	0.38167
76.8	0.415036	0.454609	0.460273	0.388086	0.496204	0.425669	0.31879	0.357289	0.37346	0.389741	0.428059	0.445849	0.292616	0.81619	0.479119	0.265103	0.35485	0.382449
77	0.416228	0.455752	0.461955	0.388764	0.497241	0.427136	0.319533	0.358446	0.374717	0.390921	0.429298	0.447187	0.29343	0.818947	0.480354	0.265219	0.356171	0.383747
77.2	0.417393	0.456941	0.463121	0.389766	0.49842	0.42808	0.320596	0.359749	0.376049	0.392151	0.43029	0.4487	0.293889	0.821359	0.481662	0.265803	0.357315	0.384887
77.4	0.418912	0.458105	0.464313	0.390619	0.499808	0.429475	0.321738	0.361295	0.377139	0.393241	0.432164	0.45028	0.294317	0.823752	0.483291	0.266958	0.358248	0.385884
77.6	0.419976	0.459352	0.465799	0.391466	0.501229	0.430603	0.323161	0.362469	0.378051	0.394077	0.433508	0.451704	0.294688	0.825519	0.484643	0.267735	0.359225	0.386648
77.8	0.420983	0.460316	0.467128	0.392059	0.502768	0.431496	0.324233	0.363762	0.378865	0.394914	0.435042	0.45336	0.295526	0.827713	0.486008	0.268471	0.360388	0.387831
78	0.422225	0.461476	0.468428	0.392983	0.503795	0.432415	0.32535	0.364656	0.379542	0.395749	0.436335	0.454585	0.296638	0.829842	0.487167	0.269279	0.361298	0.389038
78.2	0.423013	0.462315	0.469384	0.394095	0.504715	0.43387	0.326313	0.365876	0.380467	0.396996	0.437595	0.455743	0.297835	0.832351	0.48796	0.270373	0.362014	0.390718
78.4	0.424121	0.463376	0.471027	0.395216	0.505855	0.435456	0.327473	0.367013	0.381582	0.398243	0.439078	0.457132	0.298928	0.83473	0.489263	0.271232	0.363165	0.391822
78.6	0.42525	0.464344	0.472433	0.396069	0.507095	0.436787	0.328668	0.368197	0.382711	0.399446	0.440306	0.458959	0.300025	0.837313	0.490365	0.272034	0.36413	0.393288
78.8	0.426211	0.465685	0.473413	0.397264	0.508362	0.438524	0.330077	0.368942	0.383776	0.401045	0.44188	0.460248	0.301449	0.83961	0.49173	0.272654	0.364742	0.394553
79	0.427581	0.466697	0.475043	0.398408	0.509582	0.440073	0.330827	0.370008	0.384874	0.402073	0.443338	0.461261	0.30273	0.841857	0.493155	0.273373	0.36526	0.395751
79.2	0.428455	0.467674	0.476015	0.399726	0.51146	0.441061	0.332213	0.371457	0.385771	0.402975	0.444276	0.462329	0.303897	0.844477	0.494679	0.274557	0.366329	0.396522
79.4	0.429292	0.468956	0.476806	0.401257	0.51323	0.442202	0.333376	0.372324	0.386711	0.404008	0.445092	0.463046	0.30496	0.846871	0.496497	0.275525	0.367255	0.397725
79.6	0.430312	0.470442	0.477906	0.40249	0.514473	0.443494	0.334441	0.373179	0.387867	0.404752	0.446317	0.464073	0.305974	0.849184	0.498358	0.276307	0.368136	0.398829
79.8	0.431293	0.471633	0.479358	0.403543	0.516268	0.444586	0.335447	0.374109	0.389158	0.405456	0.447034	0.464658	0.306637	0.851613	0.500249	0.276876	0.369279	0.400186
80	0.432269	0.472856	0.480569	0.40455	0.517847	0.445786	0.336654	0.375176	0.390456	0.40636	0.448062	0.465826	0.308235	0.854219	0.501943	0.277066	0.370036	0.401453
80.2	0.433074	0.474206	0.481937	0.405705	0.519369	0.447006	0.337625	0.375793	0.391675	0.407141	0.448743	0.466705	0.309042	0.856799	0.503132	0.277356	0.3708	0.402324
80.4	0.43438	0.47593	0.483066	0.406497	0.520261	0.448022	0.338431	0.376003	0.392578	0.407845	0.45009	0.467502	0.310057	0.859244	0.505117	0.277672	0.371968	0.403601
80.6	0.435901	0.477264	0.484592	0.407489	0.521616	0.449296	0.339375	0.376769	0.393447	0.408883	0.45116	0.468567	0.310793	0.861558	0.506576	0.278126	0.37282	0.404574
80.8	0.437157	0.478752	0.486048	0.408552	0.523001	0.450357	0.340139	0.3775	0.394856	0.410005	0.452288	0.469405	0.311467	0.86421	0.507825	0.278547	0.374044	0.405788
81	0.438332	0.480201	0.486707	0.409276	0.524668	0.451682	0.34102	0.378239	0.396005	0.410851	0.453502	0.470412	0.312258	0.866329	0.509417	0.278909	0.375335	0.406669
81.2	0.439348	0.481674	0.487971	0.410142	0.525874	0.452532	0.341937	0.379439	0.397167	0.41145	0.454983	0.471444	0.312514	0.868059	0.510965	0.280062	0.376518	0.407562
81.4	0.440862	0.483059	0.489219	0.41073	0.527245	0.453554	0.3428	0.380356	0.39863	0.412518	0.456335	0.472407	0.313048	0.869807	0.512288	0.281231	0.377485	0.408831
81.6	0.441917	0.484093	0.490552	0.4118	0.528587	0.454175	0.343563	0.3814	0.39969	0.413596	0.457866	0.473655	0.31356	0.871799	0.513823	0.281835	0.378363	0.409912
81.8	0.443073	0.485041	0.492181	0.412609	0.530217	0.455344	0.34415	0.382457	0.400872	0.414877	0.459146	0.474874	0.314481	0.874277	0.515356	0.282414	0.379789	0.410993
82	0.444282	0.486228	0.493467	0.414202	0.531296	0.456359	0.345245	0.383573	0.402141	0.416136	0.460321	0.47607	0.315155	0.876438	0.516885	0.283197	0.380831	0.412205
82.2	0.445316	0.487365	0.495134	0.41517	0.532156	0.45762	0.345905	0.384861	0.403145	0.417657	0.461462	0.477428	0.315601	0.878558	0.518539	0.283835	0.382207	0.413559
82.4	0.446088	0.488438	0.496429	0.416587	0.533571	0.458731	0.34674	0.386156	0.403951	0.419212	0.462802	0.478567	0.316323	0.880585	0.520106	0.284668	0.383303	0.414555
82.6	0.447199	0.489276	0.497641	0.417656	0.53471	0.460031	0.347627	0.387909	0.405257	0.420674	0.463743	0.479932	0.317654	0.882626	0.521283	0.285326	0.384109	0.415706
82.8	0.447968	0.490656	0.49876	0.419118	0.535898	0.46135	0.349058	0.389277	0.406441	0.422075	0.465264	0.48099	0.318841	0.884922	0.522454	0.28606	0.384996	0.416601
83	0.448921	0.49176	0.500349	0.420476	0.537697	0.462533	0.349797	0.391121	0.407431	0.422836	0.466327	0.482132	0.319588	0.88716	0.523432	0.287284	0.385777	0.417669
83.2	0.449627	0.492984	0.501219	0.421693	0.539513	0.463256	0.351355	0.392972	0.408833	0.42407	0.467292	0.483562	0.320359	0.88957	0.525015	0.288058	0.387115	0.418906
83.4	0.45069	0.494423	0.502602	0.422564	0.541166	0.464531	0.352643	0.394596	0.409755	0.425617	0.468483	0.484829	0.321413	0.892125	0.526423	0.288969	0.387845	0.419993
83.6	0.451769	0.495656	0.503945	0.423519	0.542657	0.465657	0.353561	0.395944	0.411287	0.426358	0.469823	0.486358	0.322123	0.894825	0.527557	0.289118	0.388963	0.421158
83.8	0.452811	0.49695	0.505032	0.424574	0.544262	0.466774	0.354936	0.397399	0.412539	0.427678	0.470727	0.4879	0.323182	0.89728	0.528769	0.289332	0.389831	0.421811
84	0.454022	0.498843	0.506532	0.42523	0.545928	0.467953	0.356508	0.398164	0.413491	0.42897	0.471605	0.489459	0.324214	0.899621	0.529953	0.289975	0.390425	0.422818
84.2	0.455022	0.500682	0.507909	0.426179	0.547287	0.468995	0.357757	0.399243	0.414387	0.429828	0.472381	0.490674	0.325209	0.902272	0.531078	0.290858	0.391156	0.423496
84.4	0.456429	0.502175	0.508804	0.426796	0.548332	0.470027	0.358877	0.40026	0.414937	0.430893	0.473577	0.491924	0.326241	0.904647	0.532501	0.291488	0.392148	0.424765
84.6	0.457501	0.503297	0.510157	0.427541	0.549797	0.471106	0.360215	0.401308	0.415741	0.432235	0.47457	0.493349	0.326927	0.906958	0.533598	0.292104	0.393134	0.425843
84.8	0.45848	0.504787	0.510812	0.428423	0.55124	0.47221	0.360719	0.402347	0.417158	0.433237	0.47567	0.494286	0.327729	0.909416	0.534884	0.293188	0.394252	0.427068
85	0.459571	0.506527	0.511432	0.429059	0.552327	0.473383	0.361521	0.403331	0.418183	0.434081	0.476981	0.4956	0.328308	0.911546	0.536219	0.293963	0.39543	0.427802
85.2	0.461068	0.507773	0.513064	0.429971	0.553558	0.474196	0.362386	0.404386	0.419472	0.435191	0.478048	0.496924	0.329012	0.913497	0.537621	0.294677	0.396327	0.429247
85.4	0.462634	0.508766	0.514154	0.431138	0.555012	0.47498	0.362893	0.405257	0.420803	0.436416	0.479076	0.498303	0.329742	0.915859	0.538896	0.295223	0.397678	0.430841
85.6	0.463631	0.509782	0.51545	0.432436	0.556527	0.475771	0.363717	0.406307	0.421959	0.437369	0.48041	0.499688	0.330637	0.918243	0.540485	0.295955	0.398868	0.431841
85.8	0.464743	0.510907	0.516527	0.433354	0.558041	0.477621	0.364335	0.407545	0.42334	0.438644	0.481306	0.500848	0.331281	0.920267	0.542257	0.296663	0.400103	0.43278
86	0.465629	0.512095	0.517611	0.434818	0.559103	0.478434	0.365113	0.408607	0.424488	0.439772	0.482683	0.501862	0.332248	0.921642	0.544209	0.297668	0.401092	0.434119
86.2	0.466719	0.513396	0.518943	0.435887	0.559843	0.479618	0.36588	0.409614	0.425677	0.440771	0.483578	0.503022	0.332983	0.923264	0.545969	0.298766	0.402336	0.435079
86.4	0.467474	0.514136	0.519957	0.437224	0.561272	0.481245	0.36677	0.410411	0.427089	0.441992	0.484824	0.504236	0.333815	0.92536	0.547085	0.299744	0.403608	0.435962
86.6	0.468227	0.515116	0.521543	0.438412	0.562228	0.482747	0.368245	0.41168	0.428399	0.442955	0.485925	0.505721	0.334683	0.927349	0.548389	0.30048	0.404927	0.437045
86.8	0.469446	0.516598	0.52304	0.439736	0.56318	0.484333	0.369339	0.412806	0.429642	0.443811	0.487346	0.50672	0.335226	0.929482	0.549666	0.301244	0.406005	0.43788
87	0.47107	0.517533	0.524609	0.440472	0.564585	0.485625	0.369981	0.414181	0.43105	0.44431	0.488277	0.507861	0.336163	0.931708	0.55118	0.301917	0.407507	0.439122
87.2	0.472476	0.51845	0.526066	0.4417	0.565786	0.486588	0.370887	0.414986	0.432392	0.445271	0.489772	0.509361	0.337138	0.933556	0.552697	0.302111	0.408729	0.440341
87.4	0.473564	0.519498	0.527402	0.442531	0.567095	0.48786	0.371745	0.416159	0.433626	0.446249	0.491105	0.510751	0.338226	0.93594	0.55449	0.302855	0.409699	0.441114
87.6	0.474554	0.520735	0.528987	0.44399	0.56841	0.489033	0.372801	0.417337	0.435194	0.447133	0.492639	0.512264	0.339266	0.938116	0.555586	0.303013	0.410863	0.442653
87.8	0.475551	0.522169	0.530635	0.444723	0.569803	0.490417	0.374168	0.418364	0.436271	0.448355	0.493948	0.513853	0.339978	0.940258	0.557302	0.303892	0.411752	0.443627
88	0.476363	0.523646	0.531899	0.445626	0.571459	0.491764	0.375375	0.418971	0.437037	0.449276	0.495003	0.514649	0.340713	0.942066	0.558722	0.305338	0.412684	0.445336
88.2	0.477238	0.524659	0.533089	0.446674	0.572967	0.493091	0.376198	0.420249	0.438045	0.450274	0.496262	0.515629	0.341227	0.944539	0.560116	0.306106	0.41323	0.446488
88.4	0.478631	0.525785	0.534229	0.447596	0.574829	0.494503	0.377138	0.421065	0.439134	0.451593	0.497318	0.517204	0.341928	0.946593	0.561745	0.306858	0.414245	0.447941
88.6	0.47956	0.527591	0.535822	0.448538	0.576676	0.495888	0.378394	0.421823	0.440235	0.452919	0.498381	0.518189	0.342351	0.948685	0.56322	0.308241	0.414933	0.449306
88.8	0.480691	0.529159	0.537044	0.449422	0.57838	0.49712	0.379308	0.423129	0.441834	0.454205	0.500005	0.519249	0.343026	0.950455	0.564742	0.309175	0.415899	0.450651
89	0.481781	0.530209	0.537963	0.45001	0.580038	0.497809	0.380265	0.424636	0.44291	0.455058	0.501012	0.520535	0.343324	0.952667	0.566149	0.309625	0.416858	0.451834
89.2	0.483213	0.531119	0.538984	0.451177	0.581843	0.498816	0.381302	0.4262	0.443936	0.456612	0.502187	0.521642	0.344566	0.954391	0.56762	0.310519	0.417888	0.453407
89.4	0.484204	0.532096	0.540127	0.452268	0.583223	0.500057	0.382105	0.427664	0.445525	0.45761	0.503194	0.522963	0.345275	0.956484	0.569055	0.311533	0.418888	0.454909
89.6	0.485053	0.533021	0.541215	0.453101	0.584444	0.501446	0.383424	0.429285	0.447222	0.459065	0.504205	0.523908	0.346143	0.958402	0.570815	0.312276	0.42014	0.455978
89.8	0.485835	0.533993	0.542303	0.453821	0.585929	0.502817	0.383985	0.430773	0.448662	0.460584	0.505023	0.525105	0.347048	0.960081	0.572762	0.313079	0.421087	0.45691
90	0.48685	0.535094	0.543465	0.45476	0.587284	0.503829	0.385173	0.432199	0.449776	0.46186	0.505859	0.526638	0.348217	0.961562	0.574157	0.313913	0.422173	0.458025
90.2	0.488054	0.536393	0.544793	0.455905	0.588102	0.505239	0.386037	0.433725	0.451198	0.463187	0.506532	0.528061	0.349042	0.963759	0.575698	0.314729	0.423449	0.458871
90.4	0.488891	0.537534	0.545844	0.456602	0.589281	0.506287	0.387288	0.435093	0.452579	0.464776	0.507619	0.529532	0.349709	0.965984	0.576909	0.314989	0.42506	0.45996
90.6	0.490308	0.538585	0.547254	0.4575	0.590124	0.507175	0.388521	0.436783	0.453324	0.466022	0.508531	0.530566	0.3506	0.96807	0.578202	0.31583	0.426283	0.46103
90.8	0.491778	0.540218	0.548444	0.458523	0.590819	0.508453	0.389259	0.437785	0.454763	0.466666	0.509601	0.531487	0.3518	0.970185	0.579292	0.316326	0.42745	0.462094
91	0.492961	0.541007	0.549563	0.459503	0.592067	0.509278	0.389889	0.438738	0.455834	0.467698	0.510784	0.532628	0.353097	0.972068	0.580956	0.316671	0.428906	0.463504
91.2	0.494028	0.542051	0.550691	0.461036	0.593	0.510135	0.390539	0.439439	0.456757	0.468964	0.512183	0.534308	0.353968	0.973993	0.582263	0.316936	0.42944	0.464839
91.4	0.49532	0.543231	0.552187	0.462041	0.59418	0.511412	0.391381	0.44106	0.458212	0.469966	0.513694	0.53585	0.355289	0.976381	0.584123	0.317359	0.430646	0.466087
91.6	0.496276	0.544486	0.553564	0.463584	0.595544	0.512548	0.39229	0.442168	0.459525	0.47079	0.515341	0.537083	0.356784	0.978296	0.585115	0.318208	0.43143	0.467317
91.8	0.497057	0.546362	0.554792	0.464906	0.596742	0.513944	0.393205	0.443028	0.461013	0.47144	0.516519	0.538191	0.357351	0.980384	0.587022	0.318941	0.432135	0.46852
92	0.498507	0.547774	0.555625	0.466198	0.598452	0.514977	0.394042	0.443815	0.462224	0.472408	0.51753	0.538909	0.358482	0.982767	0.588443	0.319934	0.432957	0.469575
92.2	0.500183	0.54927	0.557226	0.467393	0.599957	0.516083	0.39471	0.444659	0.4635	0.473458	0.518663	0.540232	0.358996	0.984921	0.589865	0.320811	0.433478	0.470418
92.4	0.501678	0.551125	0.558495	0.468708	0.601693	0.517112	0.395461	0.44567	0.464723	0.474304	0.519769	0.541655	0.360579	0.986558	0.5917	0.321777	0.434221	0.472155
92.6	0.502691	0.5528	0.559865	0.469185	0.603268	0.517917	0.396538	0.446612	0.465617	0.475176	0.521094	0.543156	0.361409	0.98873	0.593257	0.322746	0.434946	0.473519
92.8	0.504153	0.5539	0.560754	0.470061	0.604928	0.518905	0.397567	0.44768	0.46695	0.47605	0.522244	0.544523	0.362531	0.99042	0.59483	0.322963	0.435987	0.474593
93	0.505246	0.554644	0.561368	0.470826	0.606639	0.519675	0.397959	0.448696	0.467932	0.476699	0.523438	0.545653	0.363594	0.9921	0.596755	0.323918	0.436859	0.475603
93.2	0.506456	0.555546	0.562722	0.472414	0.607963	0.521173	0.399092	0.449688	0.469003	0.478025	0.524661	0.546935	0.364713	0.994139	0.598228	0.324824	0.438077	0.476744
93.4	0.507607	0.556422	0.564177	0.473403	0.609136	0.522688	0.400426	0.450443	0.470653	0.478963	0.525319	0.548337	0.365426	0.995972	0.5999	0.325499	0.439197	0.477813
93.6	0.508568	0.557442	0.565587	0.473944	0.610287	0.523725	0.401819	0.451609	0.472032	0.480239	0.526364	0.549282	0.366008	0.997995	0.601237	0.325922	0.440747	0.478712
93.8	0.509318	0.55846	0.566858	0.474782	0.611599	0.524804	0.402642	0.452923	0.473528	0.481549	0.527452	0.550494	0.366953	0.9997	0.602651	0.326876	0.441784	0.479534
94	0.510221	0.55973	0.567769	0.475624	0.612736	0.526219	0.404003	0.454269	0.474575	0.482698	0.528734	0.551908	0.367502	1.00168	0.603884	0.327474	0.442948	0.480979
94.2	0.511063	0.561113	0.56916	0.4768	0.613862	0.527298	0.405089	0.455484	0.476086	0.484203	0.530392	0.552852	0.368187	1.00367	0.605166	0.328233	0.444362	0.482364
94.4	0.511858	0.562365	0.570777	0.477604	0.615382	0.528528	0.406669	0.456518	0.477233	0.485431	0.532059	0.554014	0.368604	1.00574	0.60608	0.328549	0.445872	0.483692
94.6	0.513102	0.563667	0.572355	0.478579	0.616684	0.529926	0.407391	0.457761	0.478163	0.486679	0.533654	0.55523	0.369342	1.00795	0.607047	0.329498	0.44751	0.48501
94.8	0.513574	0.564765	0.573741	0.479936	0.618046	0.531094	0.408484	0.458602	0.479551	0.487673	0.535316	0.556357	0.369883	1.00976	0.608111	0.330005	0.448883	0.48649
95	0.514658	0.565471	0.575251	0.481034	0.619659	0.532185	0.409865	0.459924	0.480448	0.488844	0.536667	0.557649	0.37074	1.01186	0.609348	0.330597	0.450365	0.487776
95.2	0.51605	0.566695	0.576495	0.482172	0.62092	0.533323	0.410945	0.461403	0.481868	0.489872	0.538046	0.559246	0.371355	1.0139	0.610736	0.331196	0.451576	0.488905
95.4	0.517435	0.568027	0.57821	0.483196	0.622729	0.534612	0.412431	0.462933	0.483372	0.491008	0.539362	0.560713	0.372561	1.01574	0.612168	0.331844	0.453201	0.489948
95.6	0.518553	0.569347	0.579262	0.484517	0.624292	0.535671	0.413708	0.464007	0.484795	0.492235	0.540369	0.562218	0.373331	1.01728	0.613297	0.332992	0.454207	0.490877
95.8	0.51945	0.571235	0.580753	0.485609	0.626012	0.536649	0.414667	0.465652	0.486097	0.49294	0.541306	0.563487	0.37375	1.01929	0.61526	0.333703	0.455328	0.49213
96	0.521027	0.572542	0.582166	0.486235	0.627601	0.537498	0.415779	0.466959	0.486994	0.494226	0.542129	0.565227	0.374838	1.02108	0.616665	0.334521	0.456612	0.492854
96.2	0.522387	0.573266	0.583747	0.487045	0.629138	0.538365	0.416414	0.46858	0.487732	0.495428	0.543231	0.566775	0.375553	1.02239	0.618163	0.335754	0.457905	0.494387
96.4	0.52347	0.574366	0.584822	0.48822	0.630956	0.53942	0.417008	0.469929	0.488788	0.496289	0.544361	0.568281	0.376494	1.02407	0.619911	0.336278	0.459079	0.49624
96.6	0.524597	0.575309	0.58568	0.489107	0.632583	0.540324	0.417944	0.470805	0.489892	0.497526	0.54557	0.570004	0.377049	1.02581	0.621591	0.33696	0.460424	0.497032
96.8	0.526125	0.576373	0.586638	0.490369	0.633911	0.541875	0.418858	0.472046	0.491019	0.498667	0.546605	0.570944	0.378046	1.02733	0.623213	0.337452	0.461441	0.49786
97	0.527409	0.577254	0.587724	0.49138	0.634904	0.543145	0.419883	0.472926	0.492281	0.499975	0.547673	0.572117	0.379094	1.02914	0.625193	0.338533	0.4625	0.498899
97.2	0.528675	0.578071	0.589093	0.492527	0.636067	0.544489	0.420896	0.474395	0.493754	0.501084	0.548425	0.57322	0.379823	1.03098	0.626581	0.339023	0.463866	0.499852
97.4	0.529623	0.579489	0.590303	0.493382	0.637213	0.545649	0.422082	0.475121	0.495388	0.502056	0.549192	0.574013	0.380722	1.03232	0.627992	0.339632	0.464924	0.501156
97.6	0.530629	0.58095	0.591857	0.494165	0.638282	0.546673	0.422957	0.476668	0.496878	0.503117	0.550409	0.574894	0.381519	1.03418	0.629109	0.340226	0.465972	0.502485
97.8	0.531829	0.582215	0.592952	0.495441	0.63951	0.548232	0.42396	0.477653	0.498567	0.504411	0.552061	0.57606	0.382742	1.03578	0.63042	0.340958	0.466623	0.503953
98	0.532565	0.583993	0.594132	0.496401	0.641006	0.549821	0.425161	0.478555	0.499812	0.505286	0.553141	0.577393	0.383602	1.03765	0.631507	0.341603	0.467229	0.50558
98.2	0.533613	0.585335	0.596036	0.497156	0.642573	0.551272	0.425847	0.479635	0.501466	0.506733	0.554548	0.578591	0.384623	1.03901	0.632737	0.342163	0.468193	0.506723
98.4	0.535069	0.586817	0.59761	0.497754	0.643969	0.552721	0.426568	0.480898	0.502741	0.507844	0.555708	0.579369	0.385633	1.041	0.633885	0.342771	0.469347	0.507967
98.6	0.536064	0.588428	0.598755	0.498778	0.645056	0.553761	0.427424	0.481779	0.504495	0.508875	0.556771	0.58073	0.386504	1.04297	0.634878	0.343798	0.470679	0.509129
98.8	0.537001	0.589703	0.599926	0.499916	0.646315	0.555236	0.428945	0.482687	0.505381	0.509772	0.557952	0.581926	0.387296	1.04466	0.636215	0.344242	0.471516	0.510188
99	0.538607	0.591021	0.60139	0.500699	0.647519	0.556585	0.430478	0.48414	0.506693	0.510734	0.558967	0.58279	0.388241	1.04659	0.637739	0.345048	0.472659	0.511359
99.2	0.540074	0.592349	0.602569	0.5015	0.648729	0.557457	0.431373	0.485301	0.508113	0.51204	0.560132	0.584204	0.389106	1.04807	0.639527	0.345576	0.473489	0.512614
99.4	0.541217	0.593727	0.603953	0.502728	0.650461	0.558722	0.432884	0.486366	0.508926	0.513355	0.560926	0.585996	0.38991	1.04947	0.640626	0.346495	0.474422	0.513732
99.6	0.542097	0.595273	0.605169	0.503637	0.651985	0.55971	0.433844	0.487654	0.509794	0.514159	0.562257	0.587385	0.390698	1.05101	0.642303	0.34754	0.475412	0.514964
99.8	0.5429	0.596717	0.606398	0.504837	0.653235	0.560642	0.434777	0.48948	0.510805	0.5152	0.56328	0.588541	0.391454	1.05264	0.644239	0.348244	0.476385	0.516061
100	0.54401	0.597801	0.607709	0.50598	0.654608	0.561702	0.435704	0.49098	0.511563	0.516404	0.564436	0.59016	0.392327	1.05394	0.645795	0.349019	0.4777	0.516986
100.2	0.545131	0.598672	0.608721	0.507335	0.656056	0.562495	0.436188	0.492486	0.513043	0.517558	0.56578	0.591105	0.392884	1.0556	0.647406	0.349927	0.478851	0.5182
100.4	0.545842	0.600107	0.6096	0.508838	0.65758	0.563833	0.436989	0.493645	0.514413	0.518525	0.567202	0.592231	0.393459	1.05769	0.649062	0.350574	0.479941	0.519246
100.6	0.547206	0.601185	0.610788	0.509957	0.658672	0.565023	0.438372	0.494964	0.515872	0.519414	0.568522	0.593323	0.394229	1.05919	0.650513	0.351073	0.481135	0.519751
100.8	0.548462	0.602556	0.612464	0.511342	0.659571	0.566272	0.439848	0.496731	0.517065	0.520248	0.569557	0.594638	0.395031	1.06075	0.651933	0.352028	0.482237	0.520714
101	0.549855	0.603702	0.613609	0.512503	0.660779	0.567283	0.440967	0.497922	0.518765	0.520783	0.570945	0.596011	0.396126	1.06199	0.653258	0.352876	0.483254	0.521809
101.2	0.550751	0.604575	0.614861	0.514063	0.662506	0.568121	0.44151	0.499529	0.52004	0.52183	0.572338	0.597245	0.396901	1.06344	0.654423	0.353203	0.484215	0.52299
101.4	0.551824	0.605973	0.616349	0.515466	0.663941	0.568911	0.4424	0.500421	0.52138	0.522836	0.573713	0.598569	0.397765	1.06466	0.655519	0.353907	0.485096	0.524354
101.6	0.553257	0.607499	0.618169	0.51642	0.665701	0.570129	0.443518	0.501837	0.522741	0.524144	0.575287	0.599985	0.398793	1.06659	0.656654	0.354555	0.485994	0.52565
101.8	0.554314	0.608626	0.619232	0.517597	0.666991	0.571295	0.444951	0.50234	0.52404	0.525401	0.576744	0.601337	0.400109	1.06821	0.657779	0.35513	0.487119	0.526791
102	0.554588	0.610187	0.620735	0.518181	0.668804	0.572477	0.446242	0.503167	0.525404	0.526424	0.577918	0.602468	0.401132	1.06993	0.659145	0.356082	0.488315	0.527793
102.2	0.555716	0.611575	0.621997	0.519055	0.670175	0.573625	0.447181	0.504187	0.526904	0.527856	0.579079	0.603467	0.401853	1.07145	0.660339	0.3569	0.490018	0.528729
102.4	0.557056	0.613227	0.623417	0.519794	0.671684	0.574782	0.448067	0.505219	0.5282	0.528866	0.580424	0.604356	0.403033	1.07332	0.66149	0.357351	0.491528	0.530073
102.6	0.558097	0.614624	0.62458	0.52075	0.673307	0.576321	0.449189	0.505979	0.529945	0.529663	0.581341	0.606068	0.40374	1.07504	0.662958	0.3581	0.492959	0.531518
102.8	0.559253	0.615713	0.62593	0.521452	0.674567	0.577861	0.450117	0.507279	0.531202	0.530716	0.58284	0.607253	0.404259	1.07676	0.664296	0.358704	0.494329	0.532689
103	0.560739	0.616731	0.627475	0.522202	0.676087	0.578914	0.451538	0.508648	0.53283	0.532195	0.584103	0.60832	0.405136	1.0784	0.665414	0.359282	0.495647	0.534301
103.2	0.561666	0.618037	0.628604	0.523355	0.677736	0.580077	0.452736	0.50973	0.534039	0.533192	0.58522	0.610495	0.406017	1.08011	0.666687	0.359782	0.496814	0.536188
103.4	0.562757	0.619149	0.629859	0.524675	0.679226	0.581713	0.453988	0.511099	0.534977	0.534522	0.586461	0.611895	0.407148	1.0815	0.668096	0.360875	0.498162	0.537843
103.6	0.563907	0.62049	0.631374	0.525346	0.680702	0.582911	0.455127	0.512354	0.536465	0.535591	0.587491	0.613101	0.40809	1.08313	0.669744	0.361637	0.499659	0.539081
103.8	0.565066	0.621651	0.632612	0.526385	0.681772	0.58408	0.455887	0.513758	0.53776	0.536813	0.588104	0.614468	0.408737	1.08439	0.671305	0.36238	0.500411	0.540322
104	0.566304	0.622768	0.633771	0.527126	0.683264	0.585709	0.456809	0.515574	0.538916	0.537816	0.589127	0.615744	0.409737	1.08593	0.672778	0.363324	0.501438	0.541151
104.2	0.567247	0.623933	0.634812	0.527908	0.684773	0.586907	0.45779	0.516894	0.540621	0.538843	0.590285	0.61683	0.410896	1.08799	0.674586	0.364177	0.502462	0.54194
104.4	0.568381	0.625131	0.636254	0.528818	0.685896	0.588138	0.459401	0.518418	0.541757	0.539768	0.591308	0.617948	0.411756	1.08939	0.6763	0.36542	0.503429	0.543133
104.6	0.569898	0.626743	0.637399	0.529774	0.687033	0.589454	0.460884	0.51983	0.542762	0.540431	0.592494	0.619387	0.412741	1.09058	0.677469	0.366101	0.504301	0.544119
104.8	0.571668	0.627888	0.638751	0.53102	0.688293	0.590538	0.46218	0.521462	0.544079	0.541355	0.593648	0.620894	0.41357	1.09187	0.679057	0.367091	0.505948	0.545266
105	0.572904	0.628754	0.639866	0.53234	0.689803	0.591434	0.46294	0.522727	0.545526	0.542306	0.59482	0.621826	0.414716	1.09356	0.680659	0.367695	0.507224	0.546509
105.2	0.574288	0.629867	0.640872	0.533844	0.6912	0.592012	0.463756	0.523658	0.546391	0.543662	0.595967	0.622749	0.415398	1.09526	0.682428	0.368326	0.508372	0.547955
105.4	0.575592	0.631135	0.642419	0.534861	0.692337	0.592921	0.464807	0.524518	0.54767	0.544932	0.597456	0.623812	0.416359	1.09634	0.683926	0.368971	0.509483	0.549206
105.6	0.576709	0.632581	0.643501	0.535877	0.694	0.593987	0.465786	0.525464	0.548838	0.54615	0.598657	0.624621	0.417557	1.09818	0.685581	0.370146	0.510627	0.550422
105.8	0.577418	0.63377	0.644379	0.537282	0.695121	0.594865	0.466866	0.526061	0.549792	0.54722	0.599566	0.625309	0.41913	1.09968	0.686815	0.370845	0.511831	0.551498
106	0.578167	0.635428	0.645582	0.538353	0.697023	0.596018	0.467782	0.526884	0.551123	0.548242	0.600986	0.625739	0.420267	1.10137	0.688051	0.371968	0.512772	0.552245
106.2	0.579439	0.636729	0.646953	0.539831	0.698505	0.597319	0.468455	0.527902	0.552544	0.549212	0.602059	0.626723	0.420958	1.10264	0.689185	0.372441	0.514031	0.553296
106.4	0.580909	0.63785	0.648424	0.540716	0.700111	0.598508	0.468959	0.528757	0.553944	0.550138	0.603581	0.628104	0.421947	1.10396	0.690805	0.372909	0.515164	0.554898
106.6	0.581854	0.639	0.649376	0.541868	0.701255	0.600209	0.469955	0.529609	0.555216	0.551093	0.604917	0.629529	0.422404	1.10557	0.692476	0.373939	0.516159	0.556303
106.8	0.582962	0.64014	0.650488	0.542894	0.702346	0.601356	0.471029	0.530574	0.556639	0.552035	0.606104	0.63064	0.422955	1.10726	0.693209	0.374367	0.517249	0.557227
107	0.584781	0.641079	0.651767	0.5441	0.703863	0.602443	0.472119	0.531644	0.557455	0.553308	0.607187	0.632317	0.423758	1.10885	0.694803	0.374885	0.51827	0.558257
107.2	0.585967	0.642353	0.653227	0.545328	0.705196	0.603878	0.472978	0.532761	0.558896	0.554347	0.608414	0.63417	0.424294	1.11009	0.695781	0.375614	0.519233	0.559703
107.4	0.587257	0.643542	0.654586	0.546352	0.706132	0.604978	0.473695	0.533883	0.560214	0.55614	0.609657	0.635188	0.425326	1.11125	0.69735	0.376483	0.520305	0.560693
107.6	0.588348	0.64529	0.656357	0.547099	0.707553	0.60591	0.475033	0.535133	0.561259	0.557747	0.610674	0.636547	0.425574	1.11273	0.69836	0.377283	0.521035	0.561483
107.8	0.589522	0.646787	0.657918	0.547924	0.708735	0.606817	0.476029	0.536697	0.562603	0.559131	0.612045	0.637688	0.426574	1.11419	0.699733	0.378507	0.521478	0.562648
108	0.590443	0.648307	0.659052	0.548663	0.710193	0.608034	0.47736	0.538725	0.563678	0.560455	0.613468	0.63889	0.427564	1.11567	0.701203	0.379299	0.522319	0.563671
108.2	0.591269	0.650117	0.66049	0.549528	0.711774	0.608721	0.479079	0.54014	0.564919	0.561609	0.614683	0.640207	0.428587	1.1173	0.702763	0.37995	0.523294	0.564815
108.4	0.592457	0.651786	0.662069	0.550358	0.713038	0.609911	0.480429	0.541968	0.566124	0.562898	0.615825	0.641847	0.429506	1.1184	0.703887	0.380528	0.52396	0.566111
108.6	0.593559	0.653501	0.663285	0.551498	0.714871	0.611222	0.481128	0.543529	0.566927	0.563601	0.617276	0.643258	0.430378	1.1201	0.705099	0.38102	0.525545	0.567519
108.8	0.594726	0.654455	0.665071	0.552932	0.716253	0.612023	0.482357	0.545371	0.568077	0.564592	0.618601	0.644662	0.430765	1.12152	0.706665	0.381756	0.527225	0.568779
109	0.595461	0.655706	0.666254	0.554203	0.71765	0.612997	0.483309	0.546787	0.569047	0.56572	0.619631	0.645679	0.431643	1.12357	0.708303	0.382569	0.528293	0.570346
109.2	0.596758	0.657172	0.667697	0.555179	0.718697	0.614172	0.484165	0.547704	0.570232	0.566804	0.621684	0.647058	0.432402	1.12465	0.709852	0.383298	0.529481	0.571933
109.4	0.59776	0.658331	0.669089	0.555828	0.720128	0.6156	0.48504	0.549393	0.571864	0.568191	0.622604	0.648588	0.433531	1.12611	0.710946	0.384227	0.530528	0.573528
109.6	0.5992	0.659918	0.669995	0.556983	0.721624	0.616923	0.485881	0.550976	0.573253	0.568892	0.623481	0.649573	0.434987	1.12741	0.712114	0.38504	0.531518	0.574917
109.8	0.600483	0.661003	0.671291	0.558383	0.72323	0.618491	0.48688	0.552154	0.574585	0.5696	0.624568	0.650841	0.436347	1.12897	0.713132	0.385165	0.532446	0.57617
110	0.601668	0.662215	0.672511	0.559347	0.724761	0.619854	0.487849	0.553448	0.576398	0.570301	0.62584	0.652025	0.436991	1.1302	0.714503	0.385942	0.534068	0.577349
110.2	0.603071	0.663365	0.673862	0.560598	0.726273	0.621398	0.488655	0.554674	0.578143	0.571003	0.627125	0.653269	0.437708	1.1309	0.715839	0.386579	0.535162	0.578849
110.4	0.604175	0.664638	0.67449	0.561541	0.727903	0.622853	0.489619	0.555554	0.579436	0.572024	0.628271	0.65467	0.43838	1.13197	0.717116	0.387314	0.536367	0.580328
110.6	0.605219	0.665681	0.675437	0.562245	0.729346	0.624693	0.490646	0.556552	0.580697	0.572733	0.629419	0.656216	0.438833	1.13338	0.718339	0.387949	0.537128	0.581469
110.8	0.606388	0.666702	0.676761	0.563166	0.731062	0.625863	0.491723	0.557918	0.582458	0.573438	0.630349	0.657738	0.43968	1.13438	0.7192	0.388774	0.53849	0.582563
111	0.607601	0.667577	0.678264	0.564584	0.732899	0.626628	0.492166	0.559056	0.583822	0.574971	0.631922	0.658967	0.440551	1.13543	0.720192	0.38958	0.539595	0.583614
111.2	0.60882	0.669104	0.679638	0.565749	0.734206	0.627987	0.493177	0.560118	0.585814	0.576567	0.633199	0.660371	0.44127	1.13643	0.720853	0.390111	0.540859	0.584889
111.4	0.610324	0.670282	0.68091	0.56658	0.735609	0.628863	0.49418	0.561203	0.587166	0.578268	0.634375	0.661495	0.442257	1.13779	0.72222	0.391519	0.541935	0.586305
111.6	0.611816	0.671778	0.682559	0.567264	0.73705	0.6297	0.49583	0.562607	0.588462	0.579566	0.635441	0.662864	0.442815	1.13894	0.722999	0.392531	0.543004	0.587281
111.8	0.613244	0.673076	0.683787	0.568334	0.738371	0.630521	0.496919	0.563481	0.59	0.580823	0.636873	0.664213	0.444175	1.13987	0.724264	0.393362	0.544126	0.588573
112	0.614062	0.674583	0.685185	0.56909	0.739753	0.631543	0.498284	0.56499	0.590982	0.582041	0.637927	0.665491	0.445286	1.14127	0.72512	0.393851	0.545351	0.589757
112.2	0.615186	0.676124	0.686367	0.569916	0.741521	0.632617	0.499494	0.566245	0.591962	0.583222	0.639025	0.667001	0.446408	1.14274	0.726227	0.394444	0.546657	0.590381
112.4	0.616387	0.677398	0.687817	0.570886	0.74298	0.633836	0.499989	0.567478	0.593477	0.584246	0.640361	0.668802	0.447206	1.14386	0.727451	0.395322	0.547711	0.591281
112.6	0.617513	0.67896	0.689317	0.572394	0.744607	0.634804	0.501157	0.568584	0.594639	0.585201	0.641558	0.669941	0.448082	1.14501	0.728989	0.396197	0.549281	0.592502
112.8	0.618678	0.680004	0.690828	0.573229	0.746187	0.635656	0.502349	0.569577	0.595944	0.586558	0.642596	0.671318	0.448818	1.14633	0.730481	0.397069	0.550428	0.593302
113	0.6202	0.6812	0.691999	0.573769	0.747457	0.637485	0.503324	0.570702	0.597176	0.587794	0.643666	0.671981	0.449802	1.14762	0.732334	0.397717	0.551758	0.594435
113.2	0.621211	0.682495	0.69324	0.574673	0.748526	0.638693	0.504112	0.571871	0.598804	0.588885	0.64548	0.673488	0.45072	1.1486	0.734112	0.398621	0.553194	0.595583
113.4	0.622481	0.683649	0.694077	0.575532	0.749839	0.640088	0.505227	0.57365	0.600486	0.590148	0.64631	0.675002	0.451913	1.15024	0.73527	0.399279	0.554537	0.597251
113.6	0.624013	0.684995	0.695103	0.576895	0.750959	0.641255	0.506411	0.574965	0.602224	0.590974	0.647802	0.676149	0.452964	1.15137	0.736806	0.399822	0.555871	0.59852
113.8	0.624782	0.686046	0.696269	0.57801	0.752302	0.642664	0.507586	0.57634	0.603445	0.591999	0.649222	0.677437	0.453798	1.15292	0.738584	0.400498	0.557111	0.599961
114	0.625477	0.687252	0.697345	0.579167	0.753474	0.644165	0.508971	0.577674	0.604477	0.593515	0.650314	0.67801	0.454607	1.15389	0.740366	0.401698	0.558951	0.6009
114.2	0.626493	0.688524	0.698505	0.580327	0.755	0.64568	0.510341	0.5787	0.605759	0.594768	0.651801	0.679023	0.455186	1.15515	0.741833	0.402572	0.559547	0.602437
114.4	0.627008	0.689791	0.700004	0.581017	0.756627	0.646949	0.511944	0.579825	0.606763	0.596124	0.652676	0.680397	0.456087	1.1564	0.743182	0.403336	0.560806	0.604161
114.6	0.62785	0.690903	0.701692	0.581955	0.757689	0.648149	0.513615	0.581275	0.608042	0.59711	0.653982	0.681752	0.457273	1.15775	0.744617	0.40415	0.561946	0.60558
114.8	0.628687	0.692181	0.70363	0.583205	0.759221	0.649176	0.515233	0.58259	0.609765	0.598371	0.655478	0.683096	0.458643	1.15901	0.745981	0.405221	0.5632	0.606829
115	0.630205	0.693167	0.70512	0.58428	0.760914	0.650258	0.51646	0.583486	0.611035	0.600186	0.656738	0.684171	0.459275	1.16063	0.747256	0.405784	0.564608	0.608304
115.2	0.632045	0.694411	0.706491	0.58511	0.761997	0.651948	0.518085	0.584612	0.612013	0.601294	0.657665	0.685891	0.460026	1.16207	0.748871	0.406722	0.565841	0.609231
115.4	0.633426	0.695426	0.708005	0.585861	0.763496	0.653018	0.51964	0.585753	0.613156	0.602522	0.658862	0.687255	0.461067	1.16341	0.75032	0.407608	0.567122	0.61062
115.6	0.634719	0.697128	0.709474	0.586854	0.764499	0.654133	0.521034	0.587069	0.614216	0.603783	0.659523	0.68851	0.462129	1.16479	0.751659	0.408117	0.568364	0.611594
115.8	0.635621	0.69851	0.710871	0.587942	0.765917	0.655362	0.522171	0.587935	0.615239	0.604967	0.660501	0.689679	0.463534	1.16621	0.753178	0.40852	0.569475	0.612937
116	0.636576	0.699748	0.712475	0.588911	0.767685	0.656839	0.523444	0.589604	0.616272	0.605985	0.661528	0.691183	0.464519	1.16778	0.754344	0.409102	0.570709	0.614104
116.2	0.637682	0.701073	0.71375	0.590012	0.769614	0.65798	0.524397	0.590914	0.617452	0.606608	0.662582	0.692596	0.465488	1.16881	0.755832	0.409909	0.571954	0.61517
116.4	0.63888	0.702289	0.715598	0.591286	0.771218	0.659159	0.52501	0.592185	0.619161	0.607736	0.663783	0.694068	0.466353	1.16979	0.756946	0.410933	0.572703	0.616414
116.6	0.639984	0.703403	0.716805	0.592785	0.772987	0.660241	0.525895	0.593377	0.620739	0.608674	0.664781	0.695132	0.46768	1.17065	0.758144	0.411215	0.573904	0.617521
116.8	0.640991	0.704348	0.717664	0.593731	0.77465	0.661483	0.52649	0.594766	0.62184	0.609503	0.665953	0.696239	0.468374	1.17172	0.759443	0.41195	0.574622	0.618468
117	0.641717	0.705636	0.719065	0.595417	0.77587	0.662934	0.527177	0.596318	0.623014	0.610331	0.667288	0.697235	0.469198	1.17278	0.760821	0.41279	0.575597	0.6197
117.2	0.642322	0.706643	0.720332	0.596704	0.777132	0.663646	0.527654	0.597572	0.624687	0.611213	0.669087	0.698926	0.469865	1.17403	0.762004	0.413668	0.576875	0.620843
117.4	0.643331	0.707622	0.721673	0.597985	0.778567	0.664698	0.528217	0.599155	0.625994	0.612053	0.670376	0.700091	0.470521	1.1751	0.76247	0.414376	0.578003	0.622328
117.6	0.644552	0.708835	0.723066	0.599482	0.780051	0.665791	0.528837	0.600544	0.627173	0.612657	0.671681	0.701338	0.47123	1.17627	0.76358	0.415229	0.579091	0.623371
117.8	0.64541	0.71011	0.724518	0.601065	0.78163	0.667136	0.529674	0.601996	0.628223	0.613624	0.672963	0.702607	0.472023	1.17746	0.764652	0.416093	0.580021	0.624506
118	0.646598	0.71153	0.726067	0.602564	0.783318	0.668381	0.530665	0.603215	0.629805	0.614749	0.674249	0.703791	0.472956	1.17841	0.765625	0.417108	0.581373	0.625429
118.2	0.648001	0.713049	0.727822	0.603724	0.784991	0.669126	0.531828	0.604469	0.63176	0.615493	0.675843	0.705322	0.473658	1.17967	0.766435	0.417808	0.582133	0.627
118.4	0.64921	0.714677	0.729552	0.604878	0.78667	0.669839	0.533214	0.605812	0.633409	0.616495	0.677141	0.70648	0.474947	1.18063	0.767224	0.418699	0.583234	0.628135
118.6	0.650545	0.716098	0.730953	0.606172	0.788081	0.670677	0.534628	0.60698	0.635223	0.617359	0.678675	0.707729	0.475941	1.18178	0.768183	0.419357	0.584069	0.628925
118.8	0.651826	0.717413	0.732408	0.607075	0.78983	0.671486	0.536005	0.60787	0.637097	0.618437	0.680127	0.708904	0.476711	1.18301	0.769165	0.420158	0.584879	0.629704
119	0.653146	0.71864	0.73352	0.607783	0.791196	0.672223	0.537226	0.608605	0.638328	0.619511	0.681264	0.709561	0.47718	1.18406	0.770087	0.420644	0.585829	0.630562
119.2	0.654163	0.719904	0.734566	0.608484	0.792142	0.672762	0.538452	0.609557	0.63958	0.620152	0.682204	0.710343	0.478141	1.18501	0.770872	0.421132	0.58611	0.630928
119.4	0.654882	0.721043	0.73556	0.608957	0.793157	0.673137	0.539712	0.6103	0.641071	0.62114	0.683045	0.710733	0.478989	1.18588	0.771618	0.421433	0.586649	0.631658
119.6	0.6555	0.722163	0.73634	0.609393	0.793822	0.673591	0.540694	0.610998	0.641979	0.62197	0.683645	0.710994	0.479724	1.18666	0.772169	0.421871	0.586847	0.632197
119.8	0.655752	0.722754	0.736952	0.609739	0.794697	0.673922	0.541696	0.611344	0.642903	0.622483	0.684437	0.711388	0.480276	1.18723	0.77277	0.421922	0.587097	0.632702

## Sheet: H. stokesii
Time	Fish			Amphibian			Gecko			Eel			Rodent			Human
0	0.005499	0.004786	0.003852	0.002588	0.002281	0.003507	0.003378	0.003455	0.003428	0	0.001085	0.004063	0.002778	0.00134	4.57e-05	0	0	0.002967
0.2	0.009064	0.010377	0.007914	0.004067	0.003098	0.005001	0.004003	0.004425	0.004652	0.001107	0.00267	0.005435	0.003408	0.002638	0.001135	0	0	0.004276
0.4	0.012948	0.016307	0.012571	0.00548	0.004158	0.00669	0.004535	0.005564	0.005642	0.002854	0.004459	0.007344	0.003995	0.003965	0.002507	0	0	0.005582
0.6	0.016473	0.022606	0.017342	0.006776	0.005291	0.008196	0.005267	0.006901	0.007005	0.004579	0.006026	0.009185	0.004767	0.005448	0.003943	0.000224	0	0.00724
0.8	0.020564	0.028839	0.02226	0.008423	0.006514	0.009649	0.006006	0.008621	0.008187	0.00651	0.007411	0.011569	0.005694	0.006854	0.005416	0.000973	0.000948	0.008773
1	0.024574	0.035324	0.027485	0.010071	0.007767	0.011294	0.006472	0.010208	0.009525	0.00856	0.00935	0.013478	0.006538	0.008372	0.007166	0.001685	0.001946	0.010448
1.2	0.028464	0.041247	0.032049	0.011505	0.009221	0.012908	0.007062	0.011626	0.010464	0.010253	0.01074	0.015439	0.006994	0.009636	0.008916	0.002364	0.002975	0.011859
1.4	0.032119	0.047133	0.035938	0.012957	0.010453	0.014248	0.00788	0.013	0.011504	0.011861	0.012095	0.017226	0.007792	0.010474	0.009909	0.002763	0.004097	0.013597
1.6	0.035483	0.052496	0.039967	0.014284	0.011573	0.015603	0.00819	0.014256	0.012782	0.013646	0.013694	0.01877	0.008427	0.011337	0.010751	0.003478	0.00536	0.014715
1.8	0.038605	0.057081	0.043116	0.015478	0.012887	0.016695	0.008706	0.015201	0.014199	0.014957	0.014853	0.019637	0.009005	0.012333	0.011538	0.004314	0.006565	0.015762
2	0.041088	0.060312	0.045517	0.016213	0.013965	0.017484	0.009169	0.015818	0.014947	0.016134	0.015682	0.020711	0.009239	0.01299	0.012024	0.005199	0.007192	0.016866
2.2	0.04255	0.062421	0.046924	0.016345	0.014875	0.017937	0.009766	0.016405	0.01579	0.016581	0.016195	0.021629	0.009662	0.013292	0.012485	0.005688	0.008017	0.017547
2.4	0.043808	0.064416	0.04843	0.016884	0.015411	0.018486	0.010044	0.017284	0.016547	0.017786	0.017264	0.022305	0.010513	0.013641	0.012634	0.006578	0.009018	0.018327
2.6	0.044939	0.066088	0.049655	0.01723	0.016134	0.019281	0.01093	0.018233	0.017015	0.018327	0.018131	0.023136	0.010947	0.014249	0.013037	0.007166	0.009977	0.01862
2.8	0.04587	0.067895	0.050835	0.017965	0.017301	0.019597	0.011333	0.018721	0.017444	0.018535	0.018985	0.023902	0.011355	0.015084	0.013652	0.007447	0.01074	0.018997
3	0.046939	0.069641	0.051961	0.01877	0.017879	0.020263	0.011853	0.019821	0.01812	0.019299	0.020176	0.024915	0.011477	0.015765	0.014955	0.008101	0.011705	0.019591
3.2	0.048236	0.071278	0.053038	0.019397	0.018958	0.021242	0.012628	0.020766	0.018145	0.019908	0.021449	0.025689	0.012194	0.016599	0.015608	0.008196	0.012367	0.020053
3.4	0.049763	0.072972	0.054117	0.020119	0.019711	0.021796	0.013765	0.021711	0.018381	0.020311	0.022468	0.026095	0.012459	0.017774	0.016199	0.008896	0.01311	0.020626
3.6	0.05015	0.07416	0.055141	0.020419	0.020429	0.022514	0.014422	0.022417	0.018941	0.020949	0.02386	0.026728	0.012647	0.01827	0.01702	0.009034	0.013835	0.020886
3.8	0.0508	0.075275	0.05636	0.021261	0.021094	0.022942	0.014931	0.023429	0.019873	0.021652	0.025004	0.027386	0.012796	0.019029	0.017216	0.009397	0.014102	0.021191
4	0.051589	0.076193	0.057046	0.022117	0.021846	0.023507	0.015738	0.023902	0.020726	0.022773	0.025747	0.027711	0.013137	0.019567	0.017768	0.010215	0.014383	0.021635
4.2	0.052315	0.076842	0.057427	0.022674	0.022197	0.023712	0.016371	0.024434	0.021186	0.023149	0.026658	0.028182	0.013506	0.019963	0.018728	0.010281	0.015424	0.022365
4.4	0.052901	0.077457	0.058344	0.023311	0.022615	0.024406	0.017092	0.025523	0.021616	0.023624	0.027258	0.028989	0.01363	0.020696	0.01971	0.010989	0.016024	0.022522
4.6	0.053107	0.078091	0.058804	0.023687	0.023187	0.024699	0.017765	0.026588	0.022501	0.024272	0.027437	0.029649	0.014191	0.021268	0.020574	0.01142	0.016364	0.023091
4.8	0.054091	0.07872	0.059571	0.024435	0.02343	0.025147	0.017805	0.027046	0.023044	0.024844	0.027738	0.030457	0.014691	0.021922	0.021225	0.01166	0.017202	0.023777
5	0.054494	0.07964	0.060288	0.024966	0.023833	0.025662	0.018096	0.027445	0.023919	0.025419	0.028614	0.030593	0.014979	0.022395	0.021728	0.012356	0.017558	0.024564
5.2	0.054971	0.080125	0.0605	0.025599	0.024211	0.026397	0.018633	0.028061	0.024567	0.025721	0.028836	0.031058	0.015501	0.022809	0.022211	0.012856	0.018151	0.025085
5.4	0.055321	0.081373	0.061108	0.026578	0.024676	0.027035	0.01872	0.028975	0.025509	0.02677	0.029241	0.031581	0.016737	0.023305	0.022256	0.013175	0.018828	0.025765
5.6	0.055976	0.082364	0.062284	0.027459	0.025024	0.027989	0.018965	0.029863	0.026632	0.027539	0.029723	0.031856	0.017192	0.024041	0.022516	0.013903	0.019595	0.026125
5.8	0.056954	0.0834	0.063169	0.028162	0.025754	0.028905	0.01929	0.030576	0.027686	0.028316	0.030002	0.032173	0.017537	0.024669	0.022843	0.014741	0.020014	0.026852
6	0.057811	0.083875	0.063736	0.028268	0.026134	0.030005	0.019255	0.031553	0.028446	0.029158	0.030467	0.033339	0.018188	0.025042	0.023382	0.015083	0.020333	0.028143
6.2	0.058464	0.084976	0.064698	0.028616	0.026522	0.030823	0.0194	0.032808	0.029599	0.029779	0.031267	0.034406	0.019385	0.02546	0.023945	0.015031	0.021425	0.029123
6.4	0.059194	0.085927	0.065666	0.029177	0.027213	0.031529	0.019342	0.033803	0.030276	0.030795	0.032154	0.034537	0.019865	0.026019	0.024334	0.015621	0.021804	0.029635
6.6	0.059575	0.086948	0.066272	0.029759	0.028511	0.032605	0.019676	0.034658	0.030932	0.031394	0.03305	0.03507	0.019973	0.026556	0.025285	0.015792	0.022202	0.030682
6.8	0.060467	0.088438	0.067022	0.030464	0.029781	0.033159	0.01978	0.035529	0.031768	0.031885	0.033868	0.035402	0.020367	0.027291	0.02623	0.01601	0.022748	0.031859
7	0.060977	0.089722	0.067668	0.030779	0.030707	0.034031	0.020328	0.036614	0.032482	0.033136	0.034688	0.035967	0.020703	0.0278	0.026962	0.016279	0.023464	0.032706
7.2	0.061729	0.090859	0.068386	0.031231	0.031612	0.034558	0.020717	0.037325	0.03325	0.034033	0.035037	0.036339	0.021684	0.028763	0.027293	0.016453	0.023939	0.033624
7.4	0.061999	0.092144	0.069319	0.031739	0.031825	0.034733	0.021293	0.038262	0.033707	0.034596	0.035908	0.036893	0.02176	0.029698	0.027909	0.016762	0.024337	0.034596
7.6	0.062111	0.093251	0.070153	0.032017	0.032654	0.03519	0.021553	0.038812	0.034716	0.035423	0.036989	0.037876	0.021967	0.030062	0.028498	0.016859	0.024714	0.034997
7.8	0.062545	0.094506	0.070814	0.032741	0.033425	0.035319	0.022377	0.039903	0.035185	0.036319	0.037606	0.038645	0.022353	0.030999	0.029006	0.017721	0.024616	0.035502
8	0.062392	0.095316	0.071247	0.0333	0.034026	0.035556	0.023025	0.040836	0.035679	0.037368	0.038032	0.039103	0.022562	0.031485	0.029595	0.017762	0.024975	0.035885
8.2	0.062738	0.096258	0.071899	0.034008	0.034602	0.035567	0.023768	0.041812	0.036229	0.037546	0.038249	0.03961	0.022511	0.031623	0.030555	0.01818	0.025507	0.035937
8.4	0.062912	0.097322	0.072937	0.034619	0.035116	0.036221	0.024455	0.042569	0.036919	0.038227	0.03886	0.040535	0.022372	0.032244	0.030776	0.01825	0.025726	0.036286
8.6	0.063176	0.098148	0.073688	0.034767	0.03548	0.036744	0.024769	0.043198	0.038145	0.038957	0.039589	0.041311	0.022775	0.03273	0.031184	0.018655	0.026094	0.037018
8.8	0.063424	0.099124	0.074537	0.035391	0.035897	0.037313	0.025389	0.043378	0.038742	0.039437	0.040553	0.041747	0.023181	0.033439	0.031351	0.019253	0.026676	0.037742
9	0.063007	0.099784	0.075204	0.036011	0.036681	0.037658	0.026405	0.044375	0.039756	0.040263	0.041331	0.042371	0.023539	0.033861	0.031669	0.02023	0.027125	0.037839
9.2	0.063191	0.100715	0.076012	0.036585	0.037434	0.038514	0.027227	0.045468	0.040371	0.041039	0.041881	0.043046	0.024061	0.034377	0.032282	0.020904	0.027536	0.037844
9.4	0.063394	0.101613	0.07653	0.03701	0.038157	0.039626	0.027958	0.046338	0.041127	0.041737	0.042592	0.043721	0.024649	0.034706	0.032882	0.021279	0.027975	0.038107
9.6	0.064089	0.102287	0.077402	0.037523	0.0388	0.040613	0.0292	0.047028	0.042065	0.042196	0.043488	0.044015	0.024511	0.035303	0.033457	0.021735	0.028471	0.038743
9.8	0.064841	0.103452	0.078397	0.037932	0.039775	0.0414	0.029295	0.047394	0.042861	0.043374	0.044333	0.044613	0.024729	0.035933	0.03422	0.022244	0.029039	0.039496
10	0.06569	0.103836	0.078955	0.038614	0.040279	0.042037	0.029279	0.048261	0.043344	0.043841	0.045348	0.045473	0.025466	0.03639	0.035062	0.022076	0.029559	0.040525
10.2	0.066229	0.104861	0.080031	0.039562	0.040798	0.042761	0.029715	0.049029	0.044053	0.044761	0.046185	0.045773	0.026183	0.037059	0.035774	0.022071	0.030164	0.0411
10.4	0.066777	0.105683	0.080691	0.040051	0.041512	0.043456	0.030244	0.049832	0.044768	0.045731	0.046942	0.045852	0.026366	0.037258	0.036931	0.022477	0.030623	0.041471
10.6	0.067068	0.106969	0.081116	0.040408	0.042529	0.044286	0.030882	0.050831	0.04582	0.046769	0.047727	0.046333	0.02694	0.03793	0.037578	0.022732	0.031556	0.042198
10.8	0.067897	0.10833	0.081169	0.040749	0.043166	0.044611	0.031218	0.051554	0.04625	0.047936	0.048303	0.046957	0.027801	0.03874	0.03802	0.023235	0.032182	0.042431
11	0.068233	0.109089	0.081579	0.040921	0.043713	0.045511	0.031803	0.052315	0.047001	0.049192	0.049012	0.047581	0.028213	0.039671	0.038553	0.02336	0.032979	0.042959
11.2	0.068374	0.1103	0.082021	0.0415	0.044107	0.046159	0.032009	0.053255	0.047732	0.049756	0.049233	0.047998	0.029113	0.040573	0.039105	0.023593	0.033106	0.04344
11.4	0.068236	0.111675	0.082738	0.042138	0.044526	0.046743	0.032275	0.053925	0.048059	0.050106	0.049896	0.048702	0.029209	0.041309	0.03955	0.023885	0.033377	0.04394
11.6	0.068896	0.112845	0.083177	0.042887	0.045222	0.047397	0.033217	0.054979	0.048887	0.050702	0.050566	0.049631	0.029584	0.042168	0.040221	0.024536	0.033519	0.043982
11.8	0.069271	0.114151	0.083986	0.043741	0.045613	0.048106	0.03381	0.05598	0.048918	0.051571	0.050954	0.050274	0.030156	0.043127	0.040384	0.025032	0.033739	0.04451
12	0.069678	0.115087	0.084657	0.044351	0.046128	0.048754	0.034115	0.056762	0.049519	0.052038	0.051813	0.051031	0.030246	0.043531	0.040316	0.025014	0.034316	0.045203
12.2	0.070341	0.116206	0.085161	0.045179	0.046735	0.049114	0.034173	0.057446	0.050466	0.052299	0.052317	0.052231	0.030195	0.044114	0.041031	0.02529	0.034676	0.045646
12.4	0.070682	0.117152	0.085813	0.046008	0.047011	0.049621	0.034362	0.058059	0.051311	0.052894	0.053692	0.05344	0.030592	0.044789	0.041075	0.025026	0.035526	0.046526
12.6	0.071497	0.117831	0.086414	0.04653	0.047667	0.050078	0.034753	0.058574	0.052259	0.053652	0.054648	0.053804	0.030948	0.045272	0.041092	0.025317	0.035838	0.047505
12.8	0.071795	0.118965	0.086789	0.047373	0.048515	0.050256	0.03509	0.059	0.052506	0.054292	0.055663	0.054655	0.031595	0.045486	0.040791	0.025296	0.036244	0.04805
13	0.072216	0.119644	0.087577	0.047971	0.049357	0.050444	0.035779	0.060161	0.053526	0.054648	0.056133	0.055617	0.031379	0.045735	0.041264	0.025346	0.036968	0.048139
13.2	0.073452	0.120736	0.088273	0.04863	0.049976	0.051279	0.03628	0.060902	0.054333	0.055273	0.056895	0.05633	0.03181	0.046327	0.041518	0.025566	0.037044	0.048757
13.4	0.074237	0.121239	0.088921	0.049517	0.050644	0.051746	0.036547	0.061271	0.054991	0.055763	0.057757	0.056936	0.032298	0.046845	0.042004	0.025348	0.037315	0.04911
13.6	0.075258	0.122053	0.090088	0.050543	0.05178	0.051875	0.036997	0.061765	0.055508	0.056278	0.058488	0.057617	0.032472	0.047655	0.042374	0.025329	0.037545	0.049281
13.8	0.075936	0.123125	0.09116	0.051264	0.052335	0.052223	0.036693	0.062445	0.056234	0.057018	0.059103	0.058567	0.033058	0.048424	0.042911	0.025486	0.038431	0.050118
14	0.076549	0.123691	0.091559	0.052206	0.052794	0.052573	0.03682	0.063491	0.056876	0.057697	0.060062	0.059148	0.033765	0.048699	0.043566	0.025555	0.039214	0.050161
14.2	0.076943	0.124776	0.092159	0.05259	0.052905	0.053484	0.037372	0.064475	0.058094	0.058546	0.060715	0.059722	0.034157	0.049117	0.044591	0.025604	0.039854	0.050204
14.4	0.077267	0.125825	0.092447	0.052867	0.053559	0.0541	0.037242	0.065397	0.058915	0.059557	0.061548	0.060605	0.034869	0.049249	0.045318	0.026328	0.041006	0.050642
14.6	0.077432	0.12707	0.092867	0.053161	0.054019	0.054888	0.037538	0.066362	0.059908	0.060057	0.062634	0.06112	0.035548	0.049831	0.045549	0.026428	0.04163	0.050682
14.8	0.077704	0.128011	0.093349	0.053317	0.054435	0.05584	0.037875	0.067128	0.060584	0.060985	0.063188	0.061818	0.036088	0.050362	0.046289	0.026691	0.041748	0.05085
15	0.07786	0.128768	0.094239	0.053439	0.05542	0.057006	0.03814	0.068127	0.061452	0.06154	0.063995	0.062126	0.036441	0.050801	0.046912	0.027089	0.042043	0.051402
15.2	0.077755	0.129998	0.09485	0.054026	0.055762	0.057499	0.038359	0.068983	0.062153	0.06209	0.064207	0.062705	0.037216	0.0513	0.04783	0.027589	0.042242	0.052051
15.4	0.077936	0.130998	0.095608	0.054836	0.055954	0.057943	0.038792	0.069428	0.062701	0.062833	0.064941	0.063396	0.037825	0.051773	0.048782	0.028279	0.042994	0.052558
15.6	0.078027	0.131928	0.096135	0.055522	0.056349	0.058614	0.039631	0.070615	0.063623	0.063801	0.065929	0.063753	0.038332	0.052618	0.049535	0.028978	0.043532	0.053009
15.8	0.078483	0.132932	0.096696	0.055732	0.056752	0.059475	0.040013	0.071095	0.064374	0.064628	0.06665	0.063996	0.03878	0.0533	0.050359	0.029427	0.044122	0.054016
16	0.078639	0.13379	0.096935	0.056332	0.057232	0.060025	0.040458	0.071832	0.065156	0.06509	0.067585	0.06443	0.038854	0.053492	0.051089	0.02938	0.04462	0.05549
16.2	0.079031	0.13471	0.097381	0.057222	0.058002	0.06018	0.041163	0.072584	0.06637	0.065984	0.068585	0.064879	0.039265	0.053994	0.051713	0.029906	0.045162	0.056114
16.4	0.079218	0.135086	0.098086	0.058232	0.058766	0.060383	0.041573	0.07343	0.067099	0.06673	0.06955	0.065034	0.039521	0.054408	0.05235	0.0304	0.046066	0.057243
16.6	0.079563	0.135613	0.098896	0.058993	0.05915	0.060766	0.042277	0.074281	0.067561	0.067385	0.070113	0.065122	0.039561	0.054346	0.052734	0.030711	0.046461	0.058259
16.8	0.080045	0.136569	0.099659	0.05984	0.059547	0.061275	0.042852	0.075331	0.067985	0.068198	0.070697	0.065702	0.039785	0.054789	0.053278	0.031256	0.047117	0.058573
17	0.080933	0.136916	0.100542	0.060597	0.060553	0.061808	0.043915	0.076454	0.068671	0.068613	0.070992	0.06603	0.039813	0.055226	0.054075	0.032064	0.047614	0.059273
17.2	0.081357	0.137858	0.100971	0.061377	0.061367	0.062565	0.043799	0.077034	0.069334	0.069915	0.071301	0.066607	0.04061	0.055825	0.054116	0.03238	0.047762	0.059934
17.4	0.081188	0.138718	0.101511	0.06195	0.062403	0.062766	0.044149	0.077681	0.069568	0.070979	0.071936	0.067173	0.040885	0.05617	0.054669	0.032891	0.048481	0.060475
17.6	0.081586	0.139672	0.101965	0.062272	0.063101	0.063395	0.044553	0.078223	0.069993	0.071507	0.072563	0.06785	0.041317	0.056968	0.055458	0.033346	0.049147	0.061225
17.8	0.081939	0.140555	0.102475	0.062353	0.063822	0.064064	0.04452	0.079333	0.071045	0.072458	0.073391	0.068272	0.041923	0.057868	0.056071	0.033881	0.050045	0.061812
18	0.08216	0.141669	0.102682	0.063019	0.064446	0.064777	0.044834	0.080409	0.07147	0.073247	0.074421	0.068999	0.042109	0.058104	0.056745	0.034077	0.050179	0.061629
18.2	0.08257	0.142915	0.103192	0.063243	0.065049	0.065858	0.045289	0.081149	0.072064	0.073517	0.075337	0.070109	0.042411	0.058538	0.057282	0.034064	0.05025	0.06166
18.4	0.08296	0.143691	0.10356	0.063475	0.065902	0.066481	0.045619	0.082078	0.072825	0.074343	0.076126	0.070965	0.043209	0.059005	0.057471	0.034485	0.050058	0.062115
18.6	0.083136	0.144683	0.104486	0.063671	0.066323	0.067405	0.046377	0.0829	0.073739	0.074827	0.077109	0.072012	0.043419	0.059359	0.057945	0.034179	0.049838	0.062106
18.8	0.083447	0.145822	0.105114	0.063681	0.06726	0.068133	0.046603	0.08352	0.07432	0.076166	0.077937	0.072926	0.043674	0.059949	0.058819	0.034607	0.049539	0.062568
19	0.084137	0.146635	0.105535	0.063931	0.068159	0.068648	0.046743	0.084249	0.074667	0.077098	0.078612	0.073729	0.043997	0.060548	0.059336	0.034559	0.049666	0.063289
19.2	0.084849	0.147891	0.106062	0.06417	0.068504	0.068713	0.047201	0.084762	0.075578	0.077858	0.079055	0.074603	0.044106	0.061112	0.06055	0.034454	0.050092	0.063746
19.4	0.085022	0.149002	0.106788	0.064631	0.068811	0.069525	0.047856	0.085399	0.076707	0.078418	0.079978	0.075015	0.044564	0.061518	0.060965	0.034818	0.05001	0.063529
19.6	0.085533	0.149886	0.107572	0.065152	0.069255	0.070095	0.048539	0.086548	0.077995	0.079069	0.080862	0.075248	0.044692	0.062049	0.061158	0.034975	0.050153	0.063895
19.8	0.086507	0.15064	0.108344	0.065763	0.069853	0.070941	0.048986	0.087421	0.078463	0.07928	0.081642	0.075435	0.044918	0.062159	0.061556	0.034826	0.050221	0.064556
20	0.086636	0.151293	0.108906	0.066489	0.070255	0.071611	0.049319	0.088359	0.078943	0.079998	0.082512	0.075833	0.045029	0.062483	0.061708	0.034913	0.050778	0.06503
20.2	0.08689	0.152093	0.109977	0.067243	0.070756	0.072097	0.049895	0.089532	0.079701	0.08053	0.083254	0.076252	0.045331	0.063032	0.06231	0.035793	0.051387	0.065094
20.4	0.087084	0.152983	0.110952	0.068021	0.07085	0.072778	0.049924	0.090238	0.080404	0.081179	0.083889	0.076466	0.045372	0.06382	0.062757	0.036141	0.051791	0.065569
20.6	0.087399	0.153643	0.111954	0.069091	0.070685	0.073772	0.051046	0.091148	0.081009	0.081957	0.084477	0.076918	0.045719	0.064049	0.063106	0.036298	0.052057	0.066073
20.8	0.087854	0.154653	0.112655	0.069762	0.071549	0.074354	0.051734	0.09154	0.081654	0.082849	0.085182	0.077358	0.046394	0.064539	0.063226	0.036593	0.052938	0.066645
21	0.08827	0.155407	0.113272	0.070286	0.072374	0.075057	0.052206	0.091903	0.082622	0.083418	0.085653	0.078162	0.046942	0.064964	0.063175	0.036822	0.053514	0.067769
21.2	0.088525	0.156589	0.113857	0.071041	0.073543	0.075733	0.05229	0.092705	0.083144	0.084573	0.086023	0.078694	0.047578	0.06545	0.063408	0.037024	0.053961	0.06833
21.4	0.088915	0.157594	0.114001	0.071795	0.073966	0.076458	0.052895	0.093262	0.083369	0.085434	0.086846	0.079271	0.047765	0.066432	0.06436	0.037551	0.054794	0.069309
21.6	0.089651	0.158202	0.114312	0.072418	0.074529	0.077193	0.053402	0.093849	0.083924	0.085736	0.087406	0.0796	0.048489	0.067099	0.065052	0.038001	0.055065	0.069932
21.8	0.090293	0.159163	0.114875	0.072994	0.075514	0.077891	0.054013	0.095033	0.084842	0.08647	0.088156	0.080522	0.048565	0.067727	0.065324	0.038172	0.055879	0.070015
22	0.090521	0.159843	0.115467	0.073722	0.076127	0.078385	0.054753	0.095936	0.085219	0.086987	0.088608	0.082069	0.048775	0.068572	0.065813	0.038329	0.056139	0.070487
22.2	0.091103	0.160484	0.115852	0.073978	0.07694	0.078549	0.055593	0.096595	0.086131	0.08746	0.089146	0.083061	0.049165	0.069691	0.066597	0.038354	0.056411	0.07091
22.4	0.09165	0.161203	0.116531	0.074655	0.077147	0.078697	0.056406	0.097912	0.08708	0.088264	0.089798	0.084014	0.049756	0.070549	0.067494	0.039004	0.056737	0.071707
22.6	0.092269	0.162199	0.116928	0.075097	0.077958	0.079532	0.056773	0.098637	0.087829	0.08911	0.090649	0.085061	0.049774	0.071162	0.068522	0.038983	0.057659	0.072309
22.8	0.09312	0.1633	0.117213	0.075571	0.078446	0.079818	0.056987	0.099365	0.08856	0.089835	0.091307	0.085519	0.049864	0.071746	0.069179	0.039409	0.058164	0.072918
23	0.093909	0.164424	0.11773	0.075701	0.079074	0.080322	0.057271	0.1002	0.089291	0.090457	0.09183	0.086076	0.050072	0.072772	0.069852	0.039428	0.058347	0.073318
23.2	0.094499	0.165481	0.118605	0.07613	0.079781	0.08062	0.057902	0.101171	0.090379	0.091064	0.092629	0.086481	0.050278	0.07334	0.071101	0.040102	0.059121	0.073256
23.4	0.094871	0.166502	0.119354	0.076724	0.080445	0.081164	0.058373	0.102184	0.090942	0.091431	0.093495	0.087101	0.050712	0.073278	0.071319	0.040338	0.059477	0.073582
23.6	0.095468	0.167486	0.12012	0.077395	0.080817	0.08131	0.058657	0.103074	0.091346	0.092407	0.094774	0.087717	0.050687	0.073386	0.071789	0.040157	0.060219	0.074257
23.8	0.095396	0.168468	0.121103	0.077602	0.081313	0.081745	0.05865	0.103865	0.091711	0.09283	0.095812	0.088138	0.051321	0.073692	0.072378	0.040775	0.060965	0.074279
24	0.095514	0.169195	0.121805	0.077764	0.082008	0.082227	0.058906	0.104531	0.092711	0.09385	0.0967	0.088234	0.051547	0.074281	0.073068	0.041151	0.061993	0.074707
24.2	0.095701	0.170574	0.122931	0.078213	0.082152	0.082704	0.059224	0.105024	0.093476	0.094729	0.097478	0.088681	0.051912	0.074713	0.073104	0.04178	0.062487	0.075
24.4	0.096002	0.171286	0.123652	0.078775	0.082467	0.083357	0.059322	0.105264	0.094269	0.09573	0.098734	0.089365	0.052593	0.074985	0.073059	0.042109	0.063196	0.075542
24.6	0.096061	0.17182	0.124846	0.079659	0.083318	0.084012	0.060095	0.106023	0.095087	0.096504	0.099929	0.090044	0.05328	0.074912	0.073407	0.04257	0.063659	0.075974
24.8	0.096398	0.172654	0.125469	0.079897	0.084452	0.084515	0.060286	0.106663	0.096025	0.097215	0.100779	0.090661	0.053959	0.075028	0.073203	0.042967	0.064596	0.076613
25	0.096931	0.173464	0.126087	0.080259	0.085506	0.085656	0.060473	0.107619	0.096847	0.097748	0.101052	0.090998	0.054669	0.075432	0.07337	0.043193	0.064593	0.077418
25.2	0.09735	0.174166	0.12661	0.0811	0.086611	0.086342	0.06079	0.108682	0.096971	0.098583	0.101962	0.091374	0.05551	0.075736	0.073574	0.043675	0.06499	0.077909
25.4	0.097317	0.175005	0.126927	0.081556	0.08679	0.087352	0.061261	0.10921	0.097705	0.099254	0.102578	0.092059	0.055914	0.076598	0.074138	0.044032	0.065241	0.078767
25.6	0.097564	0.175819	0.127879	0.081959	0.087619	0.087892	0.061854	0.109967	0.098951	0.099829	0.103054	0.092197	0.056277	0.076923	0.074611	0.044462	0.065511	0.079223
25.8	0.098012	0.17663	0.128305	0.082625	0.087931	0.088338	0.06196	0.110945	0.099926	0.100691	0.103619	0.093304	0.056617	0.077732	0.075049	0.04452	0.066054	0.07938
26	0.098269	0.177031	0.128621	0.083226	0.088343	0.089054	0.062554	0.111886	0.10086	0.101721	0.1041	0.094048	0.057361	0.078809	0.075655	0.044839	0.066033	0.080116
26.2	0.099074	0.177665	0.128825	0.084037	0.088621	0.089761	0.063093	0.112851	0.101875	0.102297	0.104728	0.094746	0.058313	0.080079	0.076012	0.044931	0.06615	0.080778
26.4	0.099663	0.178756	0.129358	0.084852	0.088817	0.090476	0.063467	0.114347	0.102343	0.103303	0.105228	0.095581	0.058848	0.080381	0.076371	0.045566	0.066653	0.081382
26.6	0.100135	0.179699	0.129568	0.085344	0.089313	0.091085	0.06347	0.115515	0.103306	0.10381	0.105666	0.096478	0.059066	0.080998	0.077147	0.045462	0.066833	0.08157
26.8	0.100323	0.181028	0.13002	0.085977	0.089846	0.091851	0.06369	0.116496	0.104308	0.104692	0.106315	0.097332	0.05956	0.081639	0.077981	0.045514	0.066656	0.082212
27	0.100631	0.182119	0.130594	0.086428	0.09064	0.092486	0.063813	0.117171	0.104717	0.105632	0.107081	0.097778	0.060261	0.082395	0.079015	0.045415	0.066509	0.082457
27.2	0.100585	0.182713	0.13098	0.086809	0.09166	0.092888	0.064024	0.118087	0.105187	0.106096	0.107722	0.098356	0.060339	0.082615	0.079973	0.045609	0.066924	0.083051
27.4	0.101148	0.183755	0.1315	0.087041	0.091887	0.093227	0.064173	0.118695	0.105105	0.106884	0.108391	0.099218	0.060191	0.082997	0.080231	0.045745	0.066994	0.083632
27.6	0.101666	0.184898	0.132306	0.087451	0.09248	0.093679	0.064129	0.119355	0.105893	0.107712	0.109337	0.099473	0.060349	0.083576	0.081183	0.045992	0.067494	0.083747
27.8	0.101908	0.185792	0.133247	0.087981	0.092882	0.093869	0.064061	0.119913	0.106784	0.107805	0.109994	0.100102	0.060901	0.084318	0.082195	0.046556	0.068367	0.083872
28	0.102086	0.186396	0.13361	0.088638	0.093361	0.094093	0.064486	0.120224	0.107321	0.108472	0.110639	0.10034	0.060779	0.084979	0.08288	0.046731	0.069196	0.084551
28.2	0.102655	0.187456	0.134309	0.088799	0.093627	0.09482	0.064774	0.120825	0.107568	0.108963	0.111484	0.101414	0.061024	0.085344	0.083143	0.047418	0.069993	0.084727
28.4	0.102854	0.188185	0.13502	0.089349	0.094108	0.095591	0.064884	0.121697	0.108073	0.109422	0.112767	0.102197	0.061481	0.08572	0.083727	0.047774	0.070663	0.085112
28.6	0.102683	0.188941	0.136108	0.090078	0.094943	0.096062	0.065327	0.122246	0.109129	0.109731	0.113559	0.102526	0.061842	0.086081	0.084466	0.047779	0.071066	0.08514
28.8	0.103109	0.189795	0.136696	0.090491	0.095378	0.096955	0.065575	0.123129	0.109824	0.109789	0.114091	0.103201	0.062351	0.086851	0.084787	0.047898	0.071699	0.085828
29	0.103386	0.190652	0.137209	0.09072	0.095756	0.097775	0.066153	0.123661	0.110215	0.110061	0.114746	0.103326	0.063187	0.087285	0.085648	0.048002	0.072318	0.086339
29.2	0.103388	0.1912	0.13798	0.091467	0.095862	0.098028	0.066758	0.123929	0.110709	0.110466	0.115736	0.104102	0.063639	0.0878	0.085654	0.048599	0.072729	0.086782
29.4	0.103615	0.192241	0.138754	0.091822	0.096454	0.098579	0.067316	0.124543	0.111627	0.110835	0.116569	0.104132	0.064148	0.08855	0.086091	0.049162	0.073128	0.087108
29.6	0.104149	0.1934	0.139224	0.092215	0.096862	0.099427	0.068291	0.125246	0.112923	0.111732	0.11746	0.104175	0.064544	0.08903	0.086591	0.049421	0.073816	0.087479
29.8	0.104808	0.19413	0.13956	0.092975	0.097096	0.100392	0.068913	0.126419	0.113909	0.11291	0.118111	0.104644	0.065457	0.089522	0.087207	0.049724	0.074536	0.088192
30	0.105351	0.194863	0.140217	0.093459	0.097739	0.101221	0.070206	0.127598	0.114525	0.11413	0.118749	0.105181	0.065579	0.090474	0.087266	0.04979	0.075119	0.088849
30.2	0.105997	0.195529	0.140872	0.093782	0.098224	0.101705	0.071026	0.128852	0.115258	0.114912	0.119615	0.106084	0.065465	0.090942	0.087485	0.049979	0.075622	0.08922
30.4	0.10627	0.196814	0.141735	0.094063	0.098908	0.10194	0.071361	0.13004	0.115485	0.115789	0.120331	0.106924	0.065796	0.090842	0.088573	0.050393	0.076568	0.089646
30.6	0.106513	0.197989	0.142014	0.094559	0.100149	0.102247	0.071984	0.130973	0.116107	0.116519	0.121164	0.107353	0.066377	0.091603	0.089646	0.050326	0.076983	0.090016
30.8	0.10743	0.199117	0.142515	0.094857	0.101567	0.103023	0.072309	0.131481	0.116604	0.117897	0.122013	0.108186	0.066915	0.091876	0.090402	0.050389	0.076878	0.091116
31	0.108023	0.199948	0.143187	0.095214	0.102235	0.103105	0.072419	0.131996	0.116816	0.118474	0.122312	0.108642	0.066972	0.092249	0.091121	0.050677	0.077345	0.091548
31.2	0.108686	0.200812	0.143708	0.095567	0.103051	0.10367	0.072591	0.132897	0.117346	0.119577	0.12312	0.109102	0.066968	0.092798	0.09179	0.050791	0.07774	0.092521
31.4	0.109632	0.202058	0.144309	0.096195	0.103494	0.104425	0.073056	0.133749	0.118343	0.120741	0.124013	0.109821	0.067083	0.093443	0.092506	0.051061	0.078165	0.092939
31.6	0.110139	0.203275	0.145189	0.09675	0.104536	0.104989	0.073194	0.134317	0.119162	0.121047	0.12473	0.110182	0.067099	0.093468	0.093191	0.050887	0.078618	0.093385
31.8	0.110466	0.204159	0.14581	0.097409	0.104905	0.105153	0.073297	0.135027	0.119893	0.121853	0.125542	0.111292	0.067153	0.093763	0.093703	0.051382	0.079474	0.093731
32	0.110892	0.204908	0.146106	0.098067	0.105414	0.105581	0.073691	0.135285	0.120482	0.122797	0.126563	0.112193	0.067417	0.093751	0.094186	0.051886	0.079998	0.09424
32.2	0.11209	0.205846	0.146672	0.098519	0.105911	0.106462	0.073741	0.136135	0.121186	0.123585	0.127313	0.113446	0.067668	0.093971	0.094633	0.051936	0.080502	0.094924
32.4	0.112534	0.207107	0.147433	0.099299	0.106106	0.106897	0.073658	0.136432	0.121679	0.124412	0.127959	0.114336	0.068595	0.094386	0.095054	0.052112	0.080338	0.095451
32.6	0.112917	0.20765	0.14816	0.099765	0.106674	0.107313	0.073884	0.136367	0.122621	0.124767	0.128508	0.115157	0.069026	0.094619	0.095545	0.052426	0.080445	0.095969
32.8	0.113606	0.208387	0.148334	0.100636	0.106952	0.107733	0.074059	0.136935	0.123616	0.124962	0.129013	0.116194	0.069602	0.095045	0.095679	0.053106	0.080707	0.096896
33	0.114007	0.208881	0.148522	0.100837	0.107274	0.108009	0.074711	0.137387	0.123762	0.125669	0.129843	0.116936	0.070202	0.095338	0.096069	0.053765	0.081039	0.0974
33.2	0.114123	0.209468	0.149491	0.101399	0.108081	0.108297	0.075095	0.137885	0.124499	0.126417	0.130587	0.118004	0.070497	0.095705	0.095848	0.054317	0.081006	0.097811
33.4	0.114772	0.210612	0.150031	0.101763	0.108899	0.109065	0.075776	0.138727	0.125371	0.127384	0.131604	0.118245	0.070994	0.096136	0.096152	0.054691	0.08153	0.098852
33.6	0.115295	0.211692	0.150701	0.102342	0.109378	0.109664	0.076664	0.139337	0.126444	0.128274	0.131849	0.11875	0.071499	0.096392	0.096811	0.054921	0.081738	0.099703
33.8	0.115523	0.212593	0.151441	0.103215	0.109933	0.110294	0.077004	0.140293	0.127111	0.128787	0.132581	0.119118	0.071522	0.096918	0.097559	0.055591	0.08233	0.100435
34	0.115975	0.213308	0.152037	0.10395	0.11019	0.110821	0.077747	0.14139	0.127205	0.129402	0.133401	0.119566	0.071427	0.097416	0.098016	0.056078	0.082534	0.101161
34.2	0.116328	0.214098	0.152629	0.104371	0.110637	0.11152	0.078093	0.142406	0.127679	0.129872	0.134249	0.120614	0.07175	0.097786	0.098786	0.056713	0.082912	0.101602
34.4	0.116674	0.215023	0.153191	0.105112	0.111367	0.111952	0.078086	0.143581	0.127937	0.130372	0.134634	0.121334	0.072692	0.098316	0.099374	0.05749	0.08355	0.101947
34.6	0.116841	0.215757	0.153394	0.105626	0.112248	0.11238	0.078754	0.144726	0.128572	0.131247	0.13537	0.121917	0.072907	0.099346	0.100105	0.057671	0.083548	0.102842
34.8	0.117674	0.216406	0.154076	0.106244	0.112447	0.113067	0.079258	0.14548	0.129108	0.131748	0.136176	0.122979	0.073279	0.099838	0.10088	0.057601	0.083894	0.103415
35	0.117551	0.217146	0.154873	0.106819	0.112887	0.113925	0.079256	0.146097	0.129917	0.131954	0.136487	0.123474	0.073371	0.100965	0.101979	0.057843	0.084665	0.103684
35.2	0.117964	0.217884	0.1556	0.10767	0.113469	0.115094	0.079471	0.146838	0.130504	0.133023	0.13755	0.12353	0.074091	0.101409	0.102486	0.058345	0.084891	0.104173
35.4	0.1182	0.219034	0.156137	0.108	0.11425	0.115974	0.079825	0.14767	0.131679	0.133305	0.138406	0.123933	0.074257	0.101988	0.102766	0.058623	0.085046	0.104385
35.6	0.118445	0.219875	0.157123	0.108391	0.115212	0.116393	0.079972	0.148178	0.131975	0.133436	0.139207	0.124174	0.07416	0.102319	0.103031	0.058504	0.085496	0.104777
35.8	0.118821	0.220857	0.157766	0.108969	0.11559	0.116939	0.080094	0.149079	0.132824	0.134485	0.14008	0.124682	0.074769	0.102632	0.103698	0.058763	0.085684	0.105177
36	0.119221	0.22159	0.158206	0.109876	0.116086	0.117894	0.080673	0.14974	0.133514	0.135054	0.140999	0.12515	0.075368	0.102722	0.104573	0.058698	0.086194	0.10569
36.2	0.119693	0.222213	0.159084	0.110199	0.11677	0.118718	0.080908	0.150847	0.134167	0.135242	0.141643	0.125517	0.075923	0.103571	0.104606	0.058838	0.087002	0.106149
36.4	0.11973	0.223056	0.159622	0.110804	0.117576	0.119368	0.081417	0.15138	0.134964	0.135777	0.142307	0.125659	0.076418	0.103948	0.104859	0.058981	0.087329	0.106412
36.6	0.119803	0.223624	0.15998	0.110921	0.118506	0.119672	0.082054	0.152089	0.135823	0.136426	0.143383	0.126202	0.076302	0.104659	0.105105	0.059193	0.087955	0.106695
36.8	0.120384	0.224051	0.160555	0.11169	0.119443	0.119967	0.082227	0.153429	0.136691	0.137025	0.144541	0.126875	0.076741	0.105161	0.105643	0.059353	0.088212	0.107145
37	0.121131	0.224951	0.161305	0.111783	0.120518	0.12056	0.082907	0.154256	0.136957	0.137822	0.145501	0.127587	0.076882	0.105978	0.105656	0.059674	0.08816	0.107326
37.2	0.121349	0.225885	0.162218	0.11233	0.121392	0.12125	0.083541	0.155088	0.138122	0.139029	0.146264	0.128252	0.077155	0.105771	0.10589	0.059921	0.088596	0.107548
37.4	0.12164	0.226741	0.162305	0.113336	0.122274	0.121865	0.084379	0.156105	0.138829	0.139853	0.147185	0.128451	0.077727	0.105797	0.106374	0.060245	0.089007	0.108348
37.6	0.121676	0.227313	0.162848	0.114127	0.123328	0.12232	0.084896	0.15696	0.139544	0.140576	0.148334	0.128986	0.078194	0.106187	0.106831	0.060534	0.089384	0.108228
37.8	0.121976	0.228357	0.163018	0.114857	0.123905	0.123546	0.085505	0.158012	0.140329	0.141627	0.149627	0.129259	0.078333	0.106341	0.107055	0.060974	0.08973	0.108611
38	0.122438	0.228905	0.163574	0.115788	0.124207	0.123983	0.085745	0.159239	0.141114	0.142826	0.149981	0.129848	0.078822	0.106946	0.107161	0.061657	0.090163	0.108828
38.2	0.12273	0.229667	0.163927	0.11621	0.124639	0.124446	0.08595	0.160035	0.141565	0.143906	0.150791	0.130761	0.079013	0.107524	0.107075	0.061836	0.090876	0.109107
38.4	0.122789	0.230506	0.16431	0.116613	0.12496	0.124654	0.086512	0.16101	0.142157	0.144546	0.151707	0.131464	0.079453	0.107883	0.107235	0.062276	0.091426	0.109398
38.6	0.122772	0.231421	0.164783	0.117184	0.125425	0.124951	0.086836	0.161467	0.14294	0.145396	0.152701	0.132564	0.080076	0.108463	0.107794	0.061955	0.091708	0.109681
38.8	0.123044	0.232603	0.165195	0.117677	0.125937	0.12559	0.087081	0.162042	0.143235	0.146053	0.153225	0.133398	0.080342	0.108795	0.108357	0.062107	0.09239	0.109617
39	0.122932	0.233411	0.165913	0.117964	0.126102	0.126037	0.086979	0.16277	0.143854	0.146937	0.153709	0.134033	0.080971	0.109554	0.109144	0.062495	0.092809	0.110098
39.2	0.123137	0.234368	0.166575	0.118332	0.126623	0.126323	0.087166	0.163596	0.1445	0.147647	0.15451	0.13425	0.081525	0.109783	0.109514	0.062891	0.092971	0.110544
39.4	0.123722	0.235638	0.167192	0.118001	0.127132	0.126312	0.087338	0.164157	0.145325	0.147968	0.154884	0.134506	0.081823	0.110088	0.110237	0.062618	0.093403	0.111022
39.6	0.124306	0.236936	0.16799	0.118494	0.127411	0.126394	0.087755	0.164755	0.145965	0.148385	0.155656	0.134946	0.082487	0.110438	0.111195	0.062431	0.094176	0.11141
39.8	0.124619	0.237806	0.168514	0.118972	0.127496	0.126481	0.088131	0.165449	0.146747	0.14917	0.15598	0.135704	0.083328	0.110588	0.111689	0.062307	0.094749	0.111599
40	0.124892	0.238797	0.169117	0.11942	0.128226	0.126807	0.088677	0.166052	0.147761	0.149437	0.156356	0.136181	0.08372	0.111075	0.112177	0.062599	0.095458	0.111954
40.2	0.125228	0.239689	0.169941	0.11978	0.128548	0.126936	0.088738	0.166386	0.148744	0.149651	0.156868	0.137004	0.084196	0.112159	0.112615	0.062988	0.096556	0.112562
40.4	0.125307	0.240837	0.170306	0.120288	0.129027	0.127436	0.089206	0.166695	0.14965	0.150196	0.157111	0.137818	0.084323	0.112512	0.113572	0.062971	0.09727	0.113589
40.6	0.125707	0.241989	0.171006	0.120562	0.129292	0.12771	0.089371	0.167329	0.150056	0.150806	0.157316	0.138679	0.085206	0.113576	0.114238	0.063443	0.097231	0.114581
40.8	0.126896	0.242672	0.171485	0.121268	0.130064	0.128247	0.089756	0.168186	0.151051	0.151454	0.157775	0.139339	0.085966	0.113964	0.115012	0.063526	0.097395	0.115297
41	0.127453	0.24363	0.171734	0.121989	0.13109	0.128725	0.090375	0.168614	0.152254	0.151713	0.157929	0.140203	0.086061	0.114557	0.115055	0.06393	0.097673	0.115896
41.2	0.127787	0.244274	0.17235	0.122844	0.131828	0.129634	0.090751	0.1694	0.152722	0.152827	0.158512	0.141095	0.086535	0.114731	0.116045	0.064407	0.098361	0.116088
41.4	0.12798	0.244845	0.17246	0.123622	0.132732	0.13021	0.091332	0.169994	0.15305	0.153244	0.159003	0.141811	0.087062	0.115531	0.116828	0.064764	0.098486	0.11656
41.6	0.128544	0.24582	0.172738	0.124121	0.133594	0.131031	0.092055	0.170681	0.154168	0.154372	0.159842	0.142837	0.086891	0.116616	0.117118	0.064967	0.099096	0.116675
41.8	0.129072	0.246959	0.173453	0.124943	0.13386	0.131829	0.092248	0.171448	0.154753	0.155435	0.15985	0.143367	0.087094	0.117296	0.117423	0.065547	0.099188	0.117339
42	0.12958	0.247646	0.174491	0.125564	0.13427	0.132296	0.09221	0.172406	0.154964	0.156262	0.160225	0.143969	0.087547	0.118075	0.117737	0.066269	0.099419	0.117886
42.2	0.130058	0.248701	0.17492	0.126124	0.134548	0.133133	0.092739	0.173211	0.155223	0.157227	0.161275	0.14467	0.087286	0.118137	0.117876	0.066598	0.099763	0.118327
42.4	0.130231	0.2493	0.175571	0.126735	0.13505	0.133828	0.093118	0.174112	0.15581	0.15807	0.162385	0.145653	0.087564	0.119065	0.1182	0.067248	0.099942	0.117976
42.6	0.13044	0.249847	0.175959	0.12746	0.135554	0.134282	0.093189	0.175327	0.156443	0.159331	0.163251	0.146655	0.087558	0.119012	0.118678	0.06731	0.100374	0.118287
42.8	0.130738	0.250749	0.176058	0.127822	0.136161	0.1351	0.093665	0.176405	0.156565	0.160206	0.164046	0.147202	0.087325	0.119773	0.119089	0.067833	0.101069	0.118847
43	0.131194	0.251088	0.177067	0.128392	0.136222	0.135572	0.093996	0.177278	0.156784	0.161216	0.165264	0.147556	0.087999	0.120184	0.119687	0.067993	0.101471	0.118613
43.2	0.131841	0.251908	0.177634	0.128838	0.137078	0.136373	0.094168	0.178005	0.157367	0.161695	0.16612	0.148136	0.088627	0.120953	0.120052	0.068149	0.101421	0.118907
43.4	0.132942	0.25291	0.177987	0.129025	0.137288	0.136604	0.094645	0.179131	0.157756	0.162529	0.167194	0.148886	0.089301	0.121229	0.120687	0.068173	0.102083	0.119307
43.6	0.133204	0.253704	0.178261	0.129772	0.137878	0.137247	0.095339	0.179997	0.158187	0.162863	0.168302	0.149613	0.089864	0.121715	0.121053	0.068376	0.102715	0.119254
43.8	0.133458	0.254126	0.178623	0.130088	0.138568	0.137743	0.096106	0.180831	0.158972	0.163513	0.169369	0.150066	0.090031	0.122023	0.121306	0.068653	0.103055	0.119648
44	0.133847	0.255468	0.17889	0.130571	0.139099	0.138652	0.096592	0.18162	0.16002	0.163998	0.170376	0.150239	0.090887	0.122714	0.121915	0.069207	0.103171	0.120383
44.2	0.133935	0.256061	0.179518	0.131275	0.13944	0.139391	0.096946	0.181859	0.160706	0.164709	0.171125	0.150984	0.091388	0.123115	0.122873	0.069439	0.104399	0.121023
44.4	0.134159	0.256863	0.179722	0.131565	0.139909	0.140421	0.0976	0.182479	0.161166	0.165216	0.171742	0.151169	0.091744	0.123367	0.123693	0.069496	0.104959	0.121896
44.6	0.135203	0.257693	0.180139	0.13226	0.14069	0.141037	0.098263	0.183144	0.16153	0.165734	0.172473	0.151263	0.092813	0.124313	0.124479	0.069863	0.104769	0.122476
44.8	0.135905	0.258522	0.180423	0.13285	0.141715	0.14165	0.098745	0.1838	0.162391	0.166024	0.173492	0.151526	0.09324	0.124699	0.12503	0.069769	0.105641	0.122691
45	0.135909	0.259098	0.181166	0.133469	0.142633	0.14232	0.098763	0.18415	0.1631	0.166254	0.174146	0.152013	0.093558	0.124973	0.125717	0.070044	0.106163	0.12288
45.2	0.136611	0.259917	0.182171	0.134189	0.142971	0.142777	0.099237	0.184696	0.163263	0.16679	0.174931	0.152568	0.093957	0.125234	0.126934	0.070184	0.106709	0.123192
45.4	0.136854	0.260494	0.182461	0.13459	0.143409	0.143099	0.09997	0.184898	0.164054	0.166992	0.175215	0.153116	0.094043	0.126034	0.12782	0.070298	0.106862	0.123755
45.6	0.137324	0.261263	0.183231	0.135135	0.144487	0.143819	0.1004	0.185625	0.165193	0.167896	0.175646	0.153748	0.09415	0.126685	0.128134	0.070206	0.107153	0.124393
45.8	0.137582	0.262471	0.184494	0.135952	0.145249	0.144356	0.100476	0.186116	0.165552	0.168626	0.17605	0.154216	0.094447	0.126997	0.128705	0.070496	0.106945	0.125205
46	0.138413	0.263275	0.185407	0.136415	0.145765	0.14507	0.100828	0.186448	0.165936	0.169331	0.176648	0.154658	0.094816	0.126579	0.128683	0.070819	0.107446	0.125957
46.2	0.13845	0.264378	0.186227	0.137444	0.146474	0.145737	0.100838	0.186944	0.167031	0.170247	0.177132	0.155318	0.094515	0.127207	0.128673	0.070941	0.108067	0.12627
46.4	0.139034	0.265276	0.187098	0.137921	0.147197	0.146509	0.101253	0.18733	0.167608	0.171119	0.177901	0.156208	0.095103	0.127905	0.129017	0.071035	0.108762	0.126761
46.6	0.139373	0.266177	0.18767	0.138397	0.147622	0.146842	0.101873	0.188076	0.168231	0.171924	0.178262	0.157306	0.09539	0.12801	0.129203	0.070995	0.109236	0.127365
46.8	0.139896	0.267218	0.188099	0.138899	0.148476	0.147365	0.102224	0.188796	0.169001	0.172503	0.178899	0.157711	0.095644	0.128701	0.129311	0.071087	0.109315	0.127672
47	0.140103	0.26767	0.189033	0.139534	0.149002	0.147792	0.10293	0.189551	0.169774	0.173456	0.179661	0.158486	0.096167	0.129093	0.129533	0.070736	0.109578	0.127388
47.2	0.14023	0.268299	0.189504	0.139939	0.14967	0.148539	0.103187	0.190736	0.171026	0.173884	0.180098	0.159298	0.096703	0.12972	0.129797	0.070503	0.109217	0.128051
47.4	0.140333	0.269474	0.189955	0.140207	0.149936	0.148525	0.103841	0.192064	0.171798	0.174543	0.181171	0.159754	0.096822	0.130102	0.130538	0.070715	0.109797	0.128438
47.6	0.140484	0.270332	0.190474	0.140889	0.150752	0.149504	0.104649	0.192723	0.172806	0.175105	0.181619	0.159931	0.097159	0.131004	0.130795	0.071155	0.109995	0.128727
47.8	0.140797	0.271196	0.190738	0.141136	0.15067	0.149971	0.105275	0.193784	0.174085	0.175918	0.182978	0.160244	0.097593	0.131708	0.131202	0.071476	0.109908	0.128986
48	0.140642	0.272541	0.19132	0.141507	0.15094	0.150614	0.10605	0.194484	0.174959	0.176939	0.183825	0.16079	0.098358	0.13296	0.13196	0.071706	0.110299	0.129141
48.2	0.140692	0.273291	0.191948	0.141641	0.151544	0.151215	0.106742	0.195195	0.175524	0.177843	0.184837	0.161403	0.098423	0.133635	0.132787	0.071779	0.110857	0.129514
48.4	0.141325	0.274563	0.192067	0.141944	0.151989	0.151702	0.107255	0.196045	0.175748	0.178452	0.186099	0.161736	0.098677	0.134168	0.13349	0.072382	0.111118	0.129895
48.6	0.141826	0.275733	0.19272	0.142666	0.152865	0.152085	0.107519	0.196973	0.176595	0.178754	0.187299	0.162256	0.099378	0.134951	0.133383	0.073017	0.110895	0.130234
48.8	0.142006	0.276916	0.19316	0.14309	0.153372	0.152519	0.107619	0.197725	0.177067	0.179458	0.188246	0.162956	0.09962	0.134838	0.133632	0.073336	0.111763	0.130567
49	0.142052	0.277629	0.193603	0.143616	0.154195	0.153001	0.108017	0.198345	0.177877	0.180241	0.18935	0.163524	0.099909	0.135012	0.134463	0.073447	0.112165	0.130842
49.2	0.142753	0.278722	0.194341	0.144156	0.154597	0.153496	0.108524	0.199284	0.178565	0.180953	0.190116	0.164259	0.100276	0.1356	0.135097	0.073754	0.112451	0.13154
49.4	0.143168	0.279819	0.194678	0.144493	0.154993	0.154529	0.108629	0.199828	0.179032	0.181696	0.190558	0.164812	0.100591	0.135911	0.135464	0.074147	0.112473	0.132129
49.6	0.143752	0.280915	0.195451	0.145009	0.155841	0.155365	0.108982	0.20025	0.179393	0.182524	0.191224	0.165472	0.100943	0.135966	0.135316	0.073984	0.113192	0.132712
49.8	0.144098	0.282061	0.196442	0.14568	0.156468	0.156095	0.109174	0.200407	0.180009	0.18301	0.191939	0.166067	0.101007	0.136278	0.135476	0.074239	0.113647	0.133031
50	0.144684	0.282864	0.197333	0.146196	0.156669	0.156957	0.109369	0.200779	0.180528	0.18376	0.192428	0.166735	0.100977	0.136625	0.135187	0.074144	0.114384	0.133533
50.2	0.144757	0.284004	0.198204	0.146808	0.15743	0.157748	0.109683	0.201457	0.181368	0.184209	0.192921	0.167353	0.101347	0.137276	0.135189	0.074252	0.114761	0.133163
50.4	0.145589	0.284949	0.198933	0.147308	0.157808	0.15839	0.110304	0.202243	0.181481	0.184897	0.193379	0.168435	0.102028	0.137656	0.135373	0.074305	0.115284	0.133322
50.6	0.146242	0.285417	0.199545	0.147837	0.158418	0.158933	0.110619	0.203292	0.181833	0.185564	0.193645	0.169431	0.102421	0.137688	0.135387	0.074685	0.11561	0.13327
50.8	0.146825	0.285878	0.200341	0.148396	0.158829	0.159228	0.110631	0.204152	0.182636	0.186086	0.194283	0.169767	0.102605	0.137458	0.135486	0.074841	0.116072	0.133514
51	0.147029	0.286139	0.200904	0.148899	0.159135	0.160232	0.110957	0.204772	0.183425	0.187104	0.194728	0.17076	0.103	0.137885	0.135575	0.074864	0.116578	0.133751
51.2	0.14734	0.2871	0.201498	0.14919	0.159466	0.160888	0.110987	0.205553	0.184402	0.187499	0.195318	0.171206	0.103926	0.138134	0.136235	0.075074	0.116422	0.13406
51.4	0.147962	0.288375	0.202005	0.149615	0.159517	0.16136	0.111462	0.206748	0.18485	0.188201	0.195984	0.171706	0.104591	0.138996	0.136872	0.075161	0.116749	0.134917
51.6	0.148685	0.288976	0.202299	0.150129	0.159865	0.162217	0.111981	0.20753	0.185756	0.188806	0.196522	0.172542	0.105156	0.139941	0.137193	0.075895	0.116763	0.135364
51.8	0.148645	0.289681	0.202452	0.150057	0.160042	0.162426	0.112603	0.208252	0.186354	0.189523	0.197475	0.173279	0.106141	0.140079	0.137965	0.076177	0.116916	0.13579
52	0.148916	0.290817	0.203237	0.150739	0.160804	0.162643	0.113557	0.209117	0.186751	0.190401	0.197913	0.174334	0.106527	0.140896	0.13904	0.076524	0.117689	0.136629
52.2	0.149633	0.291782	0.203603	0.151381	0.161577	0.16269	0.113337	0.209928	0.187746	0.190908	0.199003	0.174574	0.106825	0.141497	0.139811	0.076971	0.117683	0.137252
52.4	0.150114	0.29232	0.204313	0.1518	0.162181	0.162693	0.113752	0.210978	0.188433	0.191585	0.199751	0.174873	0.10753	0.141589	0.140262	0.077724	0.117742	0.137726
52.6	0.15039	0.293018	0.204797	0.152171	0.162832	0.163113	0.114061	0.212149	0.189527	0.192058	0.200512	0.175571	0.108229	0.14242	0.140669	0.078083	0.117908	0.138496
52.8	0.150735	0.293963	0.205147	0.152653	0.163644	0.163569	0.114479	0.213173	0.189882	0.193308	0.201502	0.176458	0.109048	0.142717	0.141688	0.078526	0.118386	0.138951
53	0.15105	0.294787	0.205512	0.153321	0.164261	0.164035	0.11465	0.214236	0.190743	0.194016	0.202556	0.176855	0.109535	0.143511	0.142481	0.078901	0.118456	0.139515
53.2	0.15152	0.295489	0.206034	0.153695	0.164537	0.16469	0.114967	0.215239	0.191381	0.195195	0.202825	0.177654	0.109938	0.144006	0.143034	0.078978	0.118493	0.140021
53.4	0.152024	0.295775	0.206438	0.154212	0.16496	0.165158	0.115217	0.215692	0.192055	0.195704	0.203584	0.178271	0.110174	0.144335	0.143308	0.079179	0.118844	0.140394
53.6	0.152123	0.295897	0.20716	0.154732	0.165933	0.165693	0.115818	0.215742	0.192938	0.196606	0.204782	0.179349	0.110086	0.145127	0.143693	0.079437	0.119482	0.140774
53.8	0.152074	0.296509	0.208182	0.15538	0.166654	0.166662	0.116179	0.216702	0.194137	0.197573	0.205676	0.180367	0.109899	0.145938	0.144245	0.079859	0.120182	0.141095
54	0.152318	0.297683	0.208805	0.156256	0.167	0.167237	0.116901	0.217452	0.194801	0.19864	0.206287	0.180955	0.109993	0.146661	0.144427	0.080349	0.120727	0.141303
54.2	0.152465	0.298394	0.20961	0.156785	0.167763	0.167751	0.117391	0.218376	0.195279	0.199427	0.206878	0.181378	0.110401	0.146739	0.144736	0.080153	0.121023	0.14121
54.4	0.152916	0.29885	0.210373	0.157642	0.1682	0.168202	0.117721	0.2192	0.195593	0.200236	0.207291	0.18226	0.11069	0.147052	0.145096	0.080362	0.121787	0.141581
54.6	0.153422	0.299798	0.211201	0.158033	0.169089	0.168912	0.118028	0.21977	0.196585	0.201032	0.20784	0.183082	0.110846	0.147164	0.14541	0.081031	0.122247	0.141637
54.8	0.15383	0.300843	0.211814	0.158606	0.169356	0.169389	0.118324	0.220136	0.197694	0.20148	0.208379	0.183372	0.110784	0.147062	0.145598	0.081078	0.122832	0.142093
55	0.154037	0.301919	0.211964	0.158892	0.17021	0.170422	0.118758	0.220659	0.198669	0.202209	0.208974	0.18401	0.11115	0.147564	0.145822	0.081108	0.123052	0.142657
55.2	0.154214	0.303112	0.212483	0.159239	0.170814	0.170763	0.119264	0.221558	0.198878	0.202384	0.209685	0.184442	0.111701	0.147441	0.146691	0.081134	0.123365	0.142909
55.4	0.154375	0.303671	0.213197	0.159297	0.171364	0.171482	0.119632	0.222757	0.198948	0.202979	0.210048	0.184953	0.111618	0.147769	0.147128	0.081173	0.124231	0.14363
55.6	0.154804	0.30438	0.213638	0.159817	0.171902	0.171795	0.120186	0.223249	0.199767	0.203222	0.210926	0.185213	0.111455	0.148067	0.147769	0.081785	0.125224	0.143672
55.8	0.155009	0.30525	0.214218	0.160504	0.172851	0.172061	0.12049	0.223948	0.200255	0.203417	0.211529	0.185414	0.111966	0.148048	0.148546	0.081816	0.125717	0.144071
56	0.155485	0.30641	0.21515	0.161315	0.173306	0.172352	0.120937	0.224857	0.201178	0.203429	0.212261	0.185758	0.111901	0.148264	0.149063	0.082101	0.126583	0.144235
56.2	0.155851	0.307267	0.21568	0.161575	0.173912	0.17262	0.120962	0.225758	0.202295	0.203717	0.213245	0.18537	0.112296	0.148832	0.149429	0.082361	0.126786	0.144223
56.4	0.156071	0.308026	0.21653	0.161857	0.174288	0.173195	0.121623	0.226845	0.202592	0.203907	0.21408	0.185644	0.113054	0.149383	0.14951	0.082357	0.127259	0.144849
56.6	0.156425	0.309065	0.216882	0.162605	0.174747	0.173706	0.121881	0.227295	0.203094	0.204268	0.214824	0.186456	0.113168	0.150029	0.149829	0.08255	0.127667	0.145227
56.8	0.1569	0.310067	0.217177	0.163218	0.175476	0.174308	0.122127	0.227541	0.203245	0.205303	0.215703	0.186905	0.113829	0.150775	0.149966	0.082931	0.127392	0.145487
57	0.157259	0.310913	0.217238	0.163761	0.175886	0.174889	0.122419	0.228274	0.204007	0.205597	0.216221	0.187352	0.113981	0.151057	0.150229	0.083097	0.127242	0.14555
57.2	0.157574	0.311409	0.217427	0.163777	0.176598	0.175654	0.123249	0.228666	0.204678	0.206374	0.216632	0.188531	0.113886	0.151596	0.150359	0.083153	0.127394	0.146123
57.4	0.15836	0.312068	0.218196	0.163901	0.176911	0.176436	0.123525	0.229178	0.205297	0.206685	0.217811	0.18916	0.114173	0.152171	0.150262	0.083442	0.127839	0.146747
57.6	0.158437	0.313095	0.218817	0.164374	0.177376	0.177255	0.123964	0.229668	0.206049	0.207715	0.218664	0.18991	0.114331	0.152656	0.150776	0.083633	0.128249	0.14701
57.8	0.158653	0.314495	0.219337	0.165089	0.177687	0.178318	0.124188	0.230539	0.20657	0.208692	0.219174	0.19079	0.114706	0.153346	0.151298	0.083929	0.129135	0.147503
58	0.159356	0.31546	0.219647	0.165933	0.17796	0.178908	0.125021	0.230829	0.206901	0.209418	0.219808	0.191287	0.115356	0.153638	0.151763	0.084042	0.129005	0.147648
58.2	0.159711	0.31592	0.220082	0.166038	0.178801	0.179668	0.125517	0.231351	0.20766	0.210635	0.22026	0.191968	0.115392	0.154399	0.15199	0.083904	0.129087	0.147941
58.4	0.160197	0.316694	0.220728	0.166709	0.179026	0.180361	0.126006	0.231994	0.208526	0.211089	0.220591	0.193045	0.115798	0.155196	0.152145	0.08424	0.129414	0.147897
58.6	0.160727	0.318051	0.221442	0.167026	0.179888	0.18092	0.126643	0.232582	0.209405	0.211962	0.22115	0.193862	0.11628	0.15551	0.152602	0.084407	0.129353	0.148406
58.8	0.160957	0.319244	0.221871	0.167574	0.180384	0.181613	0.126922	0.233328	0.20989	0.212855	0.221757	0.194568	0.116652	0.155801	0.152936	0.084601	0.129933	0.149102
59	0.161237	0.32025	0.222148	0.167898	0.180836	0.181931	0.127414	0.234476	0.210165	0.213698	0.222208	0.195525	0.116994	0.156398	0.153473	0.08484	0.13052	0.149519
59.2	0.161463	0.321137	0.222943	0.168409	0.181286	0.182381	0.127709	0.235708	0.210225	0.214546	0.222759	0.196062	0.117732	0.15659	0.154373	0.085103	0.131183	0.150023
59.4	0.161849	0.321622	0.223762	0.168695	0.181422	0.182818	0.127978	0.236705	0.211091	0.215451	0.22342	0.196549	0.118205	0.157585	0.154795	0.085334	0.132164	0.150626
59.6	0.162837	0.322895	0.224409	0.169303	0.18176	0.183524	0.128515	0.237721	0.211873	0.215728	0.224095	0.19708	0.118697	0.15803	0.155586	0.085972	0.13257	0.150702
59.8	0.162857	0.323941	0.225347	0.169824	0.182547	0.184468	0.128434	0.238901	0.212284	0.216276	0.225105	0.19825	0.119612	0.158601	0.156268	0.086566	0.132253	0.151131
60	0.162787	0.325107	0.226097	0.170593	0.183	0.184738	0.128826	0.239777	0.21298	0.216971	0.225933	0.198899	0.120376	0.159049	0.156577	0.08729	0.132844	0.15157
60.2	0.163082	0.325925	0.226504	0.17121	0.183747	0.184725	0.129081	0.240347	0.213775	0.217752	0.226757	0.199497	0.120848	0.16013	0.156729	0.087358	0.132638	0.152077
60.4	0.163638	0.326883	0.227239	0.171993	0.18462	0.185126	0.129383	0.240574	0.214043	0.218621	0.227574	0.200039	0.12129	0.160417	0.156946	0.087456	0.132602	0.152262
60.6	0.16422	0.327737	0.227691	0.172657	0.185366	0.185477	0.12934	0.241269	0.2145	0.219532	0.228098	0.20056	0.12128	0.160513	0.157528	0.087759	0.132555	0.152794
60.8	0.165166	0.328784	0.227901	0.173145	0.1864	0.185774	0.129646	0.24195	0.215036	0.220497	0.228952	0.201456	0.121693	0.16085	0.157864	0.088182	0.132593	0.152782
61	0.165713	0.329723	0.228386	0.173731	0.187028	0.186227	0.129807	0.24303	0.215452	0.220887	0.229649	0.202242	0.121471	0.160837	0.158434	0.08827	0.132744	0.152708
61.2	0.166398	0.330507	0.228849	0.174418	0.187743	0.186824	0.130578	0.243693	0.216096	0.221355	0.230703	0.202747	0.121282	0.161534	0.158559	0.088356	0.133173	0.153135
61.4	0.166793	0.331384	0.229058	0.175225	0.188249	0.187673	0.130329	0.244143	0.216874	0.222084	0.231539	0.202783	0.121722	0.161917	0.158778	0.088432	0.133681	0.153162
61.6	0.166985	0.332362	0.229305	0.175851	0.189086	0.188231	0.130728	0.244803	0.217554	0.222849	0.232176	0.203688	0.121957	0.162205	0.159244	0.088674	0.134134	0.153432
61.8	0.16702	0.332822	0.229504	0.176621	0.18994	0.189026	0.131406	0.245375	0.218051	0.223608	0.233233	0.204372	0.122023	0.16265	0.159568	0.089344	0.134872	0.15411
62	0.167424	0.333126	0.22979	0.177428	0.191036	0.189401	0.132233	0.245887	0.21862	0.224321	0.234062	0.204548	0.121916	0.163084	0.15956	0.089217	0.134983	0.154384
62.2	0.167628	0.333646	0.230447	0.17797	0.191722	0.189871	0.132598	0.246708	0.219397	0.225305	0.234883	0.205209	0.12172	0.163689	0.15936	0.089518	0.135418	0.154643
62.4	0.167875	0.334617	0.231425	0.178713	0.192142	0.189951	0.133679	0.247582	0.220007	0.22549	0.235747	0.205557	0.122014	0.163563	0.15958	0.08958	0.135543	0.154868
62.6	0.168222	0.335373	0.231965	0.179393	0.192972	0.190374	0.134483	0.247961	0.220448	0.226057	0.236688	0.205653	0.122419	0.163322	0.159908	0.089707	0.135606	0.155704
62.8	0.16858	0.336374	0.232704	0.180088	0.193395	0.190974	0.134971	0.248909	0.221059	0.22651	0.237473	0.205728	0.122542	0.16369	0.160075	0.090074	0.136302	0.155898
63	0.169421	0.337078	0.23362	0.180864	0.193562	0.190991	0.135755	0.249701	0.221736	0.226878	0.238124	0.205899	0.123061	0.16341	0.160433	0.090271	0.137078	0.156151
63.2	0.169551	0.337834	0.234472	0.181183	0.193898	0.191878	0.136227	0.250724	0.222377	0.227423	0.238884	0.206135	0.124132	0.164096	0.160758	0.090561	0.137165	0.156886
63.4	0.16966	0.338491	0.235138	0.181279	0.194245	0.192562	0.137008	0.251474	0.222824	0.227839	0.2393	0.206691	0.12506	0.164494	0.161728	0.091234	0.137655	0.157372
63.6	0.169976	0.339495	0.23596	0.181296	0.194841	0.193457	0.137918	0.252357	0.22317	0.228334	0.239981	0.207358	0.125734	0.164306	0.162369	0.092248	0.137866	0.157773
63.8	0.170115	0.3405	0.237151	0.181477	0.195433	0.194049	0.13797	0.25291	0.223513	0.229221	0.24096	0.207917	0.126738	0.164815	0.162834	0.093083	0.137732	0.158507
64	0.170553	0.341353	0.237487	0.182103	0.196194	0.194362	0.138708	0.253274	0.224066	0.230268	0.241454	0.208362	0.127661	0.165001	0.162777	0.093606	0.138115	0.158924
64.2	0.171265	0.342122	0.23829	0.182193	0.197004	0.194905	0.138926	0.253494	0.225166	0.231237	0.242014	0.209127	0.128162	0.165391	0.163068	0.093473	0.138409	0.158978
64.4	0.171855	0.34314	0.23898	0.182486	0.197432	0.195695	0.139197	0.254162	0.225769	0.23226	0.24255	0.209939	0.128501	0.165531	0.163622	0.093955	0.138992	0.158706
64.6	0.172613	0.344243	0.239899	0.182845	0.197304	0.19675	0.138796	0.255152	0.226514	0.232832	0.243101	0.210967	0.128846	0.166276	0.164132	0.094452	0.139417	0.159508
64.8	0.173276	0.345213	0.240186	0.183253	0.197357	0.197726	0.139192	0.255936	0.227584	0.233849	0.243625	0.212051	0.129043	0.16667	0.164499	0.094707	0.139878	0.159372
65	0.173645	0.346011	0.240524	0.183371	0.197367	0.198696	0.139146	0.256507	0.228192	0.234486	0.244474	0.212711	0.129518	0.16717	0.164873	0.094893	0.140331	0.159836
65.2	0.174112	0.347012	0.240668	0.183881	0.198198	0.199393	0.139691	0.257247	0.229396	0.235004	0.245231	0.213445	0.129608	0.168	0.165018	0.095116	0.140883	0.160205
65.4	0.174244	0.347827	0.241085	0.184126	0.198797	0.200495	0.139461	0.257748	0.22994	0.236009	0.245804	0.21425	0.130092	0.16874	0.165361	0.095317	0.141259	0.160921
65.6	0.174441	0.348755	0.241576	0.184646	0.199531	0.200958	0.139824	0.258459	0.230709	0.236795	0.246459	0.215516	0.129978	0.169217	0.165692	0.095306	0.141514	0.16152
65.8	0.174393	0.349552	0.24181	0.185577	0.200089	0.201374	0.140008	0.258884	0.231116	0.237512	0.247366	0.215508	0.129987	0.170029	0.166032	0.095192	0.141743	0.162094
66	0.175226	0.350461	0.242702	0.186233	0.200525	0.201679	0.139845	0.259295	0.231716	0.238056	0.248369	0.215874	0.130187	0.170696	0.16635	0.095131	0.14181	0.162491
66.2	0.175799	0.351249	0.243039	0.186589	0.200564	0.201951	0.140212	0.260052	0.232459	0.238398	0.249473	0.216737	0.13039	0.171026	0.167124	0.095121	0.141842	0.163009
66.4	0.176353	0.351888	0.243522	0.187168	0.201344	0.202464	0.14076	0.260443	0.233695	0.238596	0.250293	0.216964	0.130277	0.171426	0.167335	0.09523	0.141681	0.163291
66.6	0.176973	0.352492	0.244087	0.187939	0.202136	0.203134	0.140813	0.260826	0.234671	0.239107	0.251399	0.217478	0.130054	0.171888	0.167709	0.094673	0.141866	0.163387
66.8	0.177042	0.353443	0.244863	0.188699	0.202498	0.203331	0.141023	0.261875	0.235764	0.239426	0.252356	0.217733	0.130167	0.172444	0.168089	0.09482	0.142158	0.163527
67	0.177743	0.353974	0.2451	0.189723	0.20297	0.203578	0.141253	0.262749	0.236586	0.240263	0.252892	0.218166	0.13045	0.172408	0.168639	0.095088	0.142413	0.163864
67.2	0.177599	0.354664	0.245103	0.190147	0.203576	0.20405	0.141417	0.263792	0.237348	0.240633	0.253299	0.218804	0.130856	0.172996	0.168877	0.095496	0.142069	0.164595
67.4	0.177579	0.355411	0.245548	0.190809	0.204519	0.204178	0.142111	0.264384	0.237882	0.241685	0.253874	0.219176	0.131048	0.172977	0.16942	0.096072	0.142641	0.165329
67.6	0.177724	0.355984	0.246017	0.191818	0.204938	0.204585	0.14291	0.265123	0.238542	0.242536	0.254495	0.219722	0.131136	0.173274	0.16943	0.096524	0.143029	0.165884
67.8	0.178153	0.357107	0.246768	0.192422	0.205499	0.204894	0.143388	0.266038	0.239216	0.243439	0.254902	0.220372	0.131296	0.173868	0.169981	0.09654	0.143459	0.166378
68	0.178015	0.357671	0.247266	0.193252	0.206161	0.205312	0.143997	0.267026	0.239669	0.244175	0.255246	0.221033	0.131347	0.174021	0.170292	0.096488	0.144164	0.166307
68.2	0.177873	0.358481	0.2478	0.193565	0.206409	0.205831	0.144451	0.267903	0.240687	0.244696	0.25533	0.221801	0.131711	0.174149	0.171157	0.096944	0.144926	0.166242
68.4	0.177791	0.359295	0.248284	0.19417	0.206607	0.206245	0.145226	0.268811	0.241381	0.245075	0.255782	0.222599	0.132106	0.174189	0.171132	0.097624	0.14532	0.166478
68.6	0.178226	0.360219	0.248786	0.194623	0.206562	0.207016	0.145873	0.269717	0.241938	0.245212	0.256298	0.223172	0.132322	0.174612	0.171398	0.097937	0.14553	0.166848
68.8	0.178414	0.361164	0.249062	0.195183	0.207148	0.207487	0.1464	0.270738	0.242419	0.245659	0.256958	0.223472	0.132648	0.174897	0.171475	0.098297	0.146074	0.167021
69	0.178753	0.36162	0.249687	0.195485	0.207889	0.20769	0.147001	0.271238	0.242991	0.2463	0.25782	0.224264	0.133506	0.175472	0.171409	0.098686	0.14693	0.167394
69.2	0.178897	0.362443	0.250425	0.196242	0.208919	0.208185	0.14742	0.271963	0.243331	0.247177	0.258366	0.22487	0.133742	0.176169	0.171565	0.099064	0.147542	0.167501
69.4	0.179371	0.362933	0.251346	0.196945	0.209372	0.208739	0.147719	0.272312	0.243448	0.248081	0.259031	0.225076	0.134409	0.176744	0.172056	0.099547	0.147808	0.167669
69.6	0.179907	0.363587	0.251626	0.197693	0.20997	0.20887	0.14785	0.272854	0.243826	0.248857	0.259798	0.2255	0.134773	0.177229	0.172495	0.099329	0.148117	0.168112
69.8	0.180583	0.364408	0.25202	0.197996	0.21054	0.209717	0.148059	0.273577	0.243664	0.249461	0.260869	0.225242	0.135582	0.177949	0.173052	0.09932	0.14831	0.168644
70	0.181139	0.36513	0.253182	0.197966	0.210919	0.210205	0.148553	0.274321	0.244353	0.249927	0.261971	0.225975	0.136031	0.179059	0.173808	0.099731	0.148786	0.168839
70.2	0.18174	0.365887	0.253409	0.198228	0.211685	0.211046	0.148687	0.274878	0.24525	0.250932	0.262811	0.226569	0.13609	0.179947	0.174705	0.099876	0.149178	0.169412
70.4	0.182273	0.366805	0.254237	0.19894	0.212394	0.211911	0.148811	0.275553	0.245914	0.252195	0.263955	0.227445	0.136061	0.180555	0.174391	0.100079	0.149505	0.170104
70.6	0.182661	0.367749	0.2551	0.199499	0.213202	0.212565	0.148738	0.27652	0.246372	0.253286	0.265112	0.227941	0.136455	0.18138	0.174982	0.100003	0.149959	0.170486
70.8	0.182937	0.368564	0.255366	0.200156	0.213191	0.213271	0.148822	0.277187	0.24676	0.254058	0.265927	0.2281	0.136786	0.181595	0.175173	0.100576	0.150133	0.171503
71	0.183631	0.369237	0.255272	0.200569	0.21413	0.213929	0.14865	0.277991	0.247162	0.255379	0.266672	0.228559	0.137276	0.181867	0.175088	0.100684	0.15104	0.172003
71.2	0.18366	0.370168	0.256038	0.201033	0.215079	0.214392	0.148844	0.278667	0.247768	0.256326	0.267735	0.229015	0.137544	0.18226	0.175219	0.100813	0.151638	0.173162
71.4	0.183583	0.371121	0.256564	0.201486	0.215786	0.214804	0.149363	0.279816	0.248091	0.257578	0.26871	0.229398	0.137517	0.18248	0.175592	0.101179	0.152563	0.173825
71.6	0.183547	0.371959	0.257146	0.202488	0.216241	0.214957	0.149752	0.280852	0.248666	0.258274	0.269564	0.230173	0.137814	0.182723	0.176296	0.101131	0.152942	0.174029
71.8	0.183935	0.37332	0.257916	0.202592	0.217076	0.214956	0.150315	0.281425	0.249427	0.258988	0.270368	0.231013	0.137865	0.18311	0.176974	0.100883	0.153224	0.17424
72	0.184204	0.374076	0.25842	0.202959	0.217951	0.215661	0.150764	0.28215	0.2502	0.259387	0.271194	0.232048	0.137969	0.183427	0.177451	0.100953	0.153291	0.17428
72.2	0.184427	0.37497	0.258924	0.203007	0.21872	0.216195	0.151482	0.282882	0.251368	0.259535	0.271677	0.232991	0.138373	0.183648	0.178424	0.101437	0.153659	0.174661
72.4	0.184914	0.375908	0.259531	0.203338	0.219644	0.216451	0.151747	0.283538	0.252133	0.259528	0.272557	0.233839	0.138446	0.184003	0.178835	0.101668	0.153811	0.175182
72.6	0.185283	0.377109	0.260072	0.203657	0.22031	0.216943	0.152173	0.284709	0.252985	0.259754	0.273237	0.234663	0.138687	0.184635	0.179338	0.101745	0.154027	0.174866
72.8	0.186011	0.377742	0.260623	0.204454	0.220989	0.217325	0.152289	0.285448	0.25356	0.260484	0.273898	0.235368	0.139378	0.184824	0.179256	0.10229	0.154001	0.175405
73	0.186527	0.378111	0.261371	0.204903	0.221549	0.217745	0.152609	0.286249	0.254449	0.261439	0.274452	0.236348	0.139752	0.184999	0.179647	0.102815	0.154085	0.175678
73.2	0.187275	0.378976	0.261967	0.205655	0.222119	0.218192	0.152826	0.286958	0.254996	0.261732	0.275141	0.236968	0.139776	0.184971	0.180114	0.103581	0.15421	0.175495
73.4	0.187909	0.379294	0.262719	0.206284	0.222453	0.218678	0.153425	0.287726	0.255813	0.262244	0.275649	0.237369	0.140172	0.185188	0.180601	0.103776	0.154141	0.175287
73.6	0.188332	0.380054	0.263452	0.206956	0.223271	0.219393	0.153395	0.288567	0.256258	0.262747	0.276199	0.238184	0.140496	0.185551	0.181071	0.104041	0.154241	0.175298
73.8	0.18893	0.381144	0.264159	0.207676	0.223662	0.220312	0.153764	0.289268	0.256826	0.26344	0.276912	0.239013	0.140862	0.18619	0.181549	0.104965	0.153991	0.175387
74	0.189898	0.382002	0.265257	0.208141	0.224049	0.220618	0.154015	0.289897	0.257797	0.264161	0.276993	0.240052	0.141279	0.187115	0.181629	0.105897	0.154253	0.175447
74.2	0.190446	0.382993	0.265539	0.208801	0.224834	0.221661	0.154191	0.290004	0.258593	0.26524	0.277393	0.240689	0.141529	0.187347	0.182176	0.106079	0.154258	0.176219
74.4	0.190707	0.383804	0.265849	0.209493	0.225135	0.22217	0.154908	0.290887	0.258817	0.266151	0.277659	0.24171	0.1417	0.187637	0.181737	0.106191	0.155018	0.177085
74.6	0.191081	0.38442	0.266504	0.210276	0.225649	0.223152	0.155071	0.291439	0.259191	0.267085	0.277954	0.241732	0.142708	0.188057	0.181901	0.106671	0.156105	0.177101
74.8	0.191394	0.385274	0.266965	0.211032	0.225863	0.223997	0.155722	0.291519	0.25933	0.267901	0.278271	0.242218	0.143149	0.187987	0.181537	0.107109	0.156872	0.177736
75	0.191259	0.386653	0.267028	0.211345	0.226764	0.22456	0.156199	0.292375	0.25976	0.268869	0.278905	0.242589	0.14336	0.188618	0.181863	0.10725	0.157373	0.178407
75.2	0.191565	0.387627	0.267669	0.211658	0.227236	0.225035	0.157151	0.29276	0.260029	0.269571	0.279594	0.242944	0.143693	0.188982	0.182036	0.107516	0.157861	0.178976
75.4	0.191426	0.388361	0.26776	0.211893	0.22742	0.225197	0.1579	0.293712	0.26025	0.270173	0.280211	0.243722	0.144207	0.189433	0.182539	0.107693	0.158202	0.179108
75.6	0.191929	0.389088	0.268286	0.21237	0.227685	0.225229	0.158843	0.293975	0.260818	0.270972	0.281156	0.244295	0.144737	0.189958	0.18291	0.107528	0.158321	0.179219
75.8	0.192455	0.390231	0.268751	0.212143	0.228058	0.225834	0.159605	0.294433	0.261654	0.271827	0.281854	0.245021	0.145277	0.190383	0.183501	0.10715	0.158822	0.179567
76	0.192964	0.391035	0.269196	0.212383	0.228227	0.226575	0.160501	0.295338	0.262279	0.272401	0.283021	0.245498	0.145619	0.190645	0.183938	0.107108	0.159309	0.180065
76.2	0.193427	0.391577	0.269885	0.21268	0.228713	0.227745	0.160893	0.296357	0.26273	0.272975	0.283423	0.245703	0.145684	0.190995	0.1844	0.106875	0.159863	0.180718
76.4	0.194151	0.392097	0.270412	0.21277	0.229274	0.228567	0.161165	0.297612	0.263271	0.273438	0.284507	0.246866	0.14605	0.191745	0.184353	0.106909	0.160051	0.18099
76.6	0.194879	0.392964	0.270896	0.213455	0.229507	0.229449	0.161714	0.298935	0.263713	0.274031	0.285483	0.247408	0.146776	0.19177	0.184637	0.106879	0.159996	0.18092
76.8	0.195543	0.39357	0.271642	0.214129	0.229496	0.229853	0.162005	0.299529	0.264321	0.275027	0.286268	0.248157	0.146894	0.191834	0.184795	0.10721	0.159979	0.181394
77	0.195492	0.39463	0.272811	0.21456	0.230218	0.230727	0.162307	0.300842	0.264786	0.275581	0.287223	0.248859	0.147224	0.19227	0.185431	0.107247	0.160182	0.181259
77.2	0.195474	0.395438	0.273609	0.215523	0.230584	0.231399	0.162643	0.301545	0.265161	0.275748	0.288152	0.249546	0.147506	0.19285	0.185783	0.107228	0.160495	0.180955
77.4	0.195705	0.396226	0.274242	0.215966	0.231022	0.232113	0.162891	0.302448	0.265667	0.276462	0.28884	0.250193	0.14823	0.193592	0.185921	0.107019	0.160867	0.180766
77.6	0.19612	0.397409	0.274949	0.216519	0.231853	0.232903	0.162823	0.302932	0.266302	0.277136	0.289887	0.251311	0.148794	0.194506	0.186499	0.107456	0.160918	0.180996
77.8	0.196415	0.398329	0.275202	0.21729	0.232422	0.233751	0.162858	0.303519	0.267096	0.277788	0.290686	0.251922	0.149463	0.195147	0.18698	0.107763	0.160884	0.181174
78	0.197039	0.399405	0.275732	0.217741	0.233256	0.234378	0.163026	0.303939	0.268246	0.278321	0.291032	0.252543	0.149673	0.195907	0.18723	0.107733	0.161271	0.181442
78.2	0.196932	0.400572	0.276176	0.218258	0.233863	0.23498	0.16368	0.3042	0.268749	0.279057	0.292062	0.253243	0.150178	0.196284	0.187837	0.107374	0.161641	0.18188
78.4	0.197047	0.40138	0.276679	0.219002	0.234336	0.235494	0.163403	0.304928	0.269711	0.279777	0.292463	0.253661	0.150497	0.196883	0.187677	0.107422	0.162432	0.182253
78.6	0.197356	0.402339	0.277522	0.219484	0.235108	0.235967	0.163311	0.305196	0.270226	0.280213	0.29307	0.253803	0.15098	0.197633	0.188056	0.108121	0.162934	0.182739
78.8	0.197632	0.403151	0.277992	0.219892	0.235724	0.236278	0.16383	0.305729	0.270828	0.280516	0.293931	0.254551	0.150457	0.198664	0.188475	0.107975	0.163238	0.183407
79	0.197769	0.404158	0.278411	0.219836	0.236248	0.236236	0.163946	0.306383	0.271484	0.280861	0.29466	0.255005	0.150672	0.199241	0.189196	0.108236	0.163318	0.18451
79.2	0.198614	0.404923	0.278691	0.220077	0.236731	0.236603	0.164361	0.306712	0.272279	0.281495	0.295246	0.255567	0.151331	0.200014	0.189441	0.108309	0.164039	0.184939
79.4	0.199069	0.405672	0.279112	0.220453	0.23691	0.236695	0.16459	0.307396	0.273279	0.28211	0.295828	0.255806	0.151456	0.200364	0.190083	0.108461	0.164226	0.18544
79.6	0.199874	0.40625	0.279736	0.22062	0.237354	0.237027	0.165177	0.307587	0.274112	0.283315	0.296776	0.255761	0.151536	0.200448	0.19033	0.108916	0.16478	0.185461
79.8	0.200374	0.406739	0.280149	0.220959	0.23797	0.237683	0.165244	0.308277	0.274935	0.284052	0.297588	0.256321	0.151879	0.20038	0.190729	0.108637	0.164797	0.186027
80	0.201081	0.407094	0.280962	0.221303	0.238435	0.23855	0.165756	0.308442	0.27571	0.284587	0.298337	0.256802	0.151749	0.200618	0.19103	0.109319	0.164994	0.186123
80.2	0.202025	0.407395	0.281908	0.221565	0.239205	0.23944	0.16582	0.309126	0.276634	0.28534	0.298921	0.257302	0.151719	0.201061	0.19117	0.109481	0.164963	0.186233
80.4	0.202379	0.407773	0.282713	0.22178	0.2397	0.239503	0.166277	0.309603	0.277261	0.285863	0.299986	0.25834	0.152166	0.20118	0.191478	0.109983	0.164855	0.186092
80.6	0.202782	0.408871	0.283228	0.222644	0.24045	0.239953	0.166759	0.310085	0.277795	0.286815	0.300853	0.258909	0.152695	0.200964	0.1921	0.110191	0.165174	0.185853
80.8	0.20277	0.40942	0.284488	0.22295	0.241152	0.239782	0.167529	0.311116	0.278043	0.287536	0.301618	0.259946	0.152927	0.201279	0.192672	0.110331	0.165524	0.185713
81	0.202845	0.4104	0.285377	0.223684	0.24172	0.240192	0.168169	0.311995	0.277819	0.287863	0.3022	0.260691	0.153455	0.201895	0.193387	0.110511	0.165582	0.18576
81.2	0.20316	0.410722	0.285962	0.224341	0.241878	0.240495	0.168723	0.312607	0.277956	0.288481	0.30305	0.261461	0.153608	0.202074	0.193779	0.111295	0.165875	0.185832
81.4	0.203391	0.411612	0.286374	0.224816	0.242713	0.241371	0.169467	0.313586	0.278092	0.289564	0.303785	0.26196	0.154125	0.202278	0.19391	0.111831	0.166152	0.185791
81.6	0.203504	0.412306	0.287063	0.22559	0.243311	0.24222	0.169755	0.314155	0.278756	0.290184	0.304748	0.262804	0.154442	0.20261	0.194962	0.112513	0.166503	0.185873
81.8	0.20372	0.413472	0.287411	0.226406	0.243708	0.242744	0.17021	0.315525	0.27899	0.290807	0.305394	0.263026	0.154973	0.202845	0.195583	0.112542	0.166836	0.185563
82	0.20397	0.414719	0.288312	0.227105	0.244001	0.242855	0.17087	0.316476	0.279388	0.291605	0.306153	0.263777	0.154914	0.203154	0.195296	0.112916	0.166763	0.186268
82.2	0.20389	0.415856	0.288898	0.227834	0.2445	0.242789	0.171199	0.31723	0.279802	0.29197	0.307142	0.264406	0.155264	0.203279	0.195328	0.113304	0.166989	0.186775
82.4	0.203954	0.416918	0.289462	0.22832	0.245204	0.243063	0.171112	0.318557	0.281109	0.292474	0.307289	0.264517	0.155334	0.20387	0.195565	0.113344	0.167298	0.187615
82.6	0.204625	0.417633	0.289994	0.228834	0.245945	0.243507	0.171844	0.319255	0.281966	0.292844	0.307953	0.265216	0.155203	0.204514	0.195963	0.113638	0.167789	0.188378
82.8	0.204946	0.41839	0.2903	0.22968	0.246169	0.24421	0.172463	0.320185	0.282951	0.293231	0.308491	0.266121	0.155314	0.205284	0.196225	0.113209	0.16809	0.188744
83	0.205286	0.419467	0.290631	0.230203	0.246446	0.24454	0.172713	0.32095	0.283804	0.293755	0.309137	0.266657	0.155735	0.205205	0.196509	0.113312	0.168339	0.189618
83.2	0.205644	0.420149	0.290433	0.23044	0.246979	0.245491	0.173252	0.321694	0.284778	0.294169	0.309535	0.267067	0.155773	0.206027	0.196494	0.113126	0.168564	0.189863
83.4	0.205973	0.420888	0.290763	0.230908	0.247612	0.245956	0.173779	0.322441	0.285571	0.29479	0.31001	0.267433	0.155814	0.206269	0.196947	0.113215	0.168504	0.190011
83.6	0.206451	0.421527	0.290985	0.231446	0.248769	0.247098	0.174456	0.322728	0.286241	0.295893	0.310659	0.267779	0.156199	0.206344	0.197353	0.11343	0.168948	0.190117
83.8	0.207026	0.422251	0.291571	0.231873	0.249135	0.247954	0.17459	0.32337	0.28728	0.29599	0.311237	0.268793	0.156479	0.206405	0.197741	0.113435	0.16877	0.19072
84	0.207362	0.423616	0.29225	0.232142	0.249585	0.248952	0.174802	0.323844	0.288625	0.296506	0.311922	0.269727	0.156945	0.206924	0.19808	0.113888	0.16912	0.190811
84.2	0.207537	0.424776	0.293041	0.232826	0.250526	0.249164	0.174967	0.324259	0.28928	0.296929	0.312794	0.270336	0.157244	0.207162	0.198094	0.114047	0.169632	0.191338
84.4	0.208	0.425667	0.293545	0.233234	0.251459	0.249568	0.175464	0.324784	0.289832	0.297451	0.31354	0.271454	0.157483	0.207503	0.198841	0.114014	0.170099	0.191614
84.6	0.208467	0.426619	0.294015	0.233469	0.25249	0.249875	0.17598	0.325614	0.290719	0.297866	0.314578	0.272537	0.158117	0.207992	0.19986	0.113729	0.170197	0.191721
84.8	0.208786	0.427398	0.294869	0.233638	0.253222	0.249901	0.176271	0.326803	0.290915	0.298411	0.315301	0.273191	0.158373	0.208183	0.200825	0.11424	0.170627	0.191966
85	0.209356	0.428048	0.295452	0.234215	0.25371	0.250637	0.176733	0.327393	0.29153	0.29936	0.316006	0.273529	0.158517	0.208684	0.201119	0.114672	0.171085	0.192286
85.2	0.209681	0.428582	0.295926	0.23467	0.25429	0.251662	0.176925	0.3285	0.291786	0.300274	0.317039	0.274256	0.159102	0.209072	0.20104	0.115472	0.17141	0.192487
85.4	0.209559	0.42955	0.296642	0.235247	0.254766	0.252628	0.177066	0.329279	0.291992	0.301223	0.317848	0.274704	0.159594	0.20966	0.201799	0.115395	0.171799	0.1926
85.6	0.209993	0.43044	0.297417	0.235845	0.254905	0.253164	0.176878	0.329927	0.292354	0.302153	0.318818	0.275394	0.16005	0.209888	0.202367	0.115656	0.172553	0.193023
85.8	0.210443	0.431833	0.298127	0.236317	0.25513	0.253583	0.177174	0.330743	0.292419	0.303349	0.319799	0.276128	0.160829	0.210195	0.20228	0.115712	0.172778	0.193176
86	0.210662	0.432575	0.299273	0.236861	0.25556	0.254068	0.177206	0.331154	0.29307	0.304292	0.320705	0.276679	0.1609	0.209982	0.202199	0.116182	0.17304	0.194049
86.2	0.210876	0.433709	0.299862	0.237435	0.256221	0.254275	0.177342	0.331744	0.293921	0.305096	0.321473	0.277203	0.161126	0.210386	0.202632	0.116162	0.173609	0.194391
86.4	0.211086	0.434452	0.300262	0.237284	0.256568	0.254977	0.1777	0.332651	0.294574	0.30616	0.321979	0.277555	0.161236	0.21078	0.203399	0.116078	0.174301	0.194993
86.6	0.211386	0.434662	0.300603	0.23802	0.256798	0.255664	0.177881	0.332736	0.295001	0.306945	0.322649	0.278217	0.161094	0.211254	0.203902	0.116095	0.174635	0.195205
86.8	0.211571	0.435736	0.300665	0.238469	0.25665	0.255892	0.178066	0.333436	0.294915	0.307321	0.323192	0.27837	0.161295	0.211886	0.203918	0.116005	0.175145	0.195518
87	0.211983	0.436276	0.301092	0.238735	0.256874	0.256276	0.177935	0.334219	0.295259	0.308095	0.324074	0.278687	0.161391	0.211929	0.20391	0.116493	0.175685	0.195902
87.2	0.212428	0.436682	0.301438	0.239177	0.257139	0.256524	0.178445	0.335119	0.295174	0.308362	0.324617	0.278955	0.161601	0.212171	0.203895	0.116837	0.176032	0.196026
87.4	0.212941	0.43755	0.30198	0.240408	0.257516	0.256912	0.178975	0.335789	0.296139	0.309301	0.325062	0.279218	0.161799	0.212165	0.20441	0.11721	0.176209	0.196329
87.6	0.213369	0.438245	0.302755	0.24112	0.257958	0.257937	0.179391	0.336492	0.296663	0.31042	0.325718	0.279273	0.162291	0.21251	0.204788	0.117561	0.176884	0.196565
87.8	0.214011	0.439201	0.303481	0.241651	0.25833	0.258336	0.179467	0.337313	0.297475	0.310598	0.326336	0.279944	0.162475	0.212503	0.205314	0.117869	0.176984	0.196938
88	0.214479	0.440179	0.304119	0.242429	0.259306	0.258714	0.17959	0.337752	0.29814	0.311426	0.326738	0.280631	0.163063	0.212847	0.205907	0.118295	0.177333	0.197455
88.2	0.214883	0.44105	0.304677	0.243204	0.260416	0.258784	0.180529	0.337909	0.298365	0.311806	0.327257	0.280735	0.163595	0.213164	0.206297	0.118403	0.177574	0.198188
88.4	0.215634	0.442113	0.305184	0.243494	0.261439	0.259286	0.181451	0.338405	0.298958	0.312438	0.328011	0.281343	0.164281	0.213444	0.207131	0.118217	0.177113	0.198056
88.6	0.215787	0.443103	0.305599	0.243954	0.262285	0.25948	0.182161	0.339222	0.299614	0.313022	0.328956	0.28193	0.164663	0.213411	0.207395	0.118151	0.176804	0.198196
88.8	0.216469	0.443817	0.306296	0.244572	0.262862	0.260151	0.182704	0.340224	0.299654	0.313935	0.329866	0.282441	0.165159	0.213784	0.207341	0.118835	0.177272	0.198544
89	0.217023	0.444403	0.306493	0.24523	0.263397	0.260735	0.183765	0.340934	0.300457	0.314887	0.330747	0.282725	0.165854	0.214313	0.207288	0.11894	0.177179	0.198399
89.2	0.21732	0.445363	0.307009	0.245493	0.263802	0.261191	0.184021	0.341866	0.300869	0.315458	0.331428	0.283417	0.166487	0.214656	0.207267	0.119499	0.17677	0.198739
89.4	0.217422	0.44633	0.307889	0.245599	0.264419	0.261679	0.184317	0.342303	0.301301	0.316149	0.331958	0.283879	0.166942	0.214542	0.207861	0.119547	0.176871	0.199106
89.6	0.217899	0.447455	0.308294	0.245594	0.265149	0.262283	0.184486	0.342956	0.301822	0.316827	0.332819	0.284645	0.167166	0.214741	0.207911	0.119996	0.176602	0.199367
89.8	0.218383	0.448337	0.308897	0.245617	0.265726	0.262871	0.185331	0.343371	0.302611	0.317512	0.333661	0.285624	0.167665	0.215264	0.208293	0.120196	0.176487	0.199286
90	0.218208	0.449131	0.309515	0.24545	0.266711	0.263684	0.185785	0.344144	0.303291	0.318473	0.334259	0.286438	0.167838	0.215891	0.208443	0.120403	0.176827	0.199306
90.2	0.218315	0.450411	0.309527	0.245406	0.267149	0.263852	0.186257	0.344807	0.303604	0.319096	0.33464	0.287121	0.168143	0.216631	0.208283	0.120654	0.177336	0.199795
90.4	0.218256	0.451064	0.309816	0.245162	0.26747	0.264504	0.186108	0.345252	0.304167	0.31958	0.335134	0.287693	0.168156	0.217495	0.208545	0.121062	0.177963	0.200482
90.6	0.218863	0.452119	0.310625	0.246066	0.267989	0.264854	0.186228	0.345689	0.304674	0.320147	0.335308	0.288548	0.168302	0.218294	0.20843	0.120901	0.178236	0.20067
90.8	0.219248	0.453462	0.311205	0.246687	0.268432	0.264972	0.186104	0.346593	0.305151	0.320635	0.335983	0.289395	0.168339	0.218762	0.207796	0.121277	0.178859	0.201021
91	0.219594	0.453796	0.3122	0.247416	0.26899	0.265382	0.18632	0.347302	0.306251	0.321222	0.336579	0.290505	0.168634	0.218786	0.20783	0.121866	0.179363	0.20124
91.2	0.219518	0.454347	0.312965	0.248455	0.269128	0.266067	0.186984	0.348284	0.307112	0.321438	0.337158	0.291187	0.168955	0.219148	0.208022	0.122259	0.180025	0.201567
91.4	0.219843	0.454602	0.313473	0.24928	0.269728	0.267038	0.187133	0.34866	0.308386	0.32229	0.337576	0.291774	0.169256	0.219738	0.208507	0.122457	0.180788	0.201417
91.6	0.220078	0.454996	0.314425	0.249936	0.270142	0.268217	0.187369	0.349297	0.308681	0.323116	0.338211	0.292303	0.169417	0.220274	0.209079	0.122629	0.181547	0.201494
91.8	0.220784	0.455763	0.31506	0.250827	0.271065	0.268873	0.187165	0.349781	0.309119	0.323539	0.338588	0.293221	0.169393	0.220321	0.20954	0.122449	0.181945	0.202264
92	0.221257	0.456094	0.315855	0.251925	0.271786	0.269447	0.187819	0.35031	0.309596	0.32416	0.338988	0.294234	0.169674	0.220818	0.210045	0.122324	0.182216	0.20283
92.2	0.221738	0.457044	0.316057	0.252748	0.272312	0.270242	0.188566	0.350663	0.310176	0.324436	0.339754	0.29468	0.169902	0.221005	0.210184	0.122293	0.182557	0.202981
92.4	0.222484	0.457981	0.31674	0.253227	0.272862	0.270976	0.188698	0.351461	0.310907	0.324949	0.340653	0.295508	0.170327	0.220778	0.210558	0.122276	0.182795	0.203114
92.6	0.223197	0.458891	0.317085	0.253908	0.273	0.271389	0.189167	0.352327	0.31189	0.325522	0.341536	0.296064	0.170588	0.220933	0.211009	0.122165	0.183121	0.2037
92.8	0.223964	0.459577	0.317367	0.254836	0.273161	0.272184	0.189278	0.353012	0.312736	0.325927	0.342457	0.296554	0.171026	0.221069	0.211338	0.122486	0.183263	0.203919
93	0.22433	0.460465	0.3172	0.255074	0.273825	0.272443	0.189641	0.353915	0.313653	0.326554	0.34339	0.296325	0.171234	0.221024	0.211665	0.122741	0.183179	0.203773
93.2	0.224677	0.461148	0.317415	0.255193	0.274227	0.27336	0.189796	0.354959	0.313975	0.32699	0.343947	0.296418	0.17142	0.22125	0.211778	0.123104	0.183459	0.204433
93.4	0.224763	0.462505	0.317331	0.255554	0.274731	0.273827	0.18986	0.355556	0.314432	0.327553	0.344635	0.296882	0.171652	0.221575	0.212601	0.123342	0.183773	0.204826
93.6	0.22514	0.463004	0.317324	0.255359	0.275147	0.274313	0.190148	0.356272	0.315449	0.328484	0.345808	0.297394	0.171759	0.222196	0.21308	0.123682	0.183954	0.204822
93.8	0.225497	0.463337	0.317928	0.255463	0.275866	0.2749	0.19124	0.35713	0.315725	0.329535	0.346795	0.298464	0.172263	0.222548	0.213446	0.123978	0.184399	0.204898
94	0.22546	0.464328	0.318222	0.255698	0.276497	0.275399	0.191777	0.357912	0.316196	0.3304	0.347672	0.299343	0.172712	0.2234	0.213587	0.12431	0.185058	0.205091
94.2	0.22607	0.46537	0.31873	0.256304	0.276889	0.27577	0.192213	0.35862	0.316619	0.33112	0.348261	0.29931	0.172984	0.223618	0.213911	0.124747	0.1853	0.20579
94.4	0.226183	0.466231	0.319756	0.256857	0.277499	0.27631	0.192458	0.359397	0.317468	0.332365	0.348923	0.299684	0.17347	0.224251	0.214094	0.12493	0.186084	0.20586
94.6	0.226871	0.467668	0.320853	0.257484	0.278151	0.276722	0.19285	0.359941	0.318079	0.333421	0.349849	0.300006	0.173752	0.224573	0.214128	0.125008	0.18597	0.206126
94.8	0.227179	0.468367	0.321855	0.258023	0.278631	0.277057	0.19269	0.360636	0.318919	0.334381	0.350618	0.300599	0.17411	0.224887	0.213963	0.125704	0.186122	0.206487
95	0.227376	0.468816	0.322556	0.258773	0.278901	0.277759	0.193262	0.361354	0.319727	0.33488	0.35124	0.301005	0.174624	0.22509	0.214585	0.126032	0.186362	0.206306
95.2	0.227106	0.469663	0.323056	0.259233	0.279278	0.279036	0.193636	0.362294	0.320099	0.335688	0.351998	0.301561	0.174708	0.225585	0.214914	0.126523	0.186837	0.206439
95.4	0.227671	0.470246	0.323618	0.259582	0.28	0.279589	0.194099	0.362765	0.319935	0.336632	0.352634	0.302029	0.174738	0.226089	0.215459	0.126594	0.186996	0.206251
95.6	0.227711	0.470822	0.324798	0.260165	0.280515	0.280267	0.194457	0.36359	0.320121	0.337698	0.353212	0.302767	0.174958	0.226348	0.215523	0.126791	0.186765	0.206949
95.8	0.228173	0.47134	0.325118	0.26065	0.281151	0.280798	0.194294	0.364655	0.320274	0.33856	0.353844	0.303596	0.174979	0.226568	0.216159	0.126641	0.1867	0.207461
96	0.228734	0.47165	0.325819	0.261152	0.281374	0.281305	0.194783	0.365092	0.320908	0.338881	0.354452	0.30439	0.17524	0.226672	0.216716	0.126797	0.186535	0.207342
96.2	0.229297	0.473056	0.32619	0.26152	0.281915	0.281838	0.194847	0.365719	0.321456	0.33905	0.355261	0.304921	0.175332	0.226319	0.217091	0.126971	0.186512	0.20733
96.4	0.229653	0.473827	0.326782	0.262085	0.282731	0.281974	0.194862	0.366577	0.322532	0.339238	0.355859	0.305448	0.176314	0.226065	0.217313	0.12694	0.185942	0.207743
96.6	0.230213	0.474503	0.32725	0.262518	0.28334	0.282371	0.194933	0.367176	0.323413	0.339586	0.356736	0.306079	0.176815	0.226351	0.217611	0.127331	0.185868	0.207667
96.8	0.230515	0.475227	0.327135	0.26313	0.28424	0.282843	0.194929	0.367799	0.324006	0.339842	0.357383	0.306258	0.177034	0.226223	0.217132	0.127401	0.185813	0.20772
97	0.230687	0.475704	0.327418	0.263551	0.285145	0.282913	0.195385	0.368625	0.324554	0.340332	0.357853	0.306547	0.177361	0.226596	0.217313	0.127509	0.186197	0.208309
97.2	0.230973	0.476693	0.327587	0.264265	0.285677	0.283466	0.195954	0.369404	0.325379	0.341019	0.358358	0.307338	0.177591	0.226895	0.217271	0.127474	0.186584	0.208693
97.4	0.231224	0.477952	0.328016	0.264694	0.286484	0.283213	0.196363	0.36997	0.326309	0.341503	0.358885	0.308051	0.177635	0.227713	0.217551	0.127481	0.186697	0.208903
97.6	0.231358	0.47817	0.328611	0.264855	0.287391	0.283283	0.197316	0.370459	0.327379	0.342314	0.359748	0.309245	0.178022	0.228017	0.217566	0.127521	0.187151	0.208686
97.8	0.231597	0.479006	0.32917	0.265271	0.288091	0.283346	0.198245	0.37144	0.327547	0.342835	0.360438	0.309964	0.178344	0.228614	0.217708	0.127486	0.187524	0.208628
98	0.231908	0.480002	0.329433	0.265972	0.288802	0.2835	0.199009	0.372203	0.32838	0.343496	0.360831	0.31007	0.178758	0.229379	0.217729	0.127575	0.188293	0.20907
98.2	0.232804	0.48099	0.330116	0.266328	0.289417	0.283886	0.199659	0.372826	0.329101	0.344217	0.361266	0.310157	0.178856	0.22958	0.217886	0.12736	0.188287	0.209281
98.4	0.233155	0.48195	0.330704	0.266688	0.289631	0.284307	0.200112	0.373322	0.329999	0.345047	0.361553	0.310552	0.179308	0.230244	0.217954	0.127508	0.188439	0.209843
98.6	0.233692	0.482829	0.331527	0.266761	0.290229	0.28495	0.200443	0.373877	0.33057	0.345466	0.362576	0.310885	0.179366	0.230938	0.218463	0.127712	0.187874	0.210476
98.8	0.234197	0.483536	0.331898	0.267339	0.290574	0.285413	0.200998	0.374572	0.331239	0.346226	0.363148	0.31223	0.179811	0.231763	0.218821	0.128011	0.188326	0.210703
99	0.234396	0.484423	0.3321	0.267775	0.291196	0.28602	0.201526	0.375489	0.331682	0.346793	0.36402	0.312977	0.180434	0.231588	0.219473	0.128321	0.188602	0.210678
99.2	0.234511	0.485112	0.332703	0.268056	0.291726	0.286746	0.202342	0.376543	0.331913	0.347732	0.364695	0.31354	0.180449	0.231825	0.219805	0.128717	0.188993	0.211194
99.4	0.23515	0.485605	0.333357	0.268304	0.292066	0.287299	0.202895	0.377083	0.332233	0.348221	0.365461	0.314024	0.18065	0.232184	0.220478	0.12882	0.18887	0.21174
99.6	0.235194	0.486091	0.334046	0.268802	0.29225	0.287968	0.203114	0.377793	0.332534	0.348833	0.366328	0.314447	0.180926	0.232418	0.220714	0.129357	0.188936	0.212486
99.8	0.235816	0.486394	0.334508	0.269715	0.292188	0.288881	0.203294	0.378987	0.332794	0.34894	0.367101	0.315152	0.180616	0.23284	0.22148	0.129423	0.189221	0.212828
100	0.236264	0.487224	0.335404	0.270581	0.292394	0.289599	0.203763	0.379399	0.333316	0.348908	0.368004	0.315865	0.18085	0.232822	0.221831	0.129706	0.189361	0.21264
100.2	0.236508	0.488155	0.33585	0.271348	0.293164	0.290085	0.203655	0.380291	0.333685	0.349031	0.369137	0.316338	0.18068	0.232639	0.222142	0.12976	0.189215	0.212932
100.4	0.236613	0.488485	0.336348	0.272001	0.293686	0.29031	0.203943	0.380752	0.334313	0.349627	0.369647	0.316945	0.181488	0.232585	0.222132	0.130581	0.189367	0.213261
100.6	0.23683	0.489005	0.336856	0.272942	0.294131	0.291122	0.204258	0.381568	0.334799	0.350296	0.370657	0.31748	0.181626	0.232776	0.222221	0.130866	0.190103	0.213287
100.8	0.23699	0.489903	0.337155	0.273628	0.294587	0.291472	0.205055	0.381678	0.335605	0.350907	0.37084	0.317732	0.181988	0.2328	0.222605	0.130991	0.190476	0.213856
101	0.2373	0.490625	0.337531	0.274605	0.295111	0.291723	0.205447	0.382206	0.335958	0.35182	0.371068	0.318331	0.182274	0.233263	0.223353	0.131267	0.191305	0.214039
101.2	0.237805	0.492179	0.337551	0.275049	0.295613	0.29216	0.205685	0.38297	0.3366	0.352603	0.371885	0.319126	0.182688	0.233602	0.223456	0.131306	0.191585	0.213754
101.4	0.237921	0.493095	0.338261	0.275288	0.296317	0.292295	0.205783	0.383384	0.336957	0.353566	0.372165	0.319646	0.183076	0.234476	0.224264	0.1315	0.192451	0.213666
101.6	0.238311	0.493974	0.338857	0.27569	0.296902	0.292703	0.20589	0.383857	0.337414	0.354616	0.372751	0.32058	0.183847	0.234886	0.224719	0.131479	0.193351	0.213776
101.8	0.239081	0.495238	0.33935	0.276169	0.297445	0.293126	0.206207	0.384512	0.337894	0.355631	0.372967	0.320565	0.184184	0.235535	0.225071	0.1314	0.193947	0.214071
102	0.239815	0.496246	0.34006	0.27681	0.297818	0.293536	0.206781	0.385142	0.338825	0.356792	0.37332	0.320872	0.184149	0.236295	0.225713	0.131072	0.194381	0.214262
102.2	0.240462	0.497313	0.341016	0.277091	0.298508	0.294334	0.207031	0.385535	0.339364	0.357601	0.373863	0.321672	0.184103	0.23709	0.22625	0.131172	0.194675	0.214156
102.4	0.240382	0.498293	0.341959	0.277506	0.298912	0.29489	0.207122	0.385843	0.339955	0.358624	0.374362	0.322208	0.184049	0.237952	0.226909	0.131627	0.195104	0.214644
102.6	0.240563	0.499386	0.342764	0.277697	0.299632	0.295485	0.207387	0.386466	0.340676	0.359478	0.375351	0.322808	0.18434	0.238581	0.227378	0.131982	0.195846	0.214952
102.8	0.241064	0.500349	0.343249	0.277946	0.299912	0.295732	0.207725	0.386776	0.341764	0.360354	0.376217	0.323796	0.184588	0.238628	0.227754	0.132382	0.196579	0.215653
103	0.241373	0.501222	0.344246	0.277755	0.300517	0.296577	0.208091	0.387821	0.342215	0.361323	0.377005	0.323865	0.18468	0.237664	0.228254	0.13259	0.196717	0.216013
103.2	0.241591	0.501971	0.345088	0.278103	0.300968	0.297221	0.208603	0.388554	0.342765	0.36187	0.377499	0.323848	0.184778	0.237988	0.228808	0.132332	0.197175	0.216313
103.4	0.241551	0.502965	0.345697	0.278246	0.301356	0.297802	0.209126	0.389128	0.34317	0.362271	0.378304	0.32427	0.184798	0.238592	0.229037	0.132123	0.197311	0.216818
103.6	0.241472	0.503472	0.346262	0.278825	0.301821	0.298232	0.20982	0.390115	0.343669	0.363108	0.379057	0.324529	0.18494	0.239131	0.228996	0.132156	0.19738	0.21732
103.8	0.242157	0.503837	0.346451	0.279489	0.302345	0.299417	0.210338	0.39123	0.344475	0.363421	0.379866	0.325407	0.184963	0.239577	0.229212	0.131937	0.197253	0.217619
104	0.24198	0.504734	0.346901	0.279874	0.302986	0.300316	0.210443	0.391519	0.34511	0.364073	0.380995	0.325691	0.185188	0.239729	0.229325	0.132047	0.196852	0.217445
104.2	0.242076	0.505098	0.347204	0.280312	0.303554	0.300526	0.210486	0.392732	0.345667	0.364683	0.382059	0.326335	0.185119	0.239938	0.229411	0.132102	0.196629	0.21796
104.4	0.242242	0.505939	0.347432	0.281087	0.304289	0.301065	0.210982	0.393552	0.346113	0.365413	0.382756	0.327284	0.185823	0.239917	0.229142	0.132636	0.196728	0.218515
104.6	0.242633	0.506392	0.347615	0.281991	0.305051	0.301476	0.211114	0.394659	0.346221	0.36598	0.383576	0.327844	0.186023	0.240438	0.229663	0.132649	0.196461	0.218941
104.8	0.243657	0.507085	0.347907	0.282337	0.305838	0.301793	0.21175	0.395048	0.346137	0.366443	0.383904	0.329066	0.186407	0.240746	0.230089	0.133137	0.196733	0.21897
105	0.244015	0.507848	0.347727	0.283039	0.30676	0.302134	0.211633	0.395971	0.346317	0.367365	0.384787	0.330027	0.186759	0.241072	0.230015	0.132987	0.196753	0.219083
105.2	0.244466	0.508981	0.348374	0.283427	0.307227	0.302714	0.211809	0.396961	0.346954	0.367696	0.385883	0.330737	0.187204	0.241516	0.230322	0.133011	0.196581	0.219613
105.4	0.244826	0.509446	0.349351	0.284221	0.308005	0.303342	0.211736	0.397236	0.347515	0.368642	0.386233	0.331045	0.187328	0.242108	0.230345	0.133222	0.197083	0.22051
105.6	0.245951	0.510011	0.350159	0.285179	0.308293	0.303737	0.211977	0.397719	0.348022	0.369207	0.386831	0.331936	0.187711	0.242445	0.229676	0.133136	0.197221	0.220935
105.8	0.246647	0.51078	0.350832	0.286225	0.308538	0.304317	0.212814	0.398459	0.348558	0.369905	0.387382	0.332635	0.187784	0.242671	0.22967	0.133464	0.1975	0.220991
106	0.247182	0.511594	0.351571	0.287094	0.308553	0.305073	0.213516	0.399122	0.349242	0.370417	0.388168	0.333334	0.187495	0.242923	0.229821	0.133764	0.197734	0.220525
106.2	0.247688	0.512562	0.352165	0.287713	0.309084	0.306129	0.213648	0.399379	0.349475	0.370831	0.388871	0.334365	0.187757	0.243177	0.229647	0.134187	0.198132	0.220811
106.4	0.248076	0.513275	0.352807	0.28813	0.309169	0.306431	0.214065	0.399556	0.350195	0.371335	0.389547	0.334836	0.187906	0.242679	0.229626	0.13437	0.198421	0.221194
106.6	0.248538	0.514152	0.353434	0.288132	0.309252	0.307122	0.214681	0.400065	0.351294	0.37168	0.390285	0.335602	0.188388	0.24268	0.230109	0.134901	0.198785	0.221519
106.8	0.248987	0.514883	0.354193	0.288147	0.309872	0.307481	0.215135	0.400328	0.352122	0.372377	0.390922	0.336225	0.188893	0.242273	0.230695	0.13495	0.198996	0.221499
107	0.249029	0.515673	0.354376	0.288101	0.310818	0.308074	0.215684	0.400993	0.352215	0.373008	0.39133	0.336829	0.189536	0.242133	0.231155	0.134736	0.199344	0.220981
107.2	0.248993	0.5166	0.354452	0.288599	0.311533	0.30833	0.216295	0.401232	0.353071	0.373587	0.391803	0.337564	0.190087	0.242935	0.231949	0.134469	0.199642	0.220438
107.4	0.249324	0.517279	0.354704	0.288979	0.311997	0.30881	0.217181	0.401884	0.35425	0.374334	0.392512	0.338354	0.190103	0.243355	0.232611	0.134588	0.199731	0.220535
107.6	0.249799	0.517884	0.354967	0.289356	0.312681	0.309545	0.217672	0.402689	0.355536	0.375095	0.393161	0.33884	0.19076	0.243758	0.233036	0.134725	0.200038	0.220732
107.8	0.25044	0.518814	0.355256	0.289517	0.313251	0.310513	0.218102	0.403531	0.356196	0.375401	0.394275	0.339462	0.190873	0.24445	0.233262	0.135494	0.200226	0.220719
108	0.250485	0.520032	0.355848	0.289832	0.313752	0.310954	0.218478	0.404159	0.357215	0.376366	0.395157	0.339906	0.191117	0.244817	0.233922	0.135992	0.200113	0.220491
108.2	0.250976	0.521023	0.356025	0.290096	0.314258	0.311306	0.218854	0.405748	0.357734	0.377333	0.3959	0.340644	0.191434	0.245534	0.234435	0.136525	0.200664	0.220454
108.4	0.251448	0.522347	0.356238	0.290579	0.315262	0.311949	0.219072	0.406316	0.357844	0.37785	0.396636	0.341361	0.191978	0.246025	0.235139	0.136926	0.201282	0.220809
108.6	0.252043	0.52302	0.356975	0.291229	0.316012	0.312067	0.219389	0.40694	0.358445	0.37872	0.397333	0.341795	0.192323	0.246711	0.235745	0.137504	0.201863	0.221107
108.8	0.252457	0.523714	0.357656	0.291695	0.316709	0.312152	0.219987	0.407794	0.35903	0.379592	0.398101	0.342423	0.192618	0.246829	0.235991	0.137598	0.202682	0.220995
109	0.252377	0.524785	0.358044	0.292314	0.317323	0.312739	0.220523	0.408443	0.359731	0.380936	0.399077	0.342371	0.19304	0.24733	0.2361	0.137526	0.202635	0.221784
109.2	0.252855	0.525495	0.358817	0.292745	0.317385	0.313312	0.220817	0.409229	0.360218	0.381712	0.399681	0.342534	0.192766	0.247628	0.236338	0.137723	0.203013	0.22266
109.4	0.253046	0.525708	0.359745	0.293455	0.318111	0.314022	0.221277	0.409738	0.360637	0.382414	0.400371	0.343339	0.192933	0.247728	0.236053	0.137746	0.203233	0.223512
109.6	0.253526	0.526227	0.360688	0.29416	0.31794	0.314382	0.221971	0.410277	0.360625	0.383187	0.401238	0.343812	0.193498	0.247636	0.236307	0.137976	0.203322	0.223516
109.8	0.253155	0.527342	0.361126	0.294931	0.318167	0.314873	0.222513	0.410632	0.361033	0.383647	0.401937	0.344377	0.193855	0.247763	0.236895	0.138248	0.203438	0.22389
110	0.253609	0.528149	0.361721	0.295722	0.318234	0.315159	0.222905	0.410773	0.36149	0.384344	0.402681	0.344563	0.193771	0.248112	0.236975	0.138633	0.203353	0.224136
110.2	0.254015	0.528804	0.362378	0.295886	0.318299	0.315598	0.222619	0.411418	0.361592	0.385226	0.403103	0.344882	0.194255	0.248141	0.237229	0.138221	0.203529	0.224556
110.4	0.254055	0.529283	0.363083	0.296141	0.318947	0.315901	0.222908	0.412291	0.362134	0.385564	0.403682	0.345306	0.194374	0.247898	0.237637	0.138326	0.203727	0.224772
110.6	0.253898	0.530106	0.363968	0.296535	0.319439	0.316369	0.22289	0.412838	0.362732	0.385833	0.404064	0.345915	0.194915	0.248308	0.237941	0.138463	0.203646	0.22451
110.8	0.253868	0.530797	0.36445	0.297061	0.320086	0.316713	0.222574	0.413188	0.363287	0.386216	0.404329	0.346226	0.195597	0.248397	0.238341	0.138268	0.203686	0.224562
111	0.253905	0.531701	0.364965	0.297674	0.320342	0.317189	0.222882	0.413584	0.363309	0.386458	0.40466	0.346962	0.195887	0.248387	0.238248	0.138002	0.203913	0.224653
111.2	0.254226	0.53238	0.365456	0.298055	0.320718	0.318048	0.223329	0.413933	0.364326	0.387061	0.405336	0.347466	0.196107	0.249056	0.238658	0.138105	0.203787	0.224498
111.4	0.255016	0.533184	0.366174	0.298751	0.321204	0.319004	0.223348	0.414852	0.365087	0.387545	0.405861	0.348096	0.196651	0.249074	0.238499	0.138123	0.20424	0.224719
111.6	0.255362	0.534113	0.366686	0.299058	0.321576	0.319597	0.223528	0.41547	0.3658	0.388171	0.406483	0.348729	0.196864	0.24971	0.238087	0.138389	0.204801	0.22473
111.8	0.255957	0.535126	0.367403	0.299333	0.322159	0.320355	0.2239	0.41622	0.366364	0.388988	0.40717	0.349607	0.196679	0.250377	0.238034	0.139008	0.205031	0.224935
112	0.25653	0.536217	0.36779	0.299883	0.322763	0.320933	0.223912	0.41679	0.367544	0.389802	0.407656	0.350064	0.197191	0.250631	0.238484	0.139221	0.205071	0.225028
112.2	0.257112	0.536993	0.368291	0.300448	0.323372	0.321623	0.224092	0.417558	0.368079	0.390468	0.408375	0.350421	0.197767	0.251472	0.238812	0.139565	0.2058	0.225009
112.4	0.257866	0.537668	0.36901	0.300803	0.324238	0.32186	0.224066	0.417798	0.368874	0.391005	0.409296	0.35109	0.198334	0.251684	0.239496	0.139666	0.206526	0.225274
112.6	0.258531	0.538324	0.369578	0.301317	0.325122	0.321887	0.224704	0.418659	0.369651	0.39203	0.409843	0.351769	0.198582	0.25206	0.239445	0.139605	0.206597	0.2255
112.8	0.259015	0.538776	0.36994	0.301729	0.326022	0.322513	0.225428	0.41981	0.369771	0.392924	0.410668	0.352318	0.198462	0.252374	0.240185	0.139595	0.206688	0.22544
113	0.259607	0.53972	0.370262	0.302171	0.326611	0.323477	0.226496	0.420525	0.370263	0.394027	0.41168	0.353195	0.198069	0.252819	0.240591	0.139537	0.206426	0.225938
113.2	0.259935	0.539794	0.370703	0.30269	0.327306	0.32372	0.226921	0.421033	0.370599	0.394578	0.412387	0.354276	0.197691	0.252927	0.241055	0.139705	0.206614	0.22656
113.4	0.259968	0.540432	0.371372	0.303294	0.32821	0.324425	0.227779	0.421548	0.370903	0.395232	0.41327	0.354718	0.198159	0.25308	0.241621	0.140139	0.206424	0.226888
113.6	0.260007	0.541391	0.371704	0.304109	0.328406	0.324488	0.228213	0.421973	0.371347	0.396239	0.413817	0.35479	0.198461	0.253583	0.24201	0.140638	0.20669	0.226426
113.8	0.260195	0.54221	0.371944	0.304406	0.328624	0.324887	0.228461	0.422276	0.372228	0.396777	0.414744	0.355385	0.198492	0.254134	0.242405	0.140974	0.206714	0.226678
114	0.260691	0.542902	0.372291	0.305265	0.328751	0.325276	0.228936	0.422936	0.373003	0.397665	0.415533	0.355867	0.198196	0.254417	0.242199	0.141141	0.206685	0.226963
114.2	0.260652	0.543668	0.372617	0.305588	0.329232	0.325982	0.22899	0.423896	0.373407	0.398031	0.416149	0.35604	0.198721	0.254316	0.242461	0.141176	0.206675	0.226982
114.4	0.260706	0.544396	0.372774	0.306454	0.330103	0.326799	0.229224	0.424355	0.373641	0.398019	0.416889	0.356543	0.198876	0.254608	0.242371	0.141615	0.206736	0.227143
114.6	0.260832	0.544983	0.373414	0.306705	0.330262	0.327485	0.229247	0.424848	0.374011	0.398492	0.417506	0.356951	0.199796	0.254862	0.241945	0.141556	0.20683	0.226932
114.8	0.260934	0.54598	0.373698	0.3069	0.330386	0.32821	0.229094	0.425464	0.374152	0.398627	0.418161	0.357415	0.200364	0.255003	0.242506	0.141613	0.206968	0.227402
115	0.26083	0.547117	0.374507	0.307602	0.330926	0.329034	0.2296	0.425921	0.373972	0.39913	0.41857	0.358107	0.200703	0.25507	0.242233	0.141796	0.207163	0.227796
115.2	0.260954	0.548312	0.374936	0.308103	0.331758	0.330044	0.22997	0.426756	0.3747	0.399567	0.419658	0.358487	0.201208	0.25609	0.242314	0.142126	0.207269	0.227915
115.4	0.261613	0.549599	0.375471	0.308968	0.332249	0.331301	0.230085	0.427271	0.375115	0.400101	0.420309	0.359333	0.201723	0.255581	0.242273	0.142432	0.207893	0.228671
115.6	0.262095	0.550509	0.375989	0.30952	0.332748	0.331986	0.230275	0.427598	0.375751	0.400374	0.421053	0.36024	0.20175	0.256076	0.242553	0.142822	0.208396	0.229203
115.8	0.262701	0.551685	0.376628	0.310209	0.333748	0.332427	0.230596	0.427894	0.376043	0.400665	0.42185	0.36094	0.202294	0.256454	0.243252	0.142969	0.209113	0.230122
116	0.263334	0.552417	0.377176	0.31074	0.334278	0.332493	0.230801	0.428044	0.376548	0.400907	0.422517	0.361595	0.202386	0.256374	0.243804	0.143418	0.209515	0.230794
116.2	0.263669	0.553014	0.377937	0.310938	0.335075	0.332932	0.230959	0.428464	0.377163	0.4012	0.423186	0.362645	0.202359	0.256908	0.244468	0.143197	0.209952	0.230889
116.4	0.264061	0.553604	0.3783	0.31105	0.335571	0.332959	0.23159	0.429203	0.377728	0.401598	0.423745	0.363091	0.202469	0.257182	0.245318	0.143339	0.210547	0.231294
116.6	0.264423	0.554378	0.378685	0.311207	0.336223	0.333374	0.232271	0.430514	0.378092	0.402116	0.424462	0.363907	0.202534	0.257746	0.245306	0.14311	0.210298	0.231887
116.8	0.264753	0.554926	0.379223	0.311665	0.337154	0.333837	0.232766	0.431329	0.378658	0.402406	0.425192	0.36423	0.202306	0.257974	0.245848	0.143593	0.210647	0.232068
117	0.2651	0.555705	0.379754	0.312005	0.337939	0.334158	0.233315	0.432043	0.379134	0.403047	0.42602	0.365442	0.201819	0.258026	0.246085	0.143589	0.210579	0.232705
117.2	0.265407	0.555898	0.380207	0.312529	0.338654	0.334067	0.23374	0.432905	0.379547	0.403627	0.42644	0.366183	0.201736	0.258177	0.24648	0.14378	0.210644	0.232982
117.4	0.265506	0.556706	0.380598	0.312604	0.339143	0.334866	0.234475	0.433985	0.380513	0.404711	0.426941	0.366404	0.201681	0.258479	0.246809	0.143716	0.210572	0.233044
117.6	0.265797	0.557259	0.380875	0.31272	0.339464	0.335114	0.234801	0.434961	0.381694	0.405772	0.42759	0.366837	0.201769	0.259199	0.247073	0.143783	0.210561	0.232614
117.8	0.266368	0.557727	0.381105	0.312736	0.339765	0.335598	0.235122	0.435546	0.382796	0.406763	0.428472	0.367402	0.201789	0.259447	0.247294	0.143985	0.210497	0.232837
118	0.266558	0.558342	0.381178	0.313345	0.34022	0.335919	0.235544	0.436327	0.38361	0.407755	0.429046	0.368082	0.201929	0.259644	0.247061	0.144153	0.210553	0.232848
118.2	0.266904	0.55873	0.381433	0.313513	0.340722	0.336466	0.235769	0.437105	0.383839	0.408673	0.429674	0.368439	0.202406	0.25988	0.247188	0.144767	0.21079	0.232635
118.4	0.267367	0.559142	0.381578	0.313824	0.341037	0.337099	0.236027	0.437691	0.384153	0.409795	0.430301	0.369277	0.202506	0.260011	0.24697	0.145126	0.211163	0.2325
118.6	0.267502	0.55959	0.382072	0.313931	0.341066	0.337527	0.23625	0.438449	0.384564	0.410861	0.430973	0.370091	0.203051	0.259903	0.246829	0.145509	0.211439	0.232297
118.8	0.267466	0.560499	0.382293	0.314531	0.341279	0.338009	0.236437	0.438897	0.384735	0.411436	0.431449	0.370739	0.203307	0.259691	0.246887	0.14622	0.211755	0.232407
119	0.267506	0.561214	0.382779	0.315316	0.341559	0.338632	0.23693	0.439165	0.385037	0.412244	0.431906	0.371444	0.203622	0.25951	0.246424	0.146876	0.212215	0.2325
119.2	0.26789	0.561978	0.383001	0.315901	0.341689	0.339343	0.23724	0.439384	0.385296	0.412798	0.432597	0.372014	0.204014	0.259321	0.246196	0.147452	0.212789	0.232448
119.4	0.268329	0.562164	0.382943	0.316402	0.341721	0.339933	0.237359	0.439126	0.385301	0.41318	0.432906	0.3729	0.204339	0.258369	0.246128	0.147951	0.213526	0.23264
119.6	0.268434	0.56246	0.383046	0.316919	0.341835	0.339933	0.237456	0.439003	0.38518	0.41334	0.433199	0.373684	0.204519	0.258338	0.245981	0.1483	0.214189	0.23254
119.8	0.268516	0.562816	0.383118	0.317349	0.341916	0.3399	0.237723	0.438566	0.385078	0.413486	0.433542	0.374262	0.204724	0.257922	0.245905	0.148662	0.214878	0.232705

## Sheet: H. caerulescens
Time	Fish			Amphibian			Gecko			Eel			Rodent			Human
0	0	0	0.001416	0	0	0	0	0	0.003469	0.003663	0	0	0.00266	0	0.002126	-0.00013	0	0.001871
0.2	0	0	0.001638	0	0	0	0	0	0.00435	0.004054	0	0.000955	0.003398	0	0.003202	0	0	0.002166
0.4	0	0	0.001913	0	0.000319	0	0.000129	0	0.004714	0.004613	0	0.002039	0.004263	0	0.004295	0	0	0.002561
0.6	3.47e-05	6.75e-05	0.002116	0	0.000937	0.000306	0.001108	-0.00031	0.005163	0.005052	0	0.003316	0.005276	0	0.005194	0	0.00022	0.003271
0.8	0.000885	0.00047	0.002702	0	0.001646	0.000391	0.001998	0.000328	0.005727	0.005486	0.000922	0.004841	0.005955	0.001242	0.005908	0	0.000173	0.004159
1	0.001606	0.000977	0.003301	0	0.002563	0.001128	0.002665	0.000975	0.006213	0.006231	0.00192	0.00613	0.00724	0.001968	0.006889	0	0.000157	0.004639
1.2	0.002025	0.001505	0.003985	0	0.003298	0.001557	0.003569	0.001231	0.006693	0.007437	0.002723	0.007418	0.008436	0.003187	0.007615	0	0.000572	0.004984
1.4	0.00268	0.001893	0.004295	0	0.004126	0.001894	0.004218	0.001844	0.006981	0.008115	0.003367	0.00836	0.009173	0.003972	0.008323	0	0.000892	0.005375
1.6	0.003295	0.002255	0.004443	0	0.004839	0.002573	0.004553	0.00221	0.007279	0.009022	0.003991	0.009443	0.009844	0.004622	0.009201	0	0.001554	0.005636
1.8	0.003691	0.00271	0.004942	0	0.005376	0.003345	0.005038	0.002507	0.007843	0.009654	0.004292	0.010082	0.010279	0.005334	0.009896	0	0.002181	0.006097
2	0.004036	0.003154	0.005433	0	0.006015	0.00396	0.00545	0.002398	0.00814	0.0101	0.004538	0.010086	0.010624	0.006065	0.010324	0	0.002712	0.006197
2.2	0.004364	0.003703	0.005777	0.000239	0.006047	0.004376	0.005581	0.002707	0.008481	0.010458	0.004695	0.010348	0.01072	0.006444	0.010505	0	0.003152	0.006418
2.4	0.004931	0.003712	0.005934	8.89e-05	0.006692	0.004901	0.005729	0.002365	0.008626	0.01073	0.005106	0.010554	0.011257	0.00689	0.010893	0	0.00281	0.006237
2.6	0.005596	0.004279	0.005992	0.000135	0.00677	0.005374	0.005385	0.002545	0.008735	0.010823	0.005339	0.010512	0.011844	0.00755	0.010892	0	0.002505	0.006315
2.8	0.006019	0.004347	0.006269	0.00015	0.007188	0.005856	0.005218	0.002963	0.008643	0.01126	0.005844	0.010446	0.012275	0.007207	0.011065	0	0.002007	0.006611
3	0.006125	0.004627	0.006461	0.000844	0.007312	0.006269	0.005669	0.002934	0.00831	0.010924	0.006342	0.010561	0.012602	0.007591	0.010832	0.000661	0.00199	0.006796
3.2	0.006418	0.005041	0.006481	0.001151	0.007334	0.006343	0.005641	0.002902	0.007931	0.010983	0.006873	0.010732	0.01257	0.008099	0.011238	0.001104	0.001515	0.006684
3.4	0.006696	0.005417	0.006528	0.001673	0.007598	0.006624	0.005539	0.002898	0.008018	0.010976	0.007537	0.010954	0.012717	0.008315	0.011226	0.001322	0.001621	0.006631
3.6	0.006448	0.005482	0.006754	0.001804	0.007802	0.007066	0.005405	0.003261	0.008227	0.011203	0.007785	0.010865	0.012714	0.007984	0.011373	0.001341	0.001973	0.006789
3.8	0.006815	0.005853	0.006571	0.001817	0.008147	0.007337	0.005732	0.003719	0.008273	0.011869	0.008147	0.01085	0.012669	0.00776	0.011373	0.0012	0.001822	0.006955
4	0.006799	0.005907	0.006722	0.001986	0.008329	0.007865	0.005905	0.004061	0.008345	0.011941	0.00854	0.011305	0.012789	0.007481	0.011432	0.001544	0.002107	0.006961
4.2	0.007195	0.006295	0.00707	0.001993	0.008383	0.008034	0.005581	0.004208	0.008977	0.012074	0.008713	0.011456	0.01294	0.007403	0.012349	0.000954	0.002371	0.007202
4.4	0.007291	0.006585	0.007302	0.002222	0.008306	0.008209	0.005855	0.004527	0.008693	0.012408	0.009155	0.011229	0.012963	0.007563	0.012172	0.000657	0.002651	0.008128
4.6	0.007056	0.006748	0.007611	0.002144	0.008407	0.008826	0.006462	0.004912	0.008971	0.012484	0.010201	0.011533	0.012784	0.007545	0.011944	0.000454	0.002719	0.0087
4.8	0.006827	0.006361	0.008095	0.002217	0.008494	0.008905	0.006692	0.005089	0.008945	0.01291	0.010907	0.011921	0.01276	0.007613	0.01188	0.000428	0.002147	0.008918
5	0.006592	0.006357	0.008231	0.002367	0.008936	0.009195	0.006818	0.005324	0.008977	0.013884	0.011574	0.011997	0.013327	0.007345	0.012099	0.000397	0.00232	0.008555
5.2	0.006259	0.006161	0.008304	0.00212	0.008993	0.008998	0.007231	0.005595	0.009068	0.014704	0.011801	0.012497	0.013551	0.007639	0.012508	0.000205	0.002735	0.008402
5.4	0.006432	0.00593	0.007802	0.00214	0.009266	0.009085	0.007298	0.006261	0.009212	0.014658	0.011946	0.012879	0.013217	0.007325	0.01289	-0.00022	0.002997	0.008408
5.6	0.006313	0.006027	0.007893	0.001708	0.009635	0.009279	0.007483	0.006329	0.009176	0.014904	0.011748	0.013236	0.013181	0.007338	0.012979	-0.00045	0.003343	0.008487
5.8	0.006368	0.006066	0.008128	0.001608	0.009624	0.009434	0.00803	0.006115	0.009685	0.014825	0.011948	0.013223	0.013545	0.007676	0.013155	-0.00076	0.00342	0.008557
[truncated: 570 more rows]

## Sheet: H. peronii
Time	Fish			Amphibian			Gecko			Eel			Rodent			Human
[truncated: 600 more rows]

## Sheet: H. curtus
Time	Fish			Amphibian			Gecko			Eel			Rodent			Human
[truncated: 600 more rows]

[truncated: 11 more sheets: H. schistosus, H. zweifeli, H. major, M. surinamensis, C. horridus -ve control, L. colubrina, N. annulata, B. multicinctus, Hemiaspis signata, N. melanoleuca, M. corallinus]
